# Supplementary material for: Deletion of Tet proteins results in quantitative disparities during ESC differentiation partially attributable to alterations in gene expression
Source: BMC Dev Biol. 2019 Jul 8;19:16. doi: 10.1186/s12861-019-0196-6 (PMC6615237; doi:10.1186/s12861-019-0196-6)
Supplement: Supplementary file 1 — Table S1. Primers and gRNAs. (XLSX 13 kb) [file 12861_2019_196_MOESM1_ESM.xlsx]

## Sheet: CRISPR gRNA and Sequencing
Target	Top/Bottom	Sequence
Tet1	Top	CACCGGCTGCTGTCAGGGAGCTCA
	Bottom	AACTGAGCTCCCTGACAGCAGCC
Tet2	Top	CACCGAAAGTGCCAACAGATATCC
	Bottom	AAACGGATATCTGTTGGCACTTTC
Tet3	Top	ACCGAAGGAGGGGAAGAGTTCTCG
	Bottom	AAACCGAGAACTCTTCCCCTCCTTC
Target	Forward/Reverse	Sequence
Tet1	Forward	TTGTTCTCTCCTCTGACTGC
	Reverse	TGATTGATCAAATAGGCCTGC
Tet2	Forward	CAGATGCTTAGGCCAATCAAG
	Reverse	AGAAGCAACACACATGAAGATG
Tet3	Forward	CCACCTCTGAGCGCAGAGTG
	Reverse	GATGAACACAGTTCCTGACAG
Target	Top/Bottom	Sequence
Oct4	Top	CACCGCTCAGTGATGCTGTTGATC
	Bottom	AAACGATCAACAGCATCACTGAGC
This gRNA was used to generate the Oct4:IRES:eGFP parental lines.
All gRNAs and sequencing primers are from Wang H, 2013, Cell PMID: 23643243

## Sheet: RT-qPCR
Forward	Reverse	Gene	Reference
CTTGCGGGCTCTATATGAAACTCCAT	TAGAAGAAGAGGAAGTAGGAGTCATAGGGACA	Gata6	Battista M, International Journal of Molecular Sciences, 2013, PMID: 23807506
CTGTGACTGCCTACCAGAATGAGGAG	GGTCGTTTCTTTCTTTGGCATCAAG	T	Wang J, Nature, 2006, PMID: 17093407
GATCTGGCACCACACCTTCTACAATG	CGTACATGGCTGGGGTGTTGAAG	β-actin	Wang J, Nature, 2006, PMID: 17093407
GCGAAACCTGTGCGAGTGGATG	CGGTATTTGTCTTTTGTCCTGGTTTTCA	Cdx2	Wang J, Nature, 2006, PMID: 17093407
