# Supplementary material for: Deletion of Tet proteins results in quantitative disparities during ESC differentiation partially attributable to alterations in gene expression
Source: BMC Dev Biol. 2019 Jul 8;19:16. doi: 10.1186/s12861-019-0196-6 (PMC6615237; doi:10.1186/s12861-019-0196-6)
Supplement: Supplementary file 2 — Table S2. RNA-seq readcounts at D0 and D6 for all samples. (XLSX 3202 kb) [file 12861_2019_196_MOESM2_ESM.xlsx]

## Sheet: Summary_featurecounts_removedmi
Gene name	Gene	D0_DKO_5.11	D0_DKO_5.12	D0_Tet1_KO_2.1	D0_Tet1_KO_2.3	D0_Tet1_KO_2.4	D0_Tet2_KO_3.10	D0_Tet2_KO_3.11	D0_TKO_1_8.4	D0_TKO_2_8.12	D0_WT_O4.1	D0_WT_O4.2	D0_WT3_O4.13	D6_DKO_5.11	D6_DKO_512	D6_Tet1_KO_2.1	D6_Tet1_KO_2.2	D6_Tet1_KO_2.4	D6_Tet2_KO_3.10	D6_Tet2_KO_3.11	D6_TKO_8.4	D6_TKO_8.12	D6_WT_O4.1	D6_WT_O4.2	D6_WT3_O4.13
NM_001166372	March1	16	11	11	21	17	5	12	9	4	18	17	14	34	20	18	20	36	23	17	26	5	7	5	12
NM_001290273	Marc1	1	2	6	1	0	2	0	2	5	2	3	1	16	11	10	5	7	5	1	8	7	2	3	3
NM_001252480	March2	285	254	344	294	254	423	563	400	350	394	385	321	310	416	412	270	285	406	339	371	193	270	315	407
NM_133684	Marc2	1586	1593	1609	1460	1325	1534	2173	1858	1647	1354	1228	1353	1557	1939	1560	1202	1386	1333	1265	1429	936	850	1184	1405
NR_045522	Marc h2	168	149	216	176	157	257	332	241	185	264	221	190	170	248	237	168	157	216	192	229	112	162	192	244
NM_177115	March3	20	27	19	24	12	22	16	18	32	21	20	16	11	19	19	10	18	14	27	18	12	4	14	18
NM_001045533	March4	0	0	0	2	2	1	1	0	0	2	0	0	1	2	1	0	0	0	0	1	0	2	2	1
NM_001164336	March5	1678	1227	1965	1865	1572	1477	2305	2177	1393	1821	1745	1586	2077	2295	2150	1796	2081	2456	2206	2024	1148	1274	1784	2034
NM_172606	March6	2277	2034	2342	2589	2403	2858	3865	2913	2168	2604	2430	2377	4698	6219	5072	5427	4334	5449	3928	4411	2844	3855	4584	5769
NM_020575	March7	3025	2599	2667	2818	2880	2336	3358	2834	3080	2864	2958	2867	4012	5593	4864	3762	3989	4581	3628	4831	3338	2514	3876	4503
NM_027920	March8	268	255	289	279	274	500	804	468	386	398	339	314	1365	1591	1486	1080	2191	1765	1595	1409	958	705	940	1328
NM_001033262	March9	316	262	309	282	227	469	581	508	374	346	251	389	342	401	379	280	357	526	454	324	159	263	384	389
NM_001039242	March10	1	1	0	0	0	0	0	0	1	0	0	0	2	1	0	1	1	1	0	7	1	4	2	2
NM_177597	March11	33	38	33	55	35	33	62	15	30	40	40	34	18	12	8	12	12	27	25	13	7	6	16	17
NM_017461	Sept1	1259	1362	2505	2353	2057	1117	1131	1386	1183	1204	1465	1516	59	83	92	40	83	121	123	168	60	32	81	68
NM_001159717	Sept2	15124	12402	14991	18120	14996	12260	18999	12340	9941	15215	17478	14712	17169	19553	18783	10785	15497	18519	15021	17004	12041	10337	13388	13569
NM_011889	Sept3	321	290	346	339	307	590	714	375	205	404	340	377	339	368	371	650	540	1145	855	477	166	324	690	468
NM_001284392	Sept4	2	4	1	4	2	3	8	6	6	7	1	2	342	492	445	178	155	70	40	241	120	226	258	374
NM_213614	Sept5	44	23	30	31	25	33	44	19	48	44	37	35	95	68	134	134	87	56	65	52	36	78	57	109
NM_001177323	Sept6	377	336	438	453	344	389	517	513	373	408	456	376	950	1149	1093	1398	927	1084	725	966	566	758	1128	1178
NM_001205367	Sept7	5234	4244	4379	5081	4980	3527	5629	4071	4842	4581	5230	4660	9291	10134	9459	6527	8378	9074	6664	8619	6788	5207	6033	7011
NM_001252332	Sept8	808	705	829	785	690	639	1054	1081	1012	685	752	587	1890	2575	2796	3401	1598	1337	1031	2068	1447	2223	2574	3363
NM_001113486	Sept9	4251	4629	5767	5716	4951	5246	8405	4313	4949	5596	5190	5443	5417	6553	7044	6160	5017	5229	4284	5175	3848	4294	5503	7541
NM_001024910	Sept10	433	370	499	454	396	406	622	509	452	511	273	498	653	734	824	932	564	786	604	715	676	731	428	1136
NM_001009818	Sept11	10251	9359	11052	12892	10771	10291	14769	9732	11125	10004	12377	8759	8662	9218	10511	7777	9360	11904	9252	8117	5814	6536	7969	8557
NM_027669	Sept12	0	2	0	0	1	0	1	2	0	0	1	2	1	2	1	1	1	1	0	2	4	0	0	1
NM_028826	Sept14	1	2	6	6	4	1	3	0	3	6	0	1	4	2	4	1	4	0	4	7	2	0	9	2
NM_053102	Sept15	7149	5795	6092	6078	5898	5314	8639	6397	6610	6076	7009	5922	6405	7121	6957	5265	6381	7915	6314	6761	4021	3750	5260	5118
NR_038165	0610005C13Rik	3	1	4	2	2	2	2	2	3	5	1	1	4	4	7	7	8	12	7	2	5	1	1	5
NM_021446	0610007P14Rik	1149	951	1182	1154	1112	1025	1574	1202	1858	1177	1330	1143	1480	1651	1660	1091	1408	1398	1138	1442	1276	869	1190	1343
NM_025319	0610009B22Rik	623	585	645	566	555	519	861	630	1203	658	693	657	569	756	623	671	555	640	593	780	574	309	681	627
NR_038126	0610009L18Rik	10	7	12	2	5	11	10	2	13	9	4	6	7	22	6	18	11	15	8	10	7	3	19	18
NM_024179	0610009O20Rik	817	769	1086	975	864	967	1353	835	739	909	899	883	1234	1730	1513	1396	1255	1340	1191	1272	892	919	1321	1534
NM_001177543	0610010B08Rik	1	2	4	2	3	2	3	4	1	3	2	1	1	1	1	1	1	0	1	2	0	0	0	1
NM_027860	0610010F05Rik	315	359	342	343	318	495	727	521	451	507	572	408	1006	1334	1049	1099	841	1534	1127	829	696	652	1065	982
NM_001177601	0610010K14Rik	897	921	1216	983	921	1006	1548	756	1528	943	1010	985	1499	2156	1650	1974	1420	1688	1412	1740	1272	1040	1965	2123
NM_026686	0610011F06Rik	135	111	154	131	113	192	246	306	148	140	154	140	325	454	433	343	267	290	257	398	264	276	366	390
NR_027897	0610012G03Rik	548	509	962	845	536	720	986	806	701	727	681	686	570	762	711	788	543	529	440	517	369	550	651	957
NM_026696	0610030E20Rik	105	109	130	128	157	138	196	158	254	138	127	98	266	402	362	378	289	269	235	318	393	261	279	528
NM_020003	0610031J06Rik	1185	1194	1551	1542	1433	1439	2105	1222	1203	1479	1413	1422	1618	2088	1791	1481	1534	1413	1203	1385	748	977	1448	1820
NR_045760	0610031O16Rik	0	0	0	0	0	0	0	0	0	0	0	0	0	0	0	0	0	0	0	0	0	0	0	0
NM_028754	0610037L13Rik	739	621	843	907	766	638	1112	558	777	704	642	705	606	638	633	478	688	746	692	584	382	332	378	512
NR_028125	0610038B21Rik	43	44	67	52	38	32	41	63	42	33	50	39	69	75	107	73	73	73	78	93	46	43	59	83
NR_028113	0610039K10Rik	5	12	15	8	9	5	4	15	7	7	4	5	12	24	16	11	10	10	8	8	5	11	11	13
NR_027874	0610040B10Rik	10	3	6	2	4	2	7	6	1	4	5	4	8	14	21	6	4	11	12	9	6	8	7	9
NR_040757	0610040F04Rik	5	3	6	6	8	0	7	3	5	7	3	1	6	7	4	4	3	10	4	9	6	4	5	3
NM_029554	0610040J01Rik	28	31	25	22	16	18	22	33	23	28	38	24	57	50	57	66	63	25	23	59	25	20	62	29
NR_040640	0610043K17Rik	15	9	13	11	14	12	25	16	19	6	8	7	4	6	5	3	12	8	9	13	11	1	10	3
NR_105022	1010001N08Rik	0	0	0	0	0	0	0	0	2	1	0	0	5	2	6	4	2	0	0	2	0	7	2	10
NM_025363	1110001J03Rik	282	274	404	356	316	682	1000	613	437	475	289	381	241	290	286	287	401	519	502	311	129	180	270	339
NR_030694	1110002L01Rik	772	601	837	722	761	749	1139	702	1152	894	783	751	836	972	1306	875	1038	1193	986	899	514	567	549	725
NM_026502	1110004E09Rik	1267	1094	1541	1492	1215	1110	1842	1385	1255	1378	1444	1372	1027	1433	1223	1152	1227	1162	1032	1167	596	654	1142	1183
NM_019772	1110004F10Rik	3137	2814	3123	3268	3025	2512	3862	2700	3846	3086	3389	3078	3105	3494	3569	3128	3538	3727	3208	3243	2131	2020	2843	3162
NR_027810	1110006O24Rik	9	9	13	10	13	8	8	4	12	10	10	10	6	10	11	8	9	8	5	11	8	1	7	2
NM_026738	1110007C09Rik	108	113	166	114	89	152	162	177	102	141	161	151	338	550	360	237	256	417	316	357	184	195	474	309
NM_026124	1110008F13Rik	4380	4030	5310	5365	4740	3704	6170	4270	5541	4653	4630	4486	4172	4405	3867	3088	4343	4104	3410	3561	2299	2064	3056	3286
NM_025373	1110008L16Rik	1009	922	1088	1038	1088	1113	1611	1045	1780	1096	1148	1075	1008	1085	1199	1042	1228	1857	1382	1217	950	706	1087	1072
NM_198001	1110008P14Rik	376	334	438	442	368	408	603	424	516	439	381	449	232	253	306	209	253	266	311	225	145	121	286	224
NM_026787	1110012L19Rik	453	376	501	482	381	357	594	378	526	447	521	417	802	1133	1009	1071	463	479	388	663	993	788	677	1330
NR_045272	1110015O18Rik	0	0	0	0	0	0	0	0	0	0	0	0	1	0	0	0	0	0	0	0	0	0	1	0
NM_001048005	1110017D15Rik	1	0	1	2	1	0	1	3	1	0	0	1	1	1	2	4	1	1	3	1	0	2	2	0
NR_045995	1110019D14Rik	90	78	80	64	97	100	151	66	76	130	108	100	158	177	134	98	194	240	178	138	131	48	107	93
NR_027929	1110020A21Rik	0	1	4	1	1	0	3	4	0	2	2	1	5	2	4	0	3	1	0	6	1	2	0	0
NM_001276278	1110025L11Rik	0	0	0	1	0	1	0	0	0	0	0	0	0	0	0	0	0	0	0	0	0	0	0	0
NR_045139	1110028F11Rik	0	0	0	0	1	0	0	0	0	0	0	2	2	0	0	3	0	1	2	2	0	2	0	0
NR_045470	1110028F18Rik	1	1	0	0	2	0	0	0	0	0	2	0	0	2	0	2	0	0	1	1	0	0	0	3
NM_023483	1110032A03Rik	98	72	80	77	73	86	127	102	79	105	90	115	125	155	155	142	115	128	103	112	98	110	117	135
NM_001167996	1110032F04Rik	43	42	55	32	28	40	43	50	44	36	29	36	50	45	79	90	99	92	74	81	17	30	48	53
NM_028637	1110034G24Rik	275	249	278	252	233	306	438	274	263	264	217	263	198	219	251	144	180	214	233	200	129	107	167	226
NR_040713	1110036E04Rik	0	1	0	2	0	0	1	0	0	2	0	1	1	1	2	0	0	2	0	2	0	0	0	1
NM_001081183	1110037F02Rik	3080	2711	3004	3103	3350	2946	4315	2852	3357	3106	3207	2993	3581	4371	4154	3318	3694	3985	3036	3599	2279	2294	2812	3669
NR_015536	1110038B12Rik	864	657	772	793	814	695	1139	884	539	683	667	610	1132	1718	1152	983	1328	1355	1104	1504	723	778	1196	1111
NM_054099	1110038F14Rik	695	758	893	934	858	714	1160	666	772	726	836	666	739	1034	811	658	704	713	600	652	463	502	604	781
NR_040707	1110046J04Rik	3	2	1	2	2	3	3	6	0	1	0	0	14	17	11	23	9	4	7	15	10	12	15	24
NM_175123	1110051M20Rik	91	89	147	102	92	217	252	227	151	168	123	177	272	322	454	439	230	314	258	246	210	314	369	519
NR_037954	1110054M08Rik	16	14	21	13	16	30	27	35	17	28	26	15	14	40	39	33	22	28	22	28	19	28	29	38
NM_001167767	1110057K04Rik	1882	1717	1682	2018	1865	1178	1944	754	2600	1443	1866	1704	1761	1835	1823	1363	1732	1587	1252	1605	1218	914	1167	1315
NM_026503	1110058L19Rik	612	523	652	475	504	426	593	509	906	640	804	674	616	792	709	707	574	668	617	815	534	444	732	742
NM_025423	1110059E24Rik	596	537	482	569	557	390	613	729	612	510	659	534	952	1319	945	748	862	858	678	1163	724	575	737	885
NM_025419	1110059G10Rik	231	195	213	230	202	183	294	218	228	221	229	217	264	266	288	195	250	265	217	250	168	148	176	174
NM_001142727	1110065P20Rik	171	173	250	233	172	183	288	228	211	193	195	195	302	385	356	315	312	251	240	273	138	194	301	374
NR_037955	1190002F15Rik	22	24	36	29	25	116	252	106	26	92	57	52	24	40	31	41	80	160	204	39	22	35	40	40
NM_001033145	1190002N15Rik	1031	987	1113	1094	1222	1789	2577	1451	992	1288	1123	1188	1014	1142	1238	944	1418	2930	2259	1225	552	662	864	860
NM_001195435	1190003K10Rik	0	0	0	0	0	0	0	0	0	0	0	0	2	1	2	0	0	0	0	0	0	0	0	0
NM_197988	1190005I06Rik	387	237	500	323	364	301	587	363	294	428	367	368	334	287	325	137	393	319	351	416	77	168	298	258
NM_001135567	1190007I07Rik	194	196	187	196	213	173	281	218	209	155	173	137	231	292	260	164	313	326	256	303	178	125	244	190
NM_025818	1200014J11Rik	2183	2249	2524	2641	2425	2132	3269	2069	3179	2553	2541	2522	2662	3642	3223	3111	2758	2773	2096	3116	2419	1671	2855	3083
NR_037957	1300002E11Rik	68	64	77	82	59	35	66	66	82	45	55	37	89	88	98	67	95	87	90	107	63	57	76	92
NM_027918	1300017J02Rik	12	9	14	10	13	4	5	6	8	7	9	9	1	3	4	1	2	2	2	5	6	1	4	4
NR_015498	1500004A13Rik	51	63	83	77	72	77	110	70	60	81	54	72	147	123	127	135	160	106	107	164	77	68	89	95
NR_037697	1500009C09Rik	5	4	0	6	5	0	1	2	1	0	6	5	2	0	1	0	1	0	3	1	2	0	2	4
NM_001145198	1500009L16Rik	423	494	461	450	334	391	486	414	569	527	491	515	407	493	518	362	388	480	372	526	214	295	678	482
NR_027817	1500011B03Rik	174	153	212	157	148	242	329	199	159	235	155	172	292	410	310	282	294	317	261	319	151	189	273	373
NR_015476	1500011K16Rik	448	386	733	567	431	402	687	467	499	528	561	576	243	283	263	169	242	240	251	280	174	117	233	243
NM_001081005	1500012F01Rik	304	231	372	422	329	339	421	534	159	347	374	329	1449	3080	1801	1812	1465	1224	966	2624	1205	1108	2187	1932
NR_045812	1500012K07Rik	0	0	0	0	0	0	0	0	0	0	1	0	0	0	0	0	0	0	0	0	0	0	0	0
NR_029432	1500015A07Rik	301	206	329	265	235	270	397	325	237	309	278	251	375	476	462	395	404	374	325	381	196	261	282	413
NR_045817	1500015L24Rik	0	0	0	0	0	0	0	0	0	0	0	0	0	0	0	0	0	0	0	0	0	0	0	0
NM_024283	1500015O10Rik	27	18	29	32	17	6	12	7	24	19	14	20	32	20	22	16	43	26	27	26	17	2	16	6
NR_033510	1500017E21Rik	19	12	12	17	15	12	14	25	22	21	27	10	40	39	31	44	32	50	23	45	28	31	66	40
NR_040484	1600002D24Rik	0	0	0	0	0	0	0	0	0	0	0	0	0	0	0	0	0	0	0	0	0	0	0	0
NM_028056	1600002H07Rik	446	386	539	456	461	446	703	457	426	521	457	450	425	563	620	453	522	506	483	509	331	321	402	535
NM_027207	1600002K03Rik	106	100	84	112	109	78	129	68	69	76	99	109	88	82	81	60	113	93	74	75	20	40	35	66
NR_037959	1600010M07Rik	1	3	0	0	0	0	3	0	5	0	5	2	0	1	2	0	0	2	0	1	2	0	0	1
NM_001083880	1600012H06Rik	547	474	597	559	521	576	818	552	691	545	544	497	663	913	722	710	706	710	592	732	620	490	639	688
NM_001085385	1600014C10Rik	219	202	238	223	216	172	275	119	227	197	251	181	224	275	287	211	223	250	211	224	166	155	237	254
NM_028164	1600014C23Rik	0	2	3	1	1	5	6	8	0	1	6	0	2	5	1	4	3	9	13	2	1	2	3	3
NM_028046	1600014K23Rik	4	7	11	5	11	1	3	1	7	3	7	3	14	26	14	8	10	1	6	20	19	3	9	3
NM_001081273	1600015I10Rik	4	0	0	0	0	0	2	0	1	1	0	1	0	2	0	0	0	0	0	0	0	1	0	0
NR_040481	1600019K03Rik	0	0	0	0	0	0	0	0	0	0	0	0	0	0	0	0	0	0	0	0	0	0	0	1
NR_037960	1600020E01Rik	28	24	20	27	36	31	26	18	30	20	35	24	25	26	22	18	40	15	29	25	17	12	8	33
NR_073433	1600023N17Rik	2	1	5	4	1	2	3	1	2	0	3	0	6	11	3	8	5	1	7	3	6	6	6	8
NR_038168	1600025M17Rik	1	0	0	0	0	0	0	0	0	0	0	0	0	0	0	0	0	0	0	0	0	0	0	0
NR_036588	1600027J07Rik	0	0	0	0	0	0	0	0	0	0	0	0	0	0	0	0	0	0	0	0	0	0	0	0
NR_028123	1600029I14Rik	0	0	0	0	0	0	0	0	1	0	1	0	0	0	0	0	0	1	0	0	0	0	0	0
NR_033522	1600029O15Rik	1	0	2	5	4	1	2	1	1	2	1	1	0	1	0	1	0	1	1	1	0	1	1	3
NM_029285	1700001C02Rik	0	0	3	0	2	0	3	1	0	0	0	0	0	0	0	0	0	0	0	0	0	0	0	0
NM_001172091	1700001C19Rik	6	3	3	4	2	1	1	5	2	3	4	3	10	24	15	12	5	9	6	16	2	11	35	24
NR_045475	1700001D01Rik	0	0	0	0	0	0	1	0	1	0	0	0	0	0	1	0	0	1	0	0	0	0	0	0
NM_027940	1700001F09Rik	0	0	0	0	0	0	0	0	0	0	0	0	1	0	0	0	1	0	0	1	0	0	0	0
NR_038077	1700001G11Rik	16	13	14	10	13	14	15	4	15	13	11	10	2	10	4	10	3	15	4	7	9	4	8	12
NR_033199	1700001G17Rik	6	5	10	8	12	11	21	3	10	7	8	6	21	11	15	14	17	18	9	12	6	14	8	14
NM_001008547	1700001J03Rik	0	1	1	0	1	0	0	0	0	0	0	0	1	4	1	2	1	0	2	0	1	1	0	1
NR_033613	1700001J11Rik	2	1	4	4	2	4	1	2	2	2	1	1	3	4	6	2	0	7	4	2	0	3	1	3
NM_025488	1700001K19Rik	0	1	1	3	1	2	4	1	2	0	1	0	1	7	4	5	0	2	4	2	0	1	3	4
NR_036590	1700001K23Rik	0	3	0	0	0	0	0	2	1	3	1	2	0	0	1	1	0	0	0	4	1	1	1	0
NR_027980	1700001L05Rik	922	861	1106	1270	955	1713	1867	920	724	1683	1766	1262	793	950	909	586	911	2260	1731	1227	741	475	1273	597
NM_027035	1700001L19Rik	11	12	12	13	9	8	8	4	9	6	7	11	6	12	7	6	10	7	1	21	8	4	4	6
NM_198000	1700001O22Rik	8	6	14	7	5	11	11	14	0	15	12	14	9	19	23	9	16	18	20	14	9	10	9	11
NM_028156	1700001P01Rik	13	16	12	14	18	18	42	17	17	17	14	21	1	8	6	5	11	33	28	15	7	1	11	9
NR_045478	1700003C15Rik	0	0	0	0	0	0	0	0	0	0	0	0	0	0	0	0	0	0	0	0	0	0	0	0
NR_045477	1700003D09Rik	3	2	1	2	1	3	0	4	0	5	2	1	7	1	0	3	0	2	1	3	1	0	3	2
NM_027948	1700003E16Rik	21	7	21	22	10	16	26	33	29	9	10	13	36	32	32	34	39	27	23	33	11	18	30	27
NR_103799	1700003E24Rik	0	0	0	0	0	0	0	0	0	0	0	1	0	0	0	0	0	1	0	0	0	0	0	0
NM_029305	1700003F12Rik	3	0	2	0	0	1	0	3	0	2	4	3	30	58	40	94	21	15	5	30	25	38	59	95
NR_040720	1700003G13Rik	0	0	1	0	0	0	0	0	0	0	0	0	1	1	3	0	1	0	1	0	0	0	0	0
NR_029433	1700003G18Rik	0	2	2	5	4	0	1	0	1	1	2	0	0	0	4	3	2	0	1	1	1	0	2	1
NR_015460	1700003H04Rik	0	0	0	0	0	0	1	0	0	0	0	0	0	0	0	0	0	0	0	0	0	0	0	0
NR_040507	1700003L19Rik	0	0	0	0	0	0	0	0	0	0	0	0	0	1	0	0	0	0	0	0	0	0	0	1
NM_027041	1700003M02Rik	23	24	13	11	14	12	27	12	10	13	8	13	15	15	7	6	6	6	12	12	0	5	6	9
NR_040647	1700003M07Rik	40	37	50	68	52	31	61	23	22	56	40	34	34	32	27	39	25	46	35	43	14	19	21	26
NR_045982	1700003P14Rik	0	0	0	0	0	0	0	0	0	0	0	0	0	0	0	0	0	0	0	0	0	0	0	0
NM_027939	1700006A11Rik	0	0	0	0	0	0	0	0	0	0	0	0	0	0	0	0	0	0	0	0	0	0	0	0
NM_029287	1700006E09Rik	0	0	0	0	0	0	0	0	0	0	0	0	0	0	0	0	0	0	0	1	0	0	0	0
NR_045621	1700006F04Rik	0	0	1	0	0	0	0	0	0	0	0	0	0	0	0	0	0	0	0	0	0	0	0	0
NR_045900	1700006H21Rik	1	0	0	0	0	0	0	0	0	0	0	0	0	0	1	0	1	0	0	1	0	0	0	0
NM_001164235	1700007B14Rik	0	0	0	0	0	0	1	0	0	0	0	1	4	7	1	0	0	0	0	2	0	0	1	0
NR_040538	1700007F19Rik	0	0	0	0	0	0	0	0	0	0	0	0	1	3	0	0	0	0	0	1	4	0	0	2
NM_001024614	1700007G11Rik	0	0	0	1	1	1	0	0	0	0	0	1	65	99	61	63	68	61	40	48	19	54	53	63
NR_045476	1700007J10Rik	8	5	3	7	5	13	14	7	17	14	10	8	17	45	45	35	20	29	18	34	17	18	20	31
NM_027037	1700007K09Rik	0	0	0	0	1	0	0	0	0	0	1	0	0	2	0	2	2	1	0	0	0	1	1	2
NM_027040	1700007K13Rik	262	224	387	384	364	204	305	147	344	307	319	365	200	178	181	124	197	182	146	189	81	87	188	186
NR_045709	1700007L15Rik	36	46	44	35	44	42	57	56	64	36	59	44	49	58	38	22	35	49	47	51	41	27	39	38
NR_040554	1700007P06Rik	0	0	0	0	0	0	0	0	0	0	0	0	0	0	0	0	2	0	0	0	0	0	0	0
NM_001168369	1700008F21Rik	0	1	0	0	0	0	0	0	0	0	0	0	2	1	0	0	0	1	0	1	0	0	1	0
NM_027952	1700008I05Rik	32	23	26	25	22	6	7	6	26	10	42	25	112	121	99	121	44	23	19	59	68	55	94	79
NR_024331	1700008J07Rik	106	90	126	131	137	147	233	116	137	104	95	88	107	121	109	116	142	136	123	110	46	68	77	142
NR_038141	1700008K24Rik	0	0	0	0	0	0	0	0	0	0	0	0	0	0	0	0	0	0	0	0	0	0	0	0
NM_027049	1700008O03Rik	20	33	20	19	27	33	78	35	26	36	37	22	46	75	44	35	39	48	30	47	37	41	36	49
NM_027048	1700008P02Rik	0	0	0	0	0	0	0	0	0	0	0	0	0	0	0	0	0	0	0	0	0	0	0	0
NR_046040	1700009C05Rik	0	0	2	0	0	0	1	0	1	0	0	0	0	0	0	0	0	0	0	0	0	0	0	0
NR_015547	1700009J07Rik	0	0	0	0	0	0	0	0	0	0	0	0	0	1	0	0	0	0	0	0	0	0	0	0
NM_001081095	1700009N14Rik	0	0	1	0	0	0	1	0	0	0	0	0	2	3	1	0	0	0	1	0	1	0	0	0
NM_001081275	1700009P17Rik	39	17	42	53	35	36	62	27	38	50	48	51	31	60	49	70	30	38	33	49	50	44	71	65
NM_029308	1700010B08Rik	0	0	0	0	0	0	0	0	0	0	0	0	0	0	0	0	0	0	0	0	0	0	0	0
NM_029590	1700010D01Rik	1	0	0	0	1	0	0	0	0	0	0	1	0	0	0	0	0	0	1	0	0	0	1	0
NR_040587	1700010I02Rik	1	0	1	0	0	2	0	0	0	1	0	0	0	0	0	0	1	0	0	1	0	0	0	0
NM_025851	1700010I14Rik	8	6	8	10	6	13	27	9	12	19	15	15	28	48	48	45	18	28	16	23	15	24	36	28
NR_040579	1700010J16Rik	0	0	0	0	0	0	0	0	0	0	0	0	1	0	0	0	0	0	0	0	0	0	0	1
NR_040512	1700010K23Rik	0	0	1	0	1	0	0	0	0	0	0	0	0	0	0	0	0	0	0	0	0	0	0	0
NM_025487	1700011A15Rik	1	0	2	0	0	0	0	0	0	1	0	0	3	0	1	0	1	0	0	1	0	0	1	0
NR_045616	1700011B04Rik	1	1	0	1	1	0	0	0	0	0	0	0	0	0	0	1	0	0	0	2	0	0	1	0
NM_029298	1700011E24Rik	0	1	0	0	1	0	0	0	0	0	0	1	0	0	0	1	0	0	0	0	0	1	0	1
NM_025956	1700011H14Rik	3	1	2	0	0	1	0	0	2	0	4	3	1	0	1	0	1	0	0	1	0	2	0	0
NM_029290	1700011I03Rik	0	0	0	0	0	0	0	0	0	0	0	0	0	0	0	0	0	0	0	0	0	0	0	0
NM_026315	1700011L22Rik	0	0	0	0	0	1	0	0	0	0	0	0	0	0	0	0	0	0	0	0	0	0	0	0
NR_073044	1700011M02Rik	0	0	2	1	0	0	0	0	0	0	0	2	0	1	0	0	1	0	1	1	0	0	0	0
NM_029587	1700012A03Rik	0	0	0	0	0	0	0	0	0	0	0	0	0	0	0	0	0	0	0	0	0	0	0	0
NM_001162428	1700012B07Rik	1	3	0	0	1	2	0	1	2	1	0	0	1	3	4	2	1	0	3	3	1	1	0	1
NM_029306	1700012B09Rik	1	0	0	4	0	0	0	0	4	0	0	1	2	3	7	0	0	1	0	3	3	1	1	0
NR_045171	1700012D01Rik	9	16	14	9	9	6	12	13	6	10	10	11	6	11	10	6	8	5	1	6	7	6	3	4
NR_015573	1700012D14Rik	7	3	4	1	5	10	14	8	1	7	5	4	11	8	9	10	5	12	4	17	6	6	6	10
NR_045140	1700012I11Rik	0	0	0	0	0	0	0	0	0	0	0	0	0	0	3	1	0	0	0	1	0	0	0	0
NM_029588	1700012L04Rik	0	0	0	0	0	0	0	0	0	0	0	0	0	0	0	0	0	0	0	0	0	0	0	0
NM_027056	1700012P22Rik	0	0	0	0	0	0	0	0	0	0	0	0	0	0	0	0	0	0	0	0	0	0	0	1
NM_001177502	1700013D24Rik	0	0	0	0	0	0	0	0	0	0	0	0	0	0	0	0	0	0	0	0	0	0	0	0
NM_029314	1700013F07Rik	1	1	2	0	1	0	1	0	0	1	1	0	0	3	3	1	1	3	1	1	3	0	3	1
NM_027063	1700013G24Rik	0	0	1	0	0	0	0	0	0	0	0	1	0	0	0	1	0	0	0	1	0	0	0	0
NM_001200013	1700013H16Rik	0	4	4	0	0	0	0	1	3	2	5	3	95	82	118	67	122	156	93	92	57	79	74	68
NM_001039593	1700015E13Rik	0	0	0	1	1	0	0	0	0	0	2	0	2	1	1	0	1	4	1	3	0	0	0	1
NM_001200025	1700015F17Rik	0	2	0	0	0	0	0	0	0	0	0	0	0	0	2	0	1	1	1	2	1	0	3	0
NM_001195601	1700015G11Rik	0	0	0	0	0	0	0	0	0	0	0	0	1	0	1	0	0	0	0	2	0	0	0	0
NM_027077	1700016C15Rik	4	6	2	3	2	1	1	0	1	1	0	2	6	4	3	3	4	2	0	3	5	0	4	5
NM_024271	1700016D06Rik	1	2	5	5	2	3	3	6	1	4	3	11	1	2	3	0	2	1	1	1	2	1	0	1
NR_045891	1700016G22Rik	0	0	0	0	0	0	0	0	1	0	0	0	0	0	0	0	0	0	1	0	0	1	0	1
NM_001163550	1700016H13Rik	8	5	13	13	14	3	7	4	15	4	12	7	7	11	7	12	9	6	5	13	7	6	11	11
NM_198637	1700016K19Rik	25	34	44	24	21	20	36	19	64	31	48	34	25	18	24	14	16	21	14	37	29	10	36	11
NR_045824	1700016L04Rik	0	0	0	0	0	1	0	0	0	1	1	0	3	4	2	1	0	0	0	2	0	2	4	1
NR_040460	1700016L21Rik	0	0	0	0	0	0	0	0	0	0	0	0	0	0	0	0	0	0	0	0	0	0	0	0
NR_038149	1700016P04Rik	0	0	0	0	0	0	0	0	0	0	0	0	0	0	0	0	0	0	0	0	0	0	0	0
NM_028820	1700017B05Rik	1176	979	1317	1146	1022	1407	1960	1335	1494	1173	1020	1044	3264	3964	3687	2258	3165	2983	2403	3002	1563	2551	2625	3704
NM_027058	1700017D01Rik	0	1	0	0	1	0	0	0	0	0	0	0	1	1	0	0	0	1	0	1	0	0	0	1
NR_040445	1700017G19Rik	0	0	0	0	0	0	0	0	0	0	0	0	0	0	0	0	0	2	0	0	0	0	0	0
NR_040326	1700017J07Rik	5	9	8	11	14	26	35	9	5	10	9	9	0	4	1	2	0	16	12	5	3	4	1	1
NM_001081246	1700017N19Rik	0	0	0	0	0	0	0	0	0	0	0	0	1	2	0	0	0	0	0	0	1	0	0	0
NR_029439	1700018A04Rik	0	0	0	0	0	0	1	0	0	0	0	0	0	0	0	0	0	1	0	0	0	0	0	1
NM_029597	1700018B08Rik	4	3	2	1	0	1	1	5	5	2	5	13	1	3	2	1	0	1	1	22	3	1	1	5
NR_003617	1700018B24Rik	4	3	0	0	1	1	0	5	3	2	1	3	1	0	1	0	2	2	0	1	2	0	2	0
NM_029324	1700018C11Rik	0	0	0	0	0	0	0	0	0	0	0	0	0	0	0	0	0	0	0	0	0	0	0	0
NM_027069	1700018F24Rik	0	0	0	0	0	0	0	0	0	0	1	0	0	0	0	0	0	0	0	0	0	0	1	0
NR_045422	1700018G05Rik	0	0	0	0	0	0	0	0	0	0	0	0	0	0	0	1	0	0	0	0	0	0	1	1
NR_028360	1700018L02Rik	45	31	56	38	33	29	60	67	30	28	24	32	49	45	58	51	63	69	66	47	10	39	34	59
NM_027070	1700019A02Rik	5	8	26	8	13	2	3	6	4	16	25	20	1	3	6	4	7	3	1	6	0	5	3	5
NM_029598	1700019B03Rik	1	0	0	1	0	0	1	0	5	0	0	0	2	3	0	0	2	1	0	3	6	2	1	2
NR_045442	1700019B21Rik	12	19	9	0	4	3	0	13	38	10	56	22	18	50	11	7	2	0	1	49	75	5	57	20
NM_144953	1700019D03Rik	675	559	883	958	805	893	1363	805	482	966	811	800	433	610	416	299	618	1010	861	640	280	158	559	380
NR_040497	1700019E08Rik	0	1	0	0	0	0	0	0	1	1	2	0	1	3	1	3	0	0	1	1	0	0	1	0
NM_001145895	1700019G17Rik	13	14	36	21	22	25	31	15	29	22	23	23	12	20	14	11	19	25	17	28	24	6	20	11
NR_040255	1700019G24Rik	0	0	0	0	2	0	0	0	1	1	0	0	1	0	0	0	1	0	2	1	2	0	1	0
NM_025619	1700019L03Rik	6	5	12	15	10	6	16	12	8	18	14	14	31	26	42	16	23	32	28	33	11	18	23	30
NR_103800	1700019M22Rik	0	0	0	0	0	0	0	0	0	0	0	0	0	0	0	0	0	0	0	0	0	0	0	0
NM_026208	1700019N19Rik	4	1	4	2	1	2	2	3	1	5	5	6	0	2	2	0	0	1	1	5	6	0	4	4
NM_027966	1700019O17Rik	0	0	0	3	0	0	0	0	0	0	0	0	0	0	0	0	0	1	1	0	0	0	0	0
NM_001163483	1700020A23Rik	0	0	0	0	0	0	0	1	0	0	0	0	1	0	2	1	0	1	0	1	0	2	3	0
NM_023781	1700020D05Rik	4	1	1	6	0	1	5	3	3	0	1	3	3	6	7	6	5	3	4	10	4	1	4	5
NR_045979	1700020G17Rik	0	0	0	0	0	0	0	0	0	0	1	0	0	0	0	0	0	0	0	0	0	0	0	0
NR_015473	1700020I14Rik	1108	950	1098	1192	1031	875	1378	952	928	1106	1355	1099	1424	1809	2007	1641	1433	1630	1282	1479	986	1137	1362	1734
NM_025492	1700020L24Rik	45	56	83	70	60	96	132	63	86	92	74	66	11	15	23	7	15	21	14	14	6	5	10	3
NR_040742	1700020M21Rik	0	0	0	1	0	0	0	0	0	0	1	1	0	0	0	0	0	1	0	1	0	0	0	0
NR_027968	1700020N01Rik	11	20	44	40	32	6	18	5	20	16	57	46	7	15	2	6	1	12	8	19	15	0	23	5
NM_029316	1700020N15Rik	3	1	4	7	4	3	3	2	0	4	7	5	3	5	6	1	5	0	0	4	0	4	1	0
NR_026924	1700020N18Rik	0	0	0	0	0	0	0	0	0	0	0	0	0	0	0	0	0	0	0	0	0	0	0	0
NM_026411	1700021F05Rik	734	675	795	769	715	497	734	760	699	608	813	690	871	1230	1059	702	821	907	720	1182	629	516	845	697
NM_028158	1700021F07Rik	0	0	5	2	5	0	2	0	0	3	3	2	0	1	1	1	0	0	2	2	0	0	1	0
NM_001200038	1700021K19Rik	485	443	588	512	444	531	801	534	499	575	521	524	729	848	830	538	721	729	646	754	386	406	546	663
NR_045800	1700021N21Rik	3	0	2	2	2	0	5	2	1	0	3	1	0	0	0	1	0	2	0	2	1	0	0	0
NR_003953	1700022A21Rik	1	0	1	1	1	2	3	2	0	0	6	2	1	0	0	0	2	0	0	0	0	0	1	0
NR_045509	1700022A22Rik	0	0	0	0	0	0	0	0	0	0	0	0	0	0	0	0	0	0	0	0	0	0	0	0
NR_040568	1700022E09Rik	0	0	0	0	0	0	0	0	0	0	0	0	0	0	0	0	0	0	0	0	0	0	0	0
NR_045488	1700022H16Rik	0	0	0	0	0	0	0	0	0	0	0	0	0	0	0	0	0	0	0	0	0	0	0	0
NM_026088	1700022I11Rik	0	0	0	0	0	0	0	0	0	0	0	0	0	3	1	0	0	0	2	0	0	0	0	0
NR_045909	1700023C21Rik	0	0	0	0	0	0	0	0	0	0	0	0	1	0	1	0	2	0	1	3	0	0	0	1
NM_027970	1700023E05Rik	0	1	0	0	1	2	3	1	7	1	4	2	10	13	6	7	12	8	3	10	6	2	6	2
NR_038039	1700023F02Rik	0	0	0	0	0	1	0	0	0	1	0	0	0	0	0	1	1	0	0	0	0	0	0	1
NM_001254724	1700023F06Rik	25	36	38	29	26	35	36	34	37	30	32	23	38	33	37	25	31	37	41	22	16	14	23	28
NR_040263	1700023L04Rik	4	1	6	2	2	6	8	2	2	4	6	5	5	8	7	6	6	6	4	2	3	8	10	5
NR_045479	1700024B18Rik	0	0	0	0	0	0	0	0	0	0	0	0	2	1	1	0	0	0	0	0	0	0	0	0
NR_045363	1700024F13Rik	11	4	14	1	8	14	19	9	1	12	11	12	21	18	18	9	21	27	15	24	1	17	7	7
NM_001034037	1700024G13Rik	3	2	4	7	7	5	12	0	1	7	11	9	4	1	4	0	5	8	9	3	1	1	7	3
NM_027064	1700024P04Rik	0	0	0	1	0	0	0	0	0	0	0	0	0	0	0	0	0	0	0	0	0	0	0	0
NM_001162980	1700024P16Rik	5	4	3	9	4	5	0	4	2	5	3	3	31	38	16	14	20	21	12	44	20	4	15	9
NR_040310	1700025B11Rik	0	0	0	0	0	0	0	0	0	0	0	0	0	0	0	0	0	0	0	0	0	0	0	0
NR_033448	1700025C18Rik	0	0	0	0	0	0	0	0	0	0	0	0	0	0	0	0	0	0	0	0	0	0	0	0
NM_027074	1700025F22Rik	0	0	0	0	0	0	0	0	0	0	0	0	0	0	1	0	0	0	0	1	0	0	0	0
NR_040578	1700025F24Rik	0	0	0	0	0	1	0	0	1	0	3	1	5	8	7	2	3	3	6	3	1	3	3	6
NM_197990	1700025G04Rik	386	376	426	484	414	314	395	502	277	336	390	265	1000	1245	1210	1265	1001	1049	744	1018	532	878	951	1110
NR_045825	1700025K24Rik	0	0	0	0	0	0	0	0	0	0	0	0	1	0	0	0	0	0	0	0	0	0	0	0
NR_040687	1700025M24Rik	0	0	0	0	0	0	0	0	0	0	0	0	0	0	0	0	0	0	0	0	0	0	0	0
NR_040523	1700025N23Rik	0	0	0	0	0	0	0	0	0	0	0	0	0	0	0	0	0	0	0	0	1	0	0	0
NM_029335	1700026D08Rik	2	2	3	0	4	1	2	0	5	2	4	1	1	7	0	1	1	4	3	0	5	1	1	0
NR_028286	1700026D11Rik	0	0	0	0	0	0	1	0	0	1	2	0	1	0	0	2	0	0	0	0	0	0	0	0
NR_045487	1700026F02Rik	0	0	0	0	0	0	0	0	0	0	0	0	0	0	0	0	0	0	0	0	0	0	0	0
NM_027283	1700026L06Rik	11	9	10	8	7	7	12	19	12	30	19	14	15	22	16	33	11	12	4	12	13	15	27	37
NR_038001	1700027A15Rik	0	0	0	0	0	0	0	0	0	0	0	0	0	0	0	0	0	0	0	0	0	0	0	0
NR_040681	1700027F09Rik	1	0	0	0	0	0	1	0	0	0	0	0	0	0	0	0	0	0	0	1	0	0	0	1
NR_040594	1700027H10Rik	0	0	0	0	0	0	0	0	0	0	0	0	0	0	0	0	0	1	0	0	0	0	0	0
NR_040741	1700027I24Rik	0	0	0	0	1	0	0	0	1	0	0	0	2	0	0	0	1	0	1	1	0	0	2	1
NR_040581	1700027J07Rik	0	0	0	0	0	0	0	0	0	0	0	0	0	1	1	3	0	1	0	3	0	1	1	4
NR_033605	1700028B04Rik	15	13	25	20	22	10	6	11	27	31	45	27	16	33	27	14	14	16	10	42	18	2	28	29
NR_045377	1700028D13Rik	0	0	0	0	0	0	0	1	0	1	0	0	0	1	1	1	1	2	0	1	0	1	2	0
NR_045699	1700028E10Rik	2	4	2	4	3	3	3	3	1	6	5	2	5	9	5	3	3	4	3	4	1	2	2	6
NR_038042	1700028I16Rik	15	25	21	30	21	23	24	20	37	24	39	28	4	13	13	4	11	16	23	12	17	3	8	8
NR_029436	1700028J19Rik	7	15	14	23	17	6	11	7	14	16	9	24	12	7	10	10	7	5	3	16	9	10	14	6
NM_175241	1700028K03Rik	75	96	77	79	92	56	84	102	93	55	85	50	122	115	110	86	132	105	91	141	78	70	92	88
NR_036591	1700028M03Rik	1	0	0	0	0	0	0	0	0	1	0	0	0	0	0	0	0	0	0	0	0	0	0	0
NM_026188	1700028P14Rik	0	0	0	0	0	0	0	0	0	0	2	0	2	2	1	7	2	0	1	0	1	0	2	2
NR_040509	1700028P15Rik	0	0	0	0	0	0	0	0	0	0	0	0	0	0	0	0	0	0	0	0	0	0	0	0
NR_040531	1700029B22Rik	0	0	0	0	0	0	0	0	0	0	0	0	0	0	0	0	0	0	0	0	0	0	0	0
NM_001080777	1700029F12Rik	0	0	0	0	0	0	0	0	0	0	0	0	1	0	0	0	0	0	0	0	0	0	0	0
NM_001080781	1700029H14Rik	1	1	1	2	0	4	0	0	0	0	1	1	2	0	0	0	1	0	1	1	0	0	0	0
NM_183112	1700029I15Rik	2	1	1	1	1	0	5	2	1	1	0	1	1	4	3	2	4	4	3	0	1	5	4	2
NR_040494	1700029J03Rik	0	0	0	0	0	1	0	0	0	0	0	0	0	0	0	0	0	0	0	0	0	0	0	1
NM_001033148	1700029J07Rik	5	5	8	6	3	4	16	10	4	7	5	6	11	13	15	12	10	5	5	8	12	17	8	17
NR_015613	1700029M20Rik	11	13	15	7	9	12	18	17	30	11	8	10	1	4	6	8	8	19	18	5	4	2	6	4
NR_045489	1700029N11Rik	0	0	0	0	0	0	0	0	0	0	0	0	0	0	0	0	0	0	0	0	3	0	0	1
NM_025503	1700029P11Rik	340	277	377	379	316	230	272	78	70	234	288	261	31	44	33	15	37	79	57	55	31	9	28	12
NR_045457	1700030A11Rik	1	0	2	2	0	0	1	0	0	0	0	2	0	1	2	0	0	0	2	1	0	0	0	0
NR_015521	1700030C10Rik	316	298	386	336	346	531	880	481	180	311	189	276	194	193	151	99	327	558	520	184	37	61	92	98
NR_045731	1700030F04Rik	0	0	1	0	0	0	0	1	0	0	0	0	1	1	0	0	1	0	1	2	0	0	0	0
NM_028180	1700030F18Rik	1	0	0	0	0	0	0	0	0	0	0	0	3	2	1	0	0	1	0	0	1	0	0	1
NM_027103	1700030J22Rik	77	83	109	109	95	118	184	84	78	148	110	117	96	85	107	74	91	99	113	95	49	44	66	97
NM_028170	1700030K09Rik	372	289	411	340	371	386	611	317	477	400	311	363	248	298	330	281	389	417	408	409	293	186	261	398
NR_040592	1700030L20Rik	0	0	0	0	0	0	0	0	0	0	0	0	0	0	0	0	0	0	0	1	0	0	0	0
NR_045903	1700030M09Rik	1	2	0	0	0	0	0	3	0	0	4	1	0	4	0	0	0	0	0	1	1	0	0	2
NR_045304	1700030N03Rik	0	0	0	0	0	0	0	0	0	0	0	0	0	0	0	0	0	0	0	0	0	0	0	0
NR_045345	1700030O20Rik	0	0	0	0	0	0	0	0	0	0	0	0	1	2	2	0	0	0	0	2	1	1	4	1
NR_045439	1700031A10Rik	1	0	0	0	3	0	1	0	0	2	3	0	0	0	0	0	1	0	0	0	1	0	0	0
NM_028496	1700031F05Rik	0	0	0	0	0	0	0	0	0	0	0	1	1	0	0	0	0	0	0	0	0	0	0	2
NR_015496	1700031M16Rik	0	0	0	0	0	0	0	0	0	0	0	0	0	0	0	0	0	0	0	0	0	0	0	0
NR_045910	1700031P21Rik	0	0	0	0	1	0	0	0	0	0	0	0	0	0	0	0	1	1	0	0	0	0	1	0
NM_030097	1700034E13Rik	0	0	0	0	0	0	0	0	0	0	0	0	0	0	0	0	0	0	0	0	0	0	0	0
NM_001163521	1700034F02Rik	27	26	19	16	27	12	11	10	48	12	30	14	21	20	16	26	21	18	11	20	19	9	29	17
NR_045396	1700034G24Rik	0	0	0	0	0	0	0	0	0	0	0	0	0	0	0	0	0	0	0	0	0	0	0	0
NR_030669	1700034H15Rik	217	145	315	242	216	197	296	176	157	178	195	195	81	85	90	71	108	129	142	90	34	46	60	101
NR_045380	1700034I23Rik	0	0	0	0	0	1	1	0	0	0	1	0	2	1	0	0	0	0	1	1	0	0	1	0
NM_001164236	1700034J05Rik	0	0	0	1	1	0	0	0	1	0	0	0	0	1	0	0	0	0	0	0	0	0	0	0
NR_040756	1700034K08Rik	1	0	0	0	0	0	1	0	0	1	0	0	0	1	0	0	1	2	3	1	0	0	0	0
NM_029671	1700034O15Rik	0	0	0	0	1	0	0	0	0	0	0	0	0	0	0	0	0	0	0	0	0	0	0	0
NR_040462	1700034P13Rik	231	183	328	302	221	263	421	256	180	292	266	268	256	350	293	254	341	291	272	250	120	212	231	377
NR_040542	1700036G14Rik	0	0	0	0	0	0	0	0	0	0	0	0	0	0	0	0	0	0	0	0	0	0	0	0
NM_028484	1700037C18Rik	21	12	21	17	14	6	25	4	17	9	28	16	21	33	32	17	26	27	21	14	12	18	15	24
NM_026091	1700037H04Rik	1684	1676	2445	2254	1868	2263	3306	2143	2066	2355	2155	2275	1162	1379	1573	1049	1477	2243	1997	1442	802	948	1690	1683
NM_001033176	1700039E15Rik	0	0	0	0	0	1	0	0	0	0	0	0	1	0	0	0	2	1	0	0	0	0	0	0
NR_045315	1700039E22Rik	0	0	0	0	0	0	0	0	0	0	0	1	0	0	0	0	0	2	1	0	1	0	0	0
NM_028491	1700040L02Rik	0	1	0	0	0	4	0	0	0	1	2	2	1	3	0	2	2	1	1	2	2	1	3	4
NR_033784	1700041C23Rik	0	0	0	0	0	0	0	0	0	0	0	0	0	0	0	0	0	0	0	0	1	0	0	0
NR_040573	1700041M19Rik	0	0	0	0	0	0	0	0	0	0	0	0	0	0	0	0	0	0	0	0	0	0	0	0
NM_001081671	1700042B14Rik	0	0	0	0	0	0	0	0	0	0	0	0	0	0	0	0	0	0	0	0	0	0	0	0
NM_001099295	1700042G07Rik	0	0	0	0	0	1	0	0	0	0	0	0	0	0	0	0	1	1	0	0	1	0	0	0
NR_038178	1700042G15Rik	2	1	3	5	3	1	2	3	0	3	3	4	1	0	1	0	0	0	0	0	0	0	0	1
NR_045178	1700042O10Rik	93	57	51	65	51	68	87	54	77	95	35	82	10	19	10	10	10	40	28	18	23	1	13	10
NR_045624	1700044C05Rik	2	4	2	4	5	1	4	1	1	3	4	0	0	0	0	0	1	0	0	0	0	0	0	0
NR_033785	1700044K03Rik	0	0	0	0	0	0	0	0	0	0	0	0	0	0	0	0	0	0	0	0	0	0	0	0
NR_040649	1700045H11Rik	0	0	0	0	0	0	0	0	0	0	0	0	0	0	0	0	0	0	0	0	1	0	0	0
NR_045918	1700046C09Rik	0	0	0	0	0	0	0	0	0	0	0	0	0	0	0	0	0	0	0	0	0	0	0	0
NR_110583	1700047A11Rik	2	0	0	0	1	0	1	1	0	2	0	0	1	0	1	2	1	1	0	0	1	1	0	2
NR_073363	1700047E10Rik	4	2	2	7	8	0	3	2	3	0	2	1	2	1	3	0	3	1	2	1	0	0	0	1
NR_040447	1700047G03Rik	0	0	0	0	0	0	1	0	2	0	0	0	0	1	0	0	2	1	1	0	0	0	1	2
NM_001100116	1700047I17Rik2	0	4	0	1	0	1	3	1	1	3	0	2	4	3	7	0	1	2	1	0	2	0	1	1
NR_040691	1700047L14Rik	0	0	0	0	0	1	0	0	0	0	0	0	0	0	0	0	2	0	0	0	0	0	0	0
NR_015458	1700047M11Rik	0	0	0	0	0	0	0	0	0	0	0	0	0	1	0	1	4	0	0	3	0	0	0	0
NR_045300	1700048M11Rik	1	1	1	0	3	0	1	2	0	2	2	2	10	10	5	5	9	2	2	8	3	6	3	12
NR_033553	1700048O20Rik	14	12	13	9	11	6	4	7	4	9	17	13	21	45	14	16	7	18	10	35	11	2	19	21
NR_033636	1700049E15Rik	0	0	0	0	0	0	0	0	0	0	0	1	0	1	1	0	0	0	0	0	1	0	0	0
NR_040525	1700049E22Rik	3	1	4	3	3	2	6	4	6	4	8	5	0	0	0	0	0	1	2	1	0	0	0	3
NM_028538	1700049G17Rik	83	101	108	86	103	111	176	138	110	135	111	97	202	246	277	243	160	164	171	221	134	132	169	204
NR_003644	1700049L16Rik	0	0	0	0	0	0	1	0	0	0	0	0	0	0	0	0	0	0	0	0	0	0	0	0
NR_045922	1700051A21Rik	3	0	4	1	1	1	2	1	0	1	3	2	0	0	0	0	0	0	0	0	0	0	0	0
NR_033786	1700052I22Rik	2	1	0	3	5	0	2	0	4	1	3	0	1	2	1	1	1	3	2	3	0	1	0	1
NR_027956	1700052K11Rik	53	47	44	42	42	29	56	30	59	30	60	50	76	93	87	57	75	57	55	58	33	46	38	56
NM_024261	1700052N19Rik	1627	1394	1582	1628	1606	1346	2047	1631	1706	1710	1699	1602	1721	2206	1967	1700	1719	2115	1641	1965	1342	1134	1847	1767
NR_045320	1700054A03Rik	0	0	0	1	0	0	0	0	0	0	0	0	1	2	0	0	0	0	0	0	1	0	0	0
NR_027865	1700054K19Rik	0	0	0	0	0	0	0	0	0	0	0	0	0	0	0	0	0	0	0	0	0	0	0	0
NR_045919	1700054M17Rik	0	0	0	0	0	0	0	0	0	0	2	0	0	0	0	0	0	0	0	0	0	0	0	0
NR_040726	1700055C04Rik	0	1	2	1	0	1	0	0	0	2	4	0	1	0	0	0	1	1	0	1	0	0	0	0
NM_028545	1700055N04Rik	0	0	0	0	0	0	0	0	0	0	0	0	0	0	0	0	0	1	0	1	0	0	0	0
NM_028516	1700056E22Rik	0	1	10	1	4	6	6	3	6	4	3	3	17	15	17	22	14	14	10	12	15	26	11	35
NM_001033184	1700057G04Rik	0	0	1	0	0	0	0	0	1	0	0	0	0	1	0	0	0	0	0	1	0	0	0	0
NR_040774	1700057H15Rik	0	0	0	0	0	0	0	0	0	0	0	0	0	0	1	0	0	1	2	1	0	0	0	0
NR_045732	1700060C16Rik	0	0	0	0	0	0	0	0	0	0	0	0	0	0	0	0	0	0	0	0	0	0	0	0
NR_036606	1700060C20Rik	0	0	0	0	0	2	1	1	0	0	0	0	1	0	0	0	0	0	0	0	0	0	0	0
NR_038180	1700061F12Rik	0	0	0	0	0	0	0	0	0	0	0	0	0	1	0	0	0	0	0	0	0	0	0	0
NM_030141	1700061G19Rik	258	275	325	417	384	396	666	240	113	302	228	251	32	36	40	10	39	112	77	48	19	14	35	27
NR_038029	1700061I17Rik	0	0	0	0	0	0	0	0	0	0	0	0	0	1	1	0	0	0	0	0	0	0	0	0
NR_040467	1700063A18Rik	0	0	0	0	0	0	0	0	0	0	0	0	0	0	0	0	0	0	0	0	0	0	0	0
NR_040392	1700063D05Rik	3	2	3	1	2	0	0	0	2	2	8	3	1	2	2	2	2	3	1	2	2	0	0	1
NR_045383	1700063O14Rik	0	0	0	0	0	0	0	0	0	0	0	0	0	0	0	0	0	0	0	0	0	0	0	0
NR_045348	1700064J06Rik	0	0	0	1	0	0	0	0	0	0	0	0	0	0	0	0	0	0	0	0	0	0	0	0
NR_045288	1700064M15Rik	0	0	0	1	0	0	0	0	0	0	0	0	0	0	2	0	0	0	2	0	0	0	0	0
NM_001271569	1700065D16Rik	5	6	2	5	4	2	6	2	5	2	10	2	7	6	7	7	9	12	9	5	2	2	4	2
NR_040315	1700065I16Rik	0	0	0	0	0	0	0	0	0	0	0	0	0	0	0	0	0	0	0	0	0	0	0	0
NR_040526	1700065J11Rik	0	0	0	0	0	0	0	0	0	0	0	0	0	0	0	0	0	0	0	0	0	0	0	0
NR_040468	1700065J18Rik	0	0	0	0	0	0	0	0	0	0	0	0	0	0	0	1	0	0	0	0	0	0	0	0
NR_108032	1700065L07Rik	0	0	0	0	0	0	0	0	0	0	0	0	1	0	0	0	0	0	0	0	0	0	0	1
NR_045386	1700065O20Rik	0	0	0	0	0	0	0	0	0	0	0	0	0	0	0	0	0	0	1	0	0	0	0	0
NR_040465	1700066B17Rik	4	5	8	3	2	0	5	2	3	2	6	3	1	2	0	0	1	2	2	2	2	0	0	1
NM_001033168	1700066B19Rik	4	2	5	4	2	1	1	3	7	3	3	5	1	6	6	3	1	2	2	2	4	0	6	7
NM_028546	1700066M21Rik	460	363	326	456	388	372	576	421	394	396	416	375	379	493	440	316	420	522	405	460	258	196	359	355
NR_045924	1700066N21Rik	3	0	0	0	2	0	0	0	0	0	0	1	0	0	1	0	1	0	0	0	0	0	0	0
NR_015541	1700066O22Rik	0	0	0	0	0	0	0	0	0	0	0	0	0	0	0	0	0	0	0	0	0	0	0	0
NR_040471	1700067G17Rik	1	0	0	1	0	0	1	1	0	0	2	1	0	1	0	0	1	0	0	0	0	0	0	0
NM_183097	1700067K01Rik	11	8	9	7	5	29	39	37	14	14	10	9	18	15	7	9	28	88	75	23	15	7	15	25
NM_026625	1700067P10Rik	0	0	0	0	0	0	0	0	0	0	0	0	0	0	0	0	0	0	0	0	0	1	0	0
NR_033216	1700069L16Rik	0	0	0	0	0	2	3	0	0	1	4	1	0	0	0	0	1	0	1	0	0	0	2	1
NR_040527	1700069P05Rik	0	0	0	0	0	0	0	0	0	0	0	0	0	0	0	0	0	0	0	0	0	0	0	0
NM_001033765	1700071K01Rik	0	0	1	0	0	0	1	0	0	0	0	0	0	0	0	0	0	0	0	0	0	0	0	0
NR_045444	1700071M16Rik	11	5	4	5	9	7	10	3	9	7	1	3	17	31	28	17	30	11	7	28	22	24	15	35
NR_040727	1700072B07Rik	0	0	0	0	0	0	0	0	0	0	0	0	0	0	0	0	0	0	0	0	0	0	0	0
NR_045733	1700072O05Rik	0	0	0	0	0	0	0	0	0	0	0	0	0	0	0	0	0	0	0	0	0	0	0	0
NR_003625	1700073E17Rik	0	1	0	1	0	1	0	0	1	1	1	1	1	0	0	0	1	1	0	0	0	0	0	3
NR_045296	1700074H08Rik	0	0	0	0	0	0	0	0	0	0	0	0	0	0	0	0	0	0	0	0	0	0	0	0
NM_028550	1700074P13Rik	0	0	0	0	0	0	0	0	0	0	0	0	0	0	0	0	0	0	0	0	0	0	0	0
NM_028562	1700080E11Rik	0	0	0	0	0	0	0	0	0	0	0	0	0	0	0	0	0	0	0	0	0	0	0	0
NR_040500	1700080N15Rik	0	0	0	0	0	0	0	0	0	0	0	0	0	0	0	0	0	0	0	0	0	0	0	0
NM_028851	1700080O16Rik	0	0	0	0	0	0	0	1	0	0	0	0	0	0	0	0	0	0	0	0	0	0	1	0
NR_040693	1700081H04Rik	0	0	0	0	0	0	0	0	0	0	0	0	0	0	0	0	0	0	0	0	0	0	0	0
NM_001033185	1700084C01Rik	10	12	15	10	7	9	17	13	11	10	7	8	31	55	41	39	16	31	20	10	18	30	30	39
NR_028299	1700084E18Rik	6	10	7	3	4	5	5	8	3	2	4	4	11	5	3	5	8	9	2	6	5	2	2	7
NR_045965	1700084F23Rik	0	1	1	0	0	0	0	0	0	2	0	0	1	0	0	1	3	0	1	1	0	0	1	0
NR_033608	1700084J12Rik	0	0	0	0	1	0	1	0	0	0	1	1	0	1	0	0	0	0	0	0	0	0	0	0
NR_046045	1700085C21Rik	0	0	0	0	0	0	0	0	0	0	0	0	0	0	0	0	0	0	0	0	0	0	0	0
NR_030733	1700086L19Rik	1	0	0	0	2	1	1	0	0	0	0	0	2	0	0	0	0	2	0	1	1	1	1	2
NR_015475	1700086O06Rik	21	29	27	23	29	11	25	15	21	21	19	18	38	33	54	38	76	52	52	41	16	27	26	24
NM_138581	1700088E04Rik	12	20	19	21	17	19	22	22	20	21	27	22	88	97	105	105	94	57	48	70	38	88	76	127
NR_073362	1700091H14Rik	0	0	0	1	0	0	0	0	0	0	0	0	0	0	0	0	0	0	0	0	0	0	0	0
NR_045467	1700092C02Rik	0	0	0	0	0	0	0	0	0	0	1	0	0	0	0	0	0	0	1	0	0	0	0	1
NR_045931	1700092C10Rik	0	0	0	0	0	0	1	0	0	0	0	0	1	2	1	0	0	0	1	0	0	3	0	2
NR_045933	1700092E19Rik	0	0	0	0	0	0	0	0	0	0	0	0	0	0	0	0	0	0	0	0	0	0	0	0
NR_045930	1700092K14Rik	0	0	0	0	0	0	0	0	0	0	0	0	0	0	0	0	0	0	0	0	0	0	0	0
NM_001177347	1700092M07Rik	9	4	10	10	13	7	16	15	9	10	6	9	6	12	6	12	8	7	6	11	1	6	1	6
NM_001110133	1700093K21Rik	1	1	0	0	0	1	2	0	0	0	0	0	2	5	2	3	4	3	0	3	3	1	0	3
NM_028567	1700094D03Rik	20	22	26	30	32	24	47	22	19	38	28	22	58	78	70	66	89	82	65	71	40	52	45	46
NR_040580	1700094J05Rik	38	39	51	42	47	45	71	33	29	35	38	41	24	32	26	40	34	49	41	41	36	27	32	30
NR_046049	1700094M24Rik	0	0	0	0	0	0	0	0	0	0	0	0	0	0	0	0	0	1	0	0	0	0	0	0
NR_045468	1700095A21Rik	17	13	7	13	6	5	12	6	8	9	7	7	9	20	11	5	7	9	8	18	7	1	5	1
NR_040675	1700095B10Rik	3	4	2	2	2	5	5	4	4	2	5	2	0	5	1	1	2	2	2	3	0	1	1	2
NR_027883	1700096J18Rik	1	2	1	2	2	0	2	1	0	1	2	0	3	2	1	5	3	1	0	2	0	0	2	0
NR_027388	1700096K18Rik	24	26	33	38	31	35	50	32	16	47	43	40	25	30	18	14	18	38	35	21	13	17	19	34
NR_045287	1700097N02Rik	87	88	106	99	97	129	122	126	11	103	95	108	64	51	79	29	74	64	32	88	19	19	42	39
NR_045934	1700100L14Rik	0	0	0	0	0	0	0	0	0	0	0	0	0	0	0	0	0	0	0	0	0	0	0	0
NM_001166705	1700101E01Rik	19	20	26	14	11	60	114	41	36	38	18	29	31	42	37	27	21	63	56	31	21	32	39	56
NR_045270	1700101I11Rik	0	0	1	1	0	1	2	3	3	3	1	0	2	5	0	3	2	4	4	1	5	4	3	3
NR_045045	1700101O22Rik	0	0	0	0	0	0	0	0	0	0	0	0	0	0	0	0	2	0	0	0	0	0	0	0
NR_045302	1700102H20Rik	12	11	10	13	14	16	29	15	11	21	10	15	8	13	11	15	24	16	37	11	3	2	12	7
NM_053216	1700102P08Rik	17	20	26	30	26	48	79	28	24	49	32	35	20	32	26	13	42	74	60	33	22	8	24	16
NR_108033	1700104L18Rik	0	0	0	1	1	0	0	0	1	0	0	1	0	4	1	0	9	2	3	0	0	2	0	0
NR_045703	1700105P06Rik	7	3	3	0	6	1	3	2	2	3	1	4	4	1	4	3	2	4	2	0	1	2	2	1
NM_028859	1700106J16Rik	4	0	3	2	4	1	0	0	1	2	3	1	2	2	4	0	2	1	3	7	7	0	0	0
NR_015485	1700108F19Rik	1	4	7	1	4	11	4	0	3	5	3	6	2	1	3	3	2	6	4	5	1	0	3	1
NR_015532	1700108J01Rik	0	0	0	0	0	1	1	0	0	1	0	0	0	0	0	0	0	0	0	0	0	0	0	0
NR_033788	1700109G14Rik	0	0	0	2	0	2	0	0	0	0	0	1	0	1	0	1	0	0	1	0	0	1	0	0
NR_046197	1700109G15Rik	0	0	0	0	1	0	0	0	0	0	0	0	1	0	0	0	0	0	0	0	1	0	0	1
NM_029843	1700109H08Rik	8	11	5	8	11	16	14	23	10	10	15	13	26	37	23	23	20	11	19	31	20	15	19	26
NR_045936	1700109I08Rik	0	0	0	0	0	0	0	0	0	0	0	0	0	0	0	0	0	0	0	0	0	0	0	0
NR_108037	1700109K24Rik	6	10	6	14	8	8	15	13	2	4	13	10	17	15	12	18	14	24	14	24	11	14	14	22
NR_045461	1700110C19Rik	0	1	0	1	2	0	1	2	0	0	2	1	1	1	2	3	2	3	1	2	3	3	0	1
NR_038059	1700110I01Rik	0	0	0	0	0	0	0	0	0	0	0	0	0	0	0	0	0	0	0	0	0	0	0	0
NR_040728	1700110K17Rik	5	8	5	11	13	9	5	3	7	13	11	11	9	10	11	6	12	6	11	4	3	3	1	6
NR_033213	1700111N16Rik	0	0	0	1	1	0	2	0	0	0	0	0	1	2	1	0	0	1	0	0	1	0	0	0
NM_028275	1700112E06Rik	0	0	0	1	1	0	0	1	0	0	0	0	5	4	0	3	0	0	0	2	3	2	1	5
NR_040472	1700112H15Rik	0	0	0	0	0	0	0	0	0	0	0	0	0	2	0	1	0	3	0	2	0	1	1	0
NR_077218	1700112J05Rik	0	0	0	1	1	0	0	1	0	0	0	0	2	1	4	1	2	1	1	0	2	0	0	2
NR_045997	1700113A16Rik	97	49	89	59	90	84	90	123	114	69	93	63	184	262	190	183	149	153	115	191	118	164	229	292
NM_029685	1700113H08Rik	0	0	0	0	0	0	0	0	0	0	0	0	0	1	0	0	0	0	0	0	0	0	0	0
NR_040536	1700119H24Rik	0	0	0	0	0	0	0	0	0	0	0	0	0	0	0	0	0	1	0	0	0	0	0	0
NR_045627	1700120C14Rik	7	8	21	13	13	7	20	21	10	15	17	20	14	13	13	8	13	13	11	17	8	10	3	11
NR_045368	1700120E14Rik	0	0	0	0	0	0	0	0	0	0	0	0	0	0	0	0	2	0	0	1	0	0	0	0
NR_046050	1700120G07Rik	0	0	0	0	0	0	0	0	0	0	0	0	0	0	0	0	0	0	0	0	1	0	0	0
NR_027915	1700120K04Rik	5	4	7	6	7	9	7	5	4	3	3	12	6	6	10	6	3	5	2	2	2	4	7	9
NR_045453	1700121L16Rik	0	0	0	0	0	0	0	0	0	0	0	0	0	0	0	0	0	0	0	0	0	0	0	0
NR_036593	1700121N20Rik	1	2	1	0	0	0	0	2	2	1	0	0	4	2	1	1	7	11	12	6	0	0	1	1
NM_029689	1700122O11Rik	1	0	0	0	0	1	0	0	0	0	1	0	0	1	2	1	0	0	0	0	0	0	0	1
NM_001165919	1700123I01Rik	15	10	13	14	8	21	17	7	5	11	12	7	4	6	1	3	1	7	2	7	3	2	3	4
NM_029693	1700123K08Rik	0	0	0	0	0	0	0	0	0	0	0	0	0	1	0	0	0	0	0	0	0	0	0	0
NR_003643	1700123L14Rik	0	0	0	0	0	0	0	0	0	0	0	0	0	0	0	0	0	0	0	0	0	0	0	0
NR_040577	1700123M08Rik	5	5	4	7	4	1	11	10	3	10	2	5	15	26	23	26	23	19	27	24	9	27	25	35
NR_045185	1700123O12Rik	0	0	0	0	0	0	0	0	0	0	0	0	0	0	0	0	0	0	0	0	0	0	0	0
NM_021437	1700123O20Rik	1212	1129	1478	1451	1294	1083	1747	1245	1516	1268	1221	1248	1030	1201	1247	942	1156	1159	1042	1031	765	757	887	1049
NR_045799	1700123O21Rik	0	0	0	0	0	0	0	0	0	0	0	0	0	0	0	0	0	0	0	0	0	0	0	0
NR_105027	1700124L16Rik	0	1	1	1	2	4	0	2	0	1	2	3	3	1	0	2	1	0	0	1	3	2	2	2
NR_040651	1700125G02Rik	0	0	0	0	0	0	0	0	0	0	0	0	1	0	0	1	0	0	0	0	0	0	0	0
NR_040548	1700125G22Rik	2	0	1	0	1	0	5	2	0	0	2	1	0	4	0	0	3	2	1	0	0	0	1	0
NR_038181	1700125H03Rik	0	0	5	0	2	1	0	2	1	0	4	0	0	1	1	0	6	7	2	1	0	2	1	0
NM_028589	1700125H20Rik	0	0	0	0	0	0	0	1	3	1	2	1	2	1	3	1	1	1	0	4	4	1	3	1
NR_040695	1700126H18Rik	0	0	0	0	0	0	0	0	0	0	0	0	0	1	0	0	0	0	0	0	0	0	0	0
NR_045938	1700128A07Rik	0	0	0	0	0	0	0	0	0	0	0	0	0	0	0	0	0	0	0	0	0	0	0	0
NR_033618	1700128F08Rik	1	0	1	1	0	0	0	0	0	0	0	0	0	3	3	0	0	2	1	0	0	0	0	0
NM_026461	1700129C05Rik	0	0	0	0	0	0	0	0	0	0	0	0	0	0	0	0	0	0	0	0	0	0	0	0
NR_040439	1810006J02Rik	0	0	0	0	0	0	0	0	0	1	0	0	0	0	0	0	2	0	1	0	0	0	0	0
NR_045472	1810007C17Rik	0	0	0	0	0	0	0	0	0	0	0	0	0	0	0	0	0	0	0	0	0	0	0	0
NR_038136	1810007D17Rik	0	3	1	0	0	0	0	2	1	1	0	0	1	3	1	0	1	0	0	3	1	4	1	3
NR_045301	1810008I18Rik	0	0	0	0	0	0	0	0	0	0	0	0	0	0	0	0	0	0	0	0	0	0	0	0
NM_025463	1810009A15Rik	2689	2403	3618	3240	3071	2592	4721	3298	3138	3083	2908	3010	1866	1998	2172	1296	2328	2713	2571	2014	999	864	1398	1399
NM_023707	1810009J06Rik	0	0	0	0	0	0	0	0	0	0	0	0	0	0	0	1	0	0	0	0	0	0	0	0
NR_033626	1810010D01Rik	0	0	0	0	0	1	0	0	0	0	0	0	0	1	0	0	0	0	0	0	1	0	0	1
NM_001163473	1810010H24Rik	7	1	4	2	5	2	2	5	10	8	7	6	16	23	14	15	10	18	15	18	22	9	24	17
NM_001163616	1810011H11Rik	0	0	0	0	0	0	0	0	0	0	0	0	0	0	0	0	0	0	0	0	0	0	0	0
NM_026931	1810011O10Rik	2	2	5	3	7	1	2	12	6	1	1	5	17	15	19	1	21	7	8	17	33	12	14	8
NR_045473	1810012K16Rik	3	0	2	2	0	3	0	3	1	3	1	0	2	3	6	1	4	2	1	0	1	3	2	3
NR_045427	1810013A23Rik	1	1	0	0	1	0	1	0	0	0	0	1	0	0	1	0	0	0	0	0	0	0	0	0
NM_001081400	1810013L24Rik	1475	1346	1442	1795	1556	1784	2823	1408	1120	1692	1505	1362	1552	2005	1828	1214	1636	2076	1960	1471	1041	946	1452	1452
NR_015572	1810014B01Rik	140	151	132	115	133	114	171	149	134	145	150	91	90	152	94	78	102	154	149	133	69	39	119	90
NR_038140	1810018F18Rik	0	0	0	0	0	0	0	0	0	0	0	0	1	1	0	0	1	1	1	1	4	0	0	1
NR_040344	1810019D21Rik	26	31	44	30	29	41	61	37	54	52	49	34	59	44	61	21	65	50	69	73	24	32	41	29
NR_045482	1810020O05Rik	1	0	0	0	1	0	0	1	1	2	1	0	0	1	1	0	1	0	0	2	4	0	3	1
NR_040417	1810021B22Rik	2	1	4	0	1	1	0	3	1	2	2	2	7	3	7	5	1	9	1	2	5	1	8	12
NM_001099674	1810022K09Rik	828	740	527	673	731	484	826	519	858	641	825	597	741	742	841	665	824	1252	797	718	522	413	646	475
NM_198630	1810024B03Rik	23	15	22	26	13	5	15	10	12	10	19	10	18	11	20	20	24	18	9	13	4	9	9	13
NR_037569	1810026B05Rik	333	212	297	374	307	247	444	275	202	308	315	259	428	608	439	423	484	548	466	528	398	343	383	462
NM_178619	1810026J23Rik	1282	1218	1371	1420	1343	1187	1877	1226	1206	1369	1197	1365	1065	1098	1182	929	1076	1155	963	1010	578	702	813	1001
NM_175141	1810030O07Rik	1140	1081	1266	1356	1259	1154	1780	1085	902	1290	1360	1198	1050	1251	1142	829	970	1214	876	1043	775	653	1015	1089
NR_027819	1810032O08Rik	88	95	154	131	118	82	112	115	103	164	164	116	355	901	368	416	387	260	274	582	288	187	488	440
NR_045798	1810034E14Rik	4	4	0	1	3	1	14	3	4	2	2	4	6	12	5	3	2	5	5	5	1	3	2	5
NM_024461	1810037I17Rik	1113	992	1353	1260	1104	1115	1508	840	992	1227	979	1159	1244	1521	1344	852	1575	2095	2081	1653	758	512	1452	933
NM_001163145	1810041L15Rik	42	16	58	41	33	9	30	20	26	33	49	21	162	159	182	142	131	67	60	201	48	96	140	154
NM_026431	1810043G02Rik	56	60	93	84	68	121	162	94	93	91	80	74	92	142	154	160	124	142	101	104	67	99	136	169
NM_001110242	1810043H04Rik	375	336	444	375	317	357	572	405	513	416	472	373	288	409	290	297	302	312	338	339	158	148	280	320
NR_038153	1810044D09Rik	16	11	15	15	18	9	14	13	36	6	15	22	17	19	13	14	17	13	12	23	27	13	11	36
NM_027217	1810046K07Rik	0	0	0	0	0	0	0	0	0	0	0	0	0	0	0	0	0	0	0	0	0	2	0	1
NR_040486	1810053B23Rik	0	0	0	0	0	0	0	0	0	0	0	0	0	0	0	0	2	1	0	1	1	0	1	1
NM_028077	1810055G02Rik	569	450	757	723	640	740	1192	912	659	699	617	688	789	911	852	628	830	959	760	772	404	459	629	746
NR_015608	1810058I24Rik	1497	1448	1324	1177	1345	1634	2573	1722	1901	1533	1454	1142	1302	1626	1470	1179	1383	1834	1543	1246	1531	1032	1476	1677
NM_028183	1810062G17Rik	0	1	1	2	0	2	1	0	0	0	2	2	4	5	4	4	2	3	1	4	3	5	4	5
NR_033571	1810062O18Rik	2	3	6	4	5	5	11	5	0	9	10	1	6	18	6	7	10	8	4	16	13	11	11	7
NR_027981	1810064F22Rik	0	0	1	1	0	0	0	2	0	0	1	0	0	2	3	0	3	1	0	2	0	0	0	1
NM_027239	1810065E05Rik	0	0	0	0	0	0	0	0	0	0	0	0	0	0	0	0	0	0	0	0	0	0	0	0
NM_001163503	2010001E11Rik	0	0	0	1	0	0	0	0	0	0	0	0	0	1	0	0	1	0	0	0	2	1	0	0
NM_053217	2010002M12Rik	1	0	5	1	3	1	2	3	3	1	0	0	2	12	6	2	0	3	0	2	4	4	3	3
NM_027237	2010003K11Rik	1	0	0	0	0	1	0	0	0	0	2	0	3	1	0	1	0	1	0	1	0	5	1	3
NM_029733	2010005H15Rik	0	0	1	0	0	0	0	0	0	0	0	0	0	1	0	0	0	0	0	1	0	0	0	0
NR_040609	2010009K17Rik	2	0	0	1	2	0	1	0	2	1	0	0	2	1	1	1	1	0	1	1	1	0	0	0
NR_045393	2010010A06Rik	2	0	0	2	0	1	1	0	0	1	0	3	1	1	0	0	0	1	1	10	0	0	1	2
NM_025563	2010012O05Rik	101	85	110	113	123	96	154	110	105	96	113	104	120	142	106	84	111	117	109	144	76	70	86	92
NM_001166029	2010015L04Rik	190	182	242	218	242	146	272	178	266	212	204	202	84	72	91	96	137	147	112	93	53	38	58	64
NR_033207	2010016I18Rik	1	1	0	0	0	0	2	0	0	0	1	1	3	6	2	3	5	4	1	4	5	1	1	1
NR_045435	2010106C02Rik	0	0	0	0	0	0	0	0	0	0	0	0	0	0	0	0	0	0	0	0	0	0	0	0
NM_001168590	2010106E10Rik	0	0	0	0	0	0	0	0	0	0	0	0	0	0	0	0	1	1	0	0	0	0	0	0
NM_027360	2010107E04Rik	2306	2058	1981	2356	2173	1493	2499	2240	3027	2057	2031	1831	2187	2349	2556	2114	2299	2439	2224	2457	2234	1362	1901	1755
NM_001025573	2010107G12Rik	20	24	30	34	20	16	32	14	34	30	24	26	13	8	13	8	34	16	14	29	15	6	12	7
NM_027251	2010107G23Rik	397	385	505	422	335	314	435	428	406	363	206	350	461	708	510	436	449	507	472	530	304	295	377	515
NM_029363	2010109A12Rik	0	0	0	1	0	1	0	0	0	2	1	0	3	5	2	0	0	3	2	5	0	0	2	2
NM_025929	2010109I03Rik	0	0	2	0	0	0	0	0	0	0	0	0	0	3	2	1	0	1	1	0	0	0	0	0
NM_001289924	2010111I01Rik	436	399	456	510	419	419	657	404	353	443	408	438	353	440	460	265	600	583	517	438	164	132	253	188
NR_027924	2010204K13Rik	466	392	589	526	482	534	803	522	642	483	461	448	562	615	638	452	837	900	740	651	256	258	466	403
NM_028096	2010300C02Rik	48	49	86	81	43	46	53	88	79	66	46	45	124	170	138	138	113	52	65	119	51	62	93	73
NR_045429	2010308F09Rik	0	1	3	2	3	1	1	2	0	1	3	0	2	3	4	3	1	2	0	0	1	1	2	3
NR_045169	2010310C07Rik	1	1	0	0	1	0	0	0	1	0	1	0	4	9	7	4	2	4	0	5	8	1	3	6
NM_001243117	2010315B03Rik	18	6	10	17	15	9	12	12	8	11	17	10	42	45	53	25	44	56	20	29	25	24	32	44
NR_029440	2010320M18Rik	158	150	150	134	121	137	243	188	196	132	115	131	99	117	121	115	133	184	193	137	77	106	91	114
NM_028179	2200002D01Rik	32	38	58	24	51	24	78	36	29	40	45	28	123	83	99	23	64	32	39	78	137	82	39	54
NM_026961	2200002J24Rik	0	0	0	0	0	0	0	1	0	0	0	0	7	1	1	3	2	0	3	2	3	0	1	1
NM_023333	2210010C04Rik	1	0	1	2	1	1	2	0	0	0	1	3	2	2	1	1	2	1	1	1	2	0	1	4
NM_001291292	2210011C24Rik	48	39	80	42	41	211	281	269	95	126	75	72	119	111	110	28	98	138	204	108	43	84	60	108
NM_027327	2210013O21Rik	386	352	463	484	423	280	391	298	362	368	346	346	472	610	562	440	445	312	269	418	342	266	393	432
NR_015577	2210015D19Rik	164	155	193	174	151	171	257	154	315	181	223	157	120	166	126	127	130	152	126	112	160	76	139	139
NM_027335	2210016F16Rik	1026	871	1295	1279	1022	897	1551	749	745	1027	988	963	815	917	868	590	771	881	810	754	396	368	523	600
NM_028211	2210016L21Rik	582	544	631	544	525	811	1109	732	604	621	466	501	674	829	795	591	743	815	752	670	415	428	544	695
NM_172280	2210018M11Rik	990	1037	1060	1127	1136	1121	1715	1049	1033	1242	1166	1095	1026	1407	1243	1236	1318	1752	1359	1428	935	778	1200	1241
NR_038157	2210019I11Rik	0	0	0	0	0	0	0	0	1	0	0	0	1	0	0	0	1	0	0	1	0	0	0	0
NR_044985	2210039B01Rik	0	0	2	1	0	0	1	0	0	2	0	0	2	6	5	3	1	6	0	11	14	3	4	3
NM_001256493	2210404O09Rik	175	180	145	173	173	119	191	123	192	131	195	160	194	242	186	191	239	256	178	193	99	107	195	158
NM_144544	2210407C18Rik	0	1	0	0	0	0	0	0	1	0	0	1	0	0	0	2	0	1	0	0	0	0	0	0
NR_040257	2210408F21Rik	0	0	1	2	1	1	2	1	1	2	1	2	0	4	2	3	4	0	2	1	3	0	3	1
NM_001081353	2210408I21Rik	120	71	104	105	83	91	120	82	125	101	89	85	90	88	86	70	88	110	86	82	64	47	48	74
NR_045360	2210409D07Rik	0	0	0	0	0	0	0	0	0	0	0	0	0	0	0	0	0	0	0	0	0	0	0	0
NR_003492	2210409E12Rik	123	112	89	76	98	114	212	31	74	79	99	91	7	14	6	3	5	18	27	20	18	1	8	7
NR_040643	2210414B05Rik	0	0	0	1	0	0	0	0	0	0	0	0	0	0	0	0	0	0	0	0	0	0	0	0
NR_045499	2210416O15Rik	2	0	8	2	1	4	1	2	5	0	4	8	8	10	3	6	5	4	7	5	3	5	5	9
NR_028285	2210417A02Rik	3	1	4	1	1	0	0	0	4	2	5	0	0	1	1	0	0	0	0	1	1	0	0	0
NR_045389	2210420H20Rik	0	0	1	0	0	0	0	0	1	0	0	1	0	0	0	0	0	0	0	0	0	0	0	1
NM_175148	2300002M23Rik	2	8	10	11	9	2	1	5	2	6	7	2	5	7	4	1	3	0	0	24	9	0	11	6
NM_001195383	2300003K06Rik	0	0	0	0	0	0	0	0	0	0	0	0	0	0	0	0	0	0	0	0	0	0	0	0
NM_001081961	2300005B03Rik	0	0	1	0	0	0	0	0	0	0	0	0	0	0	0	1	0	0	0	1	0	0	0	0
NM_027090	2300009A05Rik	16	18	29	34	21	41	54	39	28	28	21	27	31	45	45	48	36	47	44	45	15	40	45	54
NR_040265	2310001H17Rik	0	0	2	0	0	0	0	0	0	0	0	0	3	1	2	4	1	0	0	2	1	1	2	1
NR_028122	2310001K24Rik	2	1	6	2	2	0	7	3	0	2	1	1	1	1	1	2	0	3	2	1	0	1	0	0
NR_045490	2310002D06Rik	0	0	0	0	0	0	0	0	1	0	0	0	0	1	0	0	0	0	0	0	0	0	0	0
NR_077063	2310002F09Rik	1	0	1	0	0	2	2	2	3	6	0	1	9	10	8	3	10	10	5	11	6	9	8	11
NM_027104	2310002L09Rik	0	0	0	0	0	0	0	0	0	0	0	0	0	0	0	0	0	0	0	0	0	0	0	0
NM_027980	2310003H01Rik	614	652	760	685	651	782	1194	504	1068	762	715	759	658	784	890	821	581	625	567	713	531	411	580	919
NR_040634	2310005A03Rik	0	0	0	0	0	1	0	0	0	1	0	0	0	1	0	0	0	1	0	0	0	0	0	0
NR_045498	2310005E17Rik	2	0	0	1	1	0	0	0	0	0	0	1	0	0	0	0	1	0	0	0	0	0	0	0
NM_183281	2310005G13Rik	7	2	1	4	3	0	2	3	1	2	4	2	4	6	2	2	4	1	3	4	1	0	1	1
NM_001159940	2310007B03Rik	1	1	2	2	1	1	4	2	2	7	3	2	230	212	308	70	178	13	20	190	107	130	101	159
NM_029345	2310007L24Rik	0	0	0	1	2	0	0	0	0	1	0	0	0	0	0	0	0	0	0	0	1	0	0	0
NR_045904	2310008N11Rik	2	4	2	1	5	1	1	1	1	1	1	0	0	2	1	1	1	3	1	2	2	1	0	0
NR_040377	2310009A05Rik	225	198	189	200	213	195	279	245	214	230	221	212	183	194	207	189	207	260	216	215	114	135	150	160
NM_001081226	2310009B15Rik	250	179	321	220	204	149	195	178	118	180	248	204	261	283	252	189	261	223	207	266	128	166	176	232
NR_046006	2310010J17Rik	19	6	8	6	5	8	10	10	15	13	12	8	18	31	18	16	13	27	26	16	11	10	11	8
NM_025521	2310011J03Rik	553	551	793	754	635	619	1050	491	591	663	567	576	522	571	628	418	661	561	513	424	164	283	323	522
NM_029809	2310014L17Rik	18	23	26	19	23	24	33	11	16	26	18	12	28	26	42	26	33	32	32	28	9	7	36	19
NR_033514	2310015A10Rik	98	72	90	120	81	131	201	83	76	130	114	91	32	51	37	52	47	60	73	48	49	37	34	51
NR_038041	2310015B20Rik	1	0	0	0	0	0	2	0	0	0	0	0	1	0	0	0	0	0	0	0	0	0	0	0
NR_037997	2310015D24Rik	0	0	0	0	1	0	0	0	0	0	1	0	0	0	1	1	2	1	0	0	2	1	0	0
NR_045491	2310016D03Rik	0	0	0	0	0	0	0	0	0	0	0	0	0	0	0	0	0	0	0	0	0	0	0	0
NR_045495	2310020H05Rik	1	0	0	0	0	0	0	0	0	0	0	0	0	0	0	0	0	0	0	0	0	1	0	0
NM_001122767	2310022A10Rik	887	815	1153	1068	986	1058	1522	938	818	1122	931	993	754	811	929	676	917	1002	918	853	469	525	740	858
NM_175149	2310022B05Rik	671	565	930	770	619	1498	1875	955	706	1229	958	937	2051	2542	2692	2317	1800	3014	2502	1995	1678	1866	2145	3003
NR_040603	2310030A07Rik	1	0	1	2	1	0	0	1	0	1	1	1	0	0	1	0	1	0	0	2	0	0	0	0
NM_025865	2310030G06Rik	190	103	230	179	193	159	289	173	157	186	179	242	253	240	278	150	233	210	200	238	106	155	183	219
NM_024210	2310033P09Rik	326	360	469	463	448	402	640	362	571	446	392	450	576	678	717	781	585	514	426	532	432	450	467	781
NM_054100	2310034C09Rik	0	0	0	0	0	0	0	0	0	0	0	0	0	0	0	0	0	0	0	0	0	0	0	0
NR_040418	2310034G01Rik	5	7	12	5	6	9	26	22	20	11	10	9	8	10	10	13	4	13	4	4	2	9	6	8
NR_040679	2310034O05Rik	1	0	1	0	0	1	0	0	0	0	1	0	0	0	1	1	0	0	1	1	0	1	2	0
NM_029349	2310035C23Rik	1284	1268	1256	1381	1427	1826	2450	1474	1270	1556	1317	1465	1924	2191	2107	1494	2035	2694	2099	2134	848	1044	1471	1402
NM_026760	2310036O22Rik	3910	2890	4812	3540	3446	4830	7667	4557	4176	4631	2914	4007	2669	2082	2778	1553	4623	4772	4708	2575	1006	1400	1388	2166
NM_025966	2310039H08Rik	75	69	115	102	67	110	129	101	101	98	107	107	59	102	71	89	60	72	72	57	68	93	133	131
NR_045337	2310039L15Rik	3	9	4	6	3	3	5	4	3	4	3	4	3	12	8	3	1	2	6	4	8	0	11	3
NR_040292	2310040G24Rik	22	18	23	18	23	19	32	12	29	22	20	18	10	18	10	7	12	28	10	18	15	3	9	10
NM_025634	2310042E22Rik	17	11	30	20	18	22	27	22	25	10	13	17	2	0	0	1	3	2	0	4	0	1	0	3
NR_037994	2310043L19Rik	0	0	0	0	0	0	0	0	0	0	1	1	0	0	0	1	1	0	0	1	0	0	0	0
NR_045757	2310043O21Rik	0	0	0	0	0	0	0	0	0	0	0	0	0	0	0	0	0	0	0	0	0	0	0	0
NM_001145552	2310045N01Rik	296	267	382	306	331	340	629	378	503	300	272	331	334	382	386	343	441	456	453	379	183	216	240	375
NM_028005	2310047M10Rik	89	64	139	108	80	195	247	132	160	159	123	145	178	223	212	255	140	183	142	163	122	163	196	318
NM_025621	2310050C09Rik	0	0	0	0	0	0	0	0	0	0	0	0	0	0	0	0	0	0	0	0	0	0	0	0
NM_026336	2310057J18Rik	0	0	0	0	0	0	0	0	0	0	0	0	0	0	0	0	0	0	0	0	0	0	0	0
NM_026655	2310057M21Rik	470	352	430	417	423	446	660	399	434	488	426	475	484	533	566	419	623	664	517	523	206	332	394	552
NM_027170	2310057N15Rik	0	0	0	0	0	0	0	0	0	0	0	0	0	0	0	0	0	0	0	0	0	0	0	0
NM_001033630	2310061I04Rik	533	467	677	636	566	802	1140	727	1000	783	691	668	583	806	729	482	666	835	668	721	598	429	891	716
NR_027965	2310061J03Rik	114	116	183	159	137	173	229	135	120	143	159	167	89	91	105	76	97	107	122	81	37	53	77	103
NM_027155	2310061N02Rik	0	0	0	0	0	0	0	0	0	0	0	0	0	0	0	0	0	0	0	0	0	0	0	0
NR_038055	2310065F04Rik	0	0	0	0	0	0	0	0	0	0	0	0	0	0	0	0	0	0	0	0	0	0	0	0
NM_028014	2310067B10Rik	550	557	728	486	532	965	1221	1120	1109	789	559	667	1309	2034	1666	2142	1136	1394	1027	1590	1508	1315	1858	2628
NR_028124	2310068J16Rik	57	34	62	46	48	46	65	59	52	37	43	50	44	50	35	46	55	52	46	44	15	41	32	55
NR_040520	2310069B03Rik	0	1	1	0	3	1	1	0	4	2	2	1	0	2	0	0	1	1	1	1	3	0	1	1
NR_040309	2310069G16Rik	3	3	3	3	11	1	1	3	10	3	3	1	11	6	17	6	20	26	10	5	6	2	4	7
NM_027173	2310079G19Rik	0	0	0	0	0	0	0	0	0	0	0	0	0	0	0	0	0	0	0	0	0	0	0	0
NR_045474	2310081J21Rik	0	0	0	0	0	0	0	0	0	0	1	0	0	1	0	0	0	0	0	0	0	1	0	0
NM_025880	2410002F23Rik	1098	943	1356	1314	1217	1069	1790	838	1098	1353	1043	1157	978	1064	1142	719	1507	1269	1249	1293	481	446	675	830
NR_045496	2410003L11Rik	323	336	312	350	374	446	776	368	479	406	343	372	374	418	386	356	388	506	387	371	241	175	262	282
NM_025555	2410004B18Rik	807	693	872	865	848	651	1096	634	802	761	826	785	662	533	625	469	718	735	648	549	251	254	437	450
NR_037963	2410004I01Rik	42	32	56	38	32	10	19	9	48	50	37	48	31	25	33	37	23	14	16	41	29	18	27	44
NR_038151	2410004N09Rik	398	311	369	396	433	261	488	375	320	327	303	314	387	584	431	419	494	494	447	536	278	313	483	436
NM_001201332	2410004P03Rik	30	19	30	31	25	16	25	16	50	21	19	26	33	23	30	39	24	22	10	26	12	10	12	21
NR_030738	2410006H16Rik	458	376	566	451	399	472	645	858	423	564	559	468	1700	4024	2031	2713	1281	1156	1018	3251	2660	1427	3601	3638
NR_040539	2410007B07Rik	2205	1937	1999	2236	2415	1630	2755	1952	1704	1920	1846	1754	1077	1219	849	380	1262	2485	1906	1466	692	193	778	398
NR_045939	2410012E07Rik	0	0	0	0	0	0	0	0	0	0	0	0	0	0	1	0	0	0	0	0	0	0	1	0
NM_028033	2410012M07Rik	200	167	269	249	240	168	167	104	159	254	217	229	175	284	187	101	140	171	107	200	99	58	126	92
NM_153152	2410015M20Rik	1527	1484	1535	1536	1495	1260	1991	1490	1487	1426	1685	1411	1363	1535	1470	1409	1268	1323	1317	1334	742	804	1159	1272
NM_023633	2410016O06Rik	1319	1119	1678	1448	1281	1398	2004	1385	2089	1418	1210	1416	1127	1305	1265	1121	1175	1288	1185	1149	710	697	844	1146
NR_033517	2410017I17Rik	2	1	0	1	0	0	0	1	0	0	1	0	3	2	4	2	1	1	0	2	2	2	1	2
NR_015504	2410018L13Rik	3	3	6	4	5	5	6	8	0	4	5	3	5	5	9	11	10	10	13	12	2	5	9	9
NR_045428	2410021H03Rik	14	10	14	14	7	21	24	9	2	16	7	11	9	25	19	9	18	14	19	16	17	4	9	10
NR_040493	2410088K16Rik	38	33	30	32	36	17	37	13	30	31	39	40	43	51	27	13	29	36	24	41	36	14	30	13
NM_001162906	2410089E03Rik	628	532	618	654	595	840	1150	783	610	800	673	609	1178	1385	1331	1158	1251	1426	1099	1230	559	916	865	1186
NR_040652	2410114N07Rik	0	1	4	2	0	3	3	0	2	1	1	1	0	0	0	0	0	2	0	0	0	0	0	0
NM_029740	2410124H12Rik	7	7	5	11	11	12	24	8	10	11	4	13	19	27	21	15	20	14	20	20	5	7	26	9
NM_026120	2410127L17Rik	346	324	379	373	381	272	385	401	266	306	308	306	265	338	317	238	256	348	287	293	162	147	320	254
NM_001081236	2410131K14Rik	496	403	614	541	472	405	643	421	435	462	452	434	523	619	596	494	612	540	476	486	227	304	396	477
NM_029747	2410137M14Rik	99	74	121	171	105	71	96	32	23	85	125	96	9	18	9	0	9	29	25	26	34	5	11	12
NM_001290196	2410141K09Rik	1592	1494	1244	1609	1503	1129	1955	1094	1164	1283	1724	1300	666	676	528	210	1177	2052	1726	821	355	113	442	197
NR_040318	2500004C02Rik	21	9	16	22	20	13	22	6	6	7	17	21	30	50	38	29	37	39	36	19	13	25	15	28
NM_001033164	2510002D24Rik	146	156	206	204	165	158	261	156	152	157	187	183	185	297	218	236	219	182	178	163	128	144	193	247
NM_028197	2510003E04Rik	964	868	1107	1200	1008	1098	1737	964	1151	1147	598	1181	939	1131	990	968	918	1213	951	928	588	606	534	1015
NM_001001881	2510009E07Rik	65	45	58	60	32	20	25	60	11	26	41	22	65	96	83	227	40	18	12	68	142	69	61	154
NM_029841	2510039O18Rik	1361	1167	2065	1704	1444	2112	2847	1784	1260	1854	1310	1664	1806	2091	2003	1463	1818	1787	1684	1599	921	1184	1421	2172
NR_024619	2610001J05Rik	602	566	513	595	581	676	1168	776	1190	728	708	568	893	987	896	765	1062	1282	1064	744	816	521	779	921
NM_001190445	2610002J02Rik	355	298	452	353	370	474	645	325	540	413	290	334	382	512	506	419	466	589	548	380	304	313	436	521
NM_025921	2610002M06Rik	240	211	214	246	205	170	218	177	271	237	262	174	828	1079	845	771	687	614	403	745	705	653	878	896
NR_028428	2610005L07Rik	181	170	234	178	155	157	215	186	119	172	143	193	328	382	364	297	383	310	279	469	275	225	223	320
NM_001004362	2610008E11Rik	100	74	110	113	113	124	232	106	75	136	106	114	636	1050	803	1006	533	729	533	476	390	828	806	1135
NM_027801	2610015P09Rik	235	224	267	266	225	246	362	227	374	367	426	328	380	577	553	601	435	450	385	652	499	328	632	606
NR_045347	2610016A17Rik	1	0	0	0	1	0	0	0	0	0	0	1	1	1	2	1	0	0	2	3	0	1	1	2
NM_133729	2610018G03Rik	467	342	458	428	367	223	317	465	623	409	418	347	970	1233	1164	917	1066	1018	731	1228	842	658	981	856
NR_038156	2610020C07Rik	793	676	636	778	752	555	938	701	677	740	820	729	725	837	787	625	767	982	758	739	515	456	630	636
NM_001004187	2610020H08Rik	70	59	75	75	49	53	84	63	76	62	83	67	102	125	90	140	111	84	69	126	95	82	112	114
NR_077059	2610027K06Rik	32	53	55	66	34	59	77	65	44	56	53	43	52	37	35	43	26	54	27	48	41	31	56	48
NR_015560	2610028E06Rik	14	10	14	14	9	33	39	15	7	18	14	18	1	6	7	9	4	7	5	3	2	2	3	9
NM_029816	2610028H24Rik	21	18	13	21	25	14	40	27	23	25	13	28	34	36	33	19	40	34	22	25	8	11	35	19
NM_027420	2610034B18Rik	196	148	232	204	192	161	356	292	184	199	193	197	134	123	146	113	133	142	119	100	81	126	94	204
NM_027001	2610034M16Rik	5	8	10	9	9	11	7	8	4	3	3	7	6	9	3	3	10	25	15	5	0	2	7	4
NR_015556	2610035D17Rik	15	9	13	18	13	20	33	11	21	27	13	11	20	14	15	17	23	12	12	7	8	10	12	31
NR_045046	2610035F20Rik	18	38	28	23	21	34	30	38	49	27	11	27	170	228	197	268	284	287	225	134	39	126	183	268
NR_040423	2610037D02Rik	5	11	12	5	5	3	4	3	6	11	19	9	6	37	12	10	20	16	9	33	3	3	16	13
NM_153780	2610044O15Rik8	166	141	148	175	184	100	193	120	141	149	146	147	227	236	266	231	298	367	282	310	163	125	147	194
NR_033490	2610100L16Rik	0	0	2	1	0	0	0	0	1	1	2	0	2	1	2	0	1	3	5	0	0	0	0	0
NR_015483	2610203C20Rik	10	4	2	3	7	6	9	7	4	5	1	1	22	35	27	13	21	33	20	16	21	22	18	15
NR_015470	2610203C22Rik	0	0	0	0	1	1	2	2	0	2	0	0	1	2	0	1	1	3	1	0	1	0	2	1
NR_038175	2610206C17Rik	93	76	153	120	62	107	173	110	97	128	95	92	147	149	140	130	141	144	156	107	63	106	138	167
NM_026005	2610301B20Rik	460	446	452	537	479	506	773	586	529	499	607	508	1110	1536	1271	992	802	874	649	986	636	658	952	987
NM_145078	2610305D13Rik	2919	3215	2258	2976	3018	1999	3716	2561	4031	2662	3060	2753	2392	2945	2273	1531	2943	4727	3319	3072	1589	733	1991	1083
NR_028298	2610306M01Rik	6	10	17	15	19	13	23	26	42	21	13	10	35	35	33	18	20	16	11	17	11	12	15	23
NR_045053	2610307P16Rik	6	13	7	9	6	11	12	10	7	3	5	9	14	33	29	37	35	42	47	36	14	20	16	26
NR_045172	2610316D01Rik	0	0	0	0	2	0	0	0	0	1	1	0	0	4	1	4	0	1	0	0	1	1	1	2
NM_183287	2610318N02Rik	500	472	667	722	572	1158	1613	1073	388	878	488	665	333	344	420	363	485	937	784	340	122	329	387	453
NM_001002004	2610507B11Rik	14218	15261	14731	14109	13791	16611	24239	17836	23885	15678	16121	14384	12076	16238	13131	10887	12690	16842	13247	15123	11663	6378	13654	13041
NR_037964	2610507I01Rik	2	3	1	3	0	3	3	5	3	3	3	3	4	10	12	17	2	5	2	11	5	4	5	14
NM_181075	2610524H06Rik	377	345	429	508	392	507	781	423	395	568	365	449	532	641	515	488	450	568	481	454	380	302	423	413
NM_001206684	2610528A11Rik	1	2	1	2	3	2	1	3	1	3	3	5	1	6	4	4	0	0	2	2	6	3	2	5
NM_025572	2610528J11Rik	6	6	19	19	11	4	6	27	33	15	11	18	61	112	115	61	102	185	132	170	69	52	323	77
NM_028299	2700029M09Rik	1775	1388	1585	1486	1712	1389	2376	1783	2959	1490	1574	1515	2542	2924	2778	2094	3108	3253	2504	3567	3024	1412	2035	2691
NR_045040	2700038G22Rik	166	155	157	178	212	140	260	186	188	186	179	158	232	312	252	244	317	329	245	286	125	142	167	194
NR_037693	2700046A07Rik	0	0	0	0	0	0	0	1	0	0	0	0	3	2	3	7	0	1	0	1	0	1	0	2
NR_033198	2700046G09Rik	5	4	9	6	7	2	9	3	1	6	10	5	7	17	20	14	9	12	12	11	12	10	15	12
NM_001163378	2700049A03Rik	1042	893	963	859	981	1089	1579	1202	1588	1191	1118	995	1289	1789	1527	1310	1407	1793	1336	1566	2089	1047	1582	1571
NR_045436	2700054A10Rik	5	2	6	1	4	23	25	29	6	8	8	9	18	32	21	14	24	32	42	23	19	25	18	35
NM_026528	2700060E02Rik	5504	4965	5034	5266	4882	4052	6201	4958	5869	4770	5864	4861	5637	6840	6207	4129	5150	6130	4533	6179	4464	2904	5516	4291
NM_026529	2700062C07Rik	580	456	605	596	555	412	680	385	451	582	542	527	398	502	432	328	424	475	387	452	298	200	384	327
NR_045905	2700069I18Rik	0	0	0	0	0	0	0	0	0	0	0	0	0	1	1	0	0	0	0	0	0	2	0	0
NR_046019	2700070H01Rik	0	0	1	4	1	0	2	2	3	4	7	0	0	3	1	2	0	0	3	4	1	1	1	3
NM_175381	2700081O15Rik	638	599	810	735	666	612	979	765	500	655	552	611	667	541	638	515	825	682	603	532	155	395	243	545
NM_001163445	2700089E24Rik	411	338	375	460	471	596	1022	411	271	467	410	359	509	530	546	545	604	689	541	412	305	464	353	632
NR_045308	2700089I24Rik	0	0	0	0	0	1	0	0	0	0	0	1	0	0	0	0	0	0	0	1	0	0	0	0
NM_001033166	2700094K13Rik	6297	5607	7121	6522	6182	2950	6450	3779	6192	5521	4865	5594	3098	3667	3950	3388	4043	4645	4531	3549	2181	2063	2797	3908
NM_028314	2700097O09Rik	580	450	566	556	493	397	638	427	916	555	631	619	468	562	489	394	464	572	451	545	424	202	411	321
NR_024720	2700099C18Rik	293	221	332	409	249	144	210	205	146	256	354	323	325	488	435	336	341	327	220	481	250	217	273	299
NR_033780	2810001G20Rik	135	156	138	131	137	104	183	158	193	143	185	121	100	104	94	118	97	106	83	83	61	55	77	96
NR_027831	2810002D19Rik	45	49	55	60	49	52	77	52	58	40	33	38	102	122	97	83	59	96	70	95	45	51	66	88
NM_025615	2810004N23Rik	4229	3306	4575	3375	4019	4856	8129	4785	5422	5416	4294	4118	4051	3683	4132	2733	5416	6099	5836	4196	2759	1969	2576	3439
NM_001134717	2810006K23Rik	424	329	398	383	407	317	513	358	454	454	533	373	344	475	408	494	362	418	349	415	292	273	355	437
NM_001199306	2810007J24Rik	0	0	0	0	0	0	0	0	0	0	0	1	1	0	0	0	0	0	0	0	0	1	0	0
NR_027059	2810008D09Rik	104	103	124	132	77	74	109	76	109	105	120	105	73	119	136	138	132	97	93	155	63	41	116	97
NR_045268	2810013P06Rik	196	144	219	168	129	277	451	252	150	269	185	214	171	207	184	196	192	313	248	199	139	121	107	191
NM_172403	2810021J22Rik	437	501	482	534	407	336	543	331	531	436	580	445	469	615	562	569	504	641	440	547	350	257	456	451
NR_027984	2810025M15Rik	2863	2321	3313	3330	2573	2466	3545	2831	2703	2864	2994	2797	2586	3436	2852	2446	3136	2670	2181	2777	1318	1681	2652	2546
NR_045295	2810029C07Rik	9	9	7	2	7	4	6	6	11	11	4	8	12	19	17	19	13	17	11	11	11	9	16	18
NR_015579	2810032G03Rik	3	2	1	1	3	2	2	1	0	2	2	5	0	1	1	4	3	1	2	5	2	1	2	9
NR_015598	2810047C21Rik1	14	10	13	6	11	9	23	9	4	25	12	11	5	15	15	6	6	8	7	8	1	5	6	6
NR_036594	2810049E08Rik	0	0	0	0	0	0	0	0	0	0	0	0	0	1	0	0	0	0	1	0	0	0	0	0
NR_015543	2810055G20Rik	0	0	0	0	0	0	0	0	0	0	0	0	0	0	0	0	0	2	0	0	0	0	0	0
NM_028814	2810403A07Rik	1018	795	1013	1119	1007	955	1318	1051	877	978	1068	968	1697	2516	2093	1903	2130	2087	1738	2209	1302	1308	1749	2079
NR_015493	2810403D21Rik	11	8	6	8	11	6	6	16	16	6	9	7	32	33	25	32	24	22	11	27	22	17	23	37
NR_045497	2810404M03Rik	0	0	0	0	0	0	0	0	0	0	0	0	0	0	0	0	0	0	0	0	0	0	0	0
NR_033447	2810405F15Rik	0	0	0	0	0	0	0	0	0	0	0	0	0	1	1	1	0	0	0	0	1	0	1	0
NM_027419	2810408A11Rik	26	22	51	45	18	126	131	142	92	80	64	51	43	88	80	117	48	145	123	108	106	75	126	129
NR_038009	2810408I11Rik	338	271	302	267	313	335	492	431	366	385	374	329	266	391	296	284	269	403	364	414	220	184	335	276
NM_001007581	2810408M09Rik	621	524	820	724	655	584	948	544	573	697	626	629	611	643	782	534	676	709	658	520	239	440	464	557
NR_030682	2810410L24Rik	29	37	38	26	31	38	60	30	23	46	23	28	15	23	15	37	22	53	45	27	14	34	17	42
NM_026515	2810417H13Rik	1686	1303	1549	1602	1447	1968	2856	2669	2340	2427	2056	1995	2483	2802	2633	2950	2802	4046	3080	2538	1655	2056	2654	2820
NM_025577	2810428I15Rik	1322	1069	1397	1013	1185	1883	3104	1583	1649	1481	1110	1227	939	818	1025	736	1246	1738	1793	1092	619	562	732	1164
NR_015522	2810429I04Rik	132	68	147	126	145	131	225	107	10	155	124	110	143	112	127	51	186	190	174	107	5	77	40	60
NR_033474	2810433D01Rik	2	1	4	5	2	2	0	0	3	5	0	0	2	7	4	2	2	1	3	8	1	7	1	4
NR_040562	2810442N19Rik	0	0	0	0	0	0	0	0	0	0	0	0	1	1	0	0	0	0	0	1	0	1	0	0
NR_029441	2810454H06Rik	18	13	18	12	18	17	37	16	25	17	19	22	24	29	38	55	43	45	53	20	15	25	30	44
NM_001144992	2810459M11Rik	7	7	12	4	4	3	4	6	11	3	13	6	31	27	32	31	57	54	44	29	9	9	28	15
NR_045176	2810468N07Rik	18	9	12	13	21	24	20	24	13	15	21	13	22	36	29	44	20	35	26	24	12	32	32	51
NR_045906	2810471M01Rik	0	0	0	0	1	0	0	0	0	0	3	0	0	0	1	0	0	1	0	0	0	0	0	1
NM_001289661	2810474O19Rik	4578	4424	4364	5404	5519	4456	6569	3825	5535	4743	4436	4234	6110	6216	5523	3609	9938	10832	8193	6353	4304	2293	3326	3370
NR_027851	2900005J15Rik	2	4	3	3	4	3	1	1	0	2	7	1	5	5	4	3	6	3	1	11	3	3	0	2
NR_045434	2900008C10Rik	4	2	4	4	5	5	4	1	3	4	8	5	20	29	29	37	25	36	31	20	9	26	34	34
NR_045298	2900009J06Rik	21	21	20	19	14	15	17	15	22	21	19	19	19	9	15	20	23	18	18	24	10	14	9	15
NM_144518	2900011O08Rik	553	603	333	393	447	623	1026	392	460	501	522	458	441	526	358	326	468	1374	1075	394	106	151	415	240
NM_172884	2900026A02Rik	353	330	400	411	397	435	706	463	448	381	358	400	838	815	763	542	674	652	575	646	360	538	651	733
NR_015489	2900041M22Rik	72	110	102	100	73	95	134	106	68	93	116	78	35	51	31	19	21	47	49	51	25	10	32	23
NR_015605	2900052N01Rik	2	2	1	3	0	2	7	1	3	4	2	1	14	4	11	39	6	1	0	1	0	28	5	18
NR_045177	2900055J20Rik	0	0	0	1	2	1	3	0	1	1	0	1	4	6	5	1	1	5	4	2	1	0	2	0
NR_045365	2900057B20Rik	0	0	0	0	0	1	0	0	0	0	0	0	0	0	0	0	0	0	0	0	0	1	0	0
NR_027901	2900060B14Rik	8	12	2	5	8	6	9	8	15	8	2	10	25	28	23	38	16	20	22	18	9	20	7	19
NR_045299	2900076A07Rik	42	36	58	60	55	45	71	64	41	57	41	56	69	86	54	53	90	56	51	109	32	47	54	56
NR_015468	2900079G21Rik	0	0	0	0	0	0	0	0	0	0	0	0	0	0	1	0	0	0	0	0	0	0	0	0
NM_028434	2900092C05Rik	0	0	0	0	0	0	0	0	0	0	0	0	0	0	0	0	2	0	0	0	0	0	0	0
NR_027891	2900092D14Rik	0	0	0	1	0	0	0	0	0	0	0	0	2	3	0	0	1	1	0	1	1	1	1	1
NR_024329	2900097C17Rik	496	418	595	670	566	594	798	712	419	586	525	608	1172	1480	1277	1391	1018	1064	1019	1055	518	1120	1071	1745
NR_033215	3000002C10Rik	12	7	29	24	17	22	34	14	13	18	17	13	16	16	12	18	32	21	13	20	6	16	12	24
NR_045451	3010001F23Rik	1	3	8	5	3	4	5	6	9	9	8	6	6	9	15	20	7	18	11	17	8	7	9	13
NM_026543	3010026O09Rik	220	213	294	230	209	319	394	266	350	312	353	318	311	521	376	436	244	314	239	399	320	204	341	455
NR_077224	3010033K07Rik	0	0	0	0	0	0	0	0	0	0	0	0	1	0	2	0	0	0	0	0	0	0	0	0
NR_045907	3100003L05Rik	1	0	0	0	0	0	0	0	0	0	0	0	0	1	0	0	1	0	0	1	0	0	0	0
NM_025653	3110001I22Rik	323	313	319	327	357	214	393	218	274	268	247	249	176	177	177	133	231	266	228	168	68	58	88	79
NM_029623	3110002H16Rik	513	473	543	512	451	462	707	645	528	496	522	501	450	580	493	308	516	664	546	608	356	271	468	397
NM_028426	3110007F17Rik	0	0	1	0	0	0	0	0	0	0	0	0	1	0	0	4	0	0	0	0	0	1	1	2
NM_001172074	3110009E18Rik	87	69	83	85	107	54	81	70	87	68	72	80	93	102	85	88	121	140	117	85	41	65	84	72
NR_045466	3110009F21Rik	0	0	0	0	0	0	0	0	0	0	0	0	0	0	0	0	1	0	0	0	0	0	0	0
NR_045908	3110015C05Rik	0	0	0	0	0	0	0	0	0	0	0	0	0	0	0	0	0	0	0	0	0	0	0	0
NR_030776	3110021A11Rik	3	2	7	5	9	9	9	11	5	10	4	11	21	14	16	23	24	16	19	19	19	8	12	22
NM_001254730	3110021N24Rik	110	101	177	168	97	130	194	142	86	121	116	93	156	213	217	210	198	205	160	194	102	131	128	223
NM_178399	3110035E14Rik	0	0	0	1	0	0	0	0	0	0	1	1	2	1	0	0	1	2	0	0	0	0	0	1
NR_040725	3110039I08Rik	0	0	0	0	0	0	0	0	0	0	0	0	0	1	0	0	0	0	0	0	0	0	0	0
NR_026733	3110039M20Rik	0	0	0	0	0	0	0	0	0	0	0	0	1	0	0	0	0	0	0	2	0	0	0	1
NM_026077	3110040N11Rik	269	312	367	330	273	212	424	255	487	289	413	268	248	341	306	218	265	270	271	250	283	174	269	325
NM_001081343	3110043O21Rik	464	387	465	558	428	343	573	432	405	407	502	458	466	655	603	507	477	719	619	648	380	313	586	505
NR_040438	3110045C21Rik	6	7	10	7	12	5	13	5	8	13	17	3	9	11	12	17	8	19	11	10	6	10	11	16
NM_001166497	3110052M02Rik	54	38	40	39	39	50	49	47	34	54	37	51	99	119	142	143	103	77	59	92	59	80	89	115
NR_045055	3110056K07Rik	10	5	14	18	18	20	15	14	17	16	11	9	29	44	34	23	35	25	21	31	22	14	22	34
NM_026622	3110057O12Rik	44	30	44	35	35	78	81	53	37	42	59	58	80	167	115	171	91	207	138	93	101	74	144	143
NM_001135611	3110062M04Rik	88	78	99	67	76	94	127	70	140	96	85	62	202	228	224	193	261	227	209	154	189	130	147	250
NR_027974	3110070M22Rik	1	0	0	1	1	1	5	1	0	1	1	1	1	3	1	2	0	2	1	0	3	1	1	3
NM_028473	3110079O15Rik	5	2	11	1	1	1	3	2	3	4	2	2	3	4	1	2	1	1	3	10	7	1	3	2
NM_028469	3110082I17Rik	949	1028	1405	1039	1050	1361	2030	1022	1371	1326	1117	1223	1150	1410	1349	1093	1488	1599	1526	1162	521	762	1125	1253
NM_001256263	3110082J24Rik	4	1	4	5	4	6	3	4	3	2	0	2	6	3	4	0	2	6	3	5	2	0	2	0
NR_030712	3110099E03Rik	0	0	0	0	0	0	0	0	0	0	0	0	0	0	0	3	0	1	0	0	0	0	1	2
NR_045888	3200001D21Rik	22	15	28	22	14	12	22	8	38	23	25	23	31	26	23	12	17	16	11	18	18	17	12	20
NM_027017	3300002I08Rik	10	18	17	12	4	5	16	5	5	8	10	12	10	24	9	15	15	22	13	17	3	11	14	15
NR_045079	3300005D01Rik	0	0	0	0	0	0	0	0	0	0	0	0	1	0	2	1	0	0	0	0	0	0	0	0
NM_001195097	3425401B19Rik	7	3	13	9	7	2	10	6	6	10	6	12	3	0	0	4	0	1	0	8	1	11	3	3
NM_026142	3632451O06Rik	339	313	488	443	390	934	966	788	296	659	643	536	618	959	857	900	626	1658	1407	804	542	449	972	837
NR_040281	3632454L22Rik	2	3	2	0	2	2	3	2	2	3	7	2	4	3	1	3	3	7	3	7	0	1	5	0
NM_027510	3830403N18Rik	0	1	0	0	0	0	0	1	1	0	1	0	14	9	17	8	4	0	0	8	14	18	8	30
NM_001284383	3830406C13Rik	197	140	186	173	170	130	252	121	209	204	223	200	301	476	400	346	299	327	245	386	285	232	308	307
NR_015471	3830408C21Rik	8	7	8	9	11	13	12	9	7	14	7	9	18	18	10	27	18	20	15	26	17	17	17	15
NM_027512	3830417A13Rik	1	4	1	1	6	2	1	1	3	2	7	0	425	537	358	81	175	33	18	217	348	115	179	186
NR_030715	3930402G23Rik	12	3	8	15	11	12	9	13	7	6	10	2	33	41	40	27	29	30	37	26	19	22	22	31
NM_198651	4430402I18Rik	9	5	11	4	6	5	14	9	9	7	8	8	6	28	20	12	13	8	7	14	8	0	16	13
NR_110333	4631405J19Rik	0	1	1	1	1	0	2	1	2	0	2	0	0	0	1	0	0	0	1	0	0	0	2	0
NR_027985	4632415L05Rik	141	123	176	205	195	134	236	119	133	159	141	147	216	342	290	310	274	310	269	265	220	194	184	306
NR_015510	4632427E13Rik	11	6	12	7	12	16	8	5	9	5	19	3	19	19	20	11	18	21	15	19	7	11	11	19
NR_033631	4632428C04Rik	2	2	10	5	5	8	7	6	7	6	7	4	12	10	3	8	3	4	5	3	9	15	11	25
NM_001159572	4632428N05Rik	88	105	106	71	91	38	69	60	273	54	35	70	79	99	110	91	57	46	33	83	50	80	85	149
NR_015615	4732416N19Rik	4	4	5	3	2	1	13	8	3	7	8	0	11	9	12	14	14	14	17	9	10	2	3	13
NM_177717	4732456N10Rik	1	0	0	0	2	0	2	0	1	2	1	0	5	8	13	9	6	17	11	18	5	12	6	7
NR_015569	4732471J01Rik	20	19	12	24	22	21	42	23	9	29	18	22	11	23	18	12	16	28	27	18	5	6	24	16
NR_040276	4732490B19Rik	0	0	0	2	0	0	0	1	0	0	2	0	2	0	0	0	2	1	0	2	0	0	0	4
NR_045290	4732491K20Rik	5	4	6	8	9	7	19	3	2	8	9	10	18	27	21	19	11	25	11	10	5	12	14	17
NR_030700	4831440E17Rik	8	6	9	13	8	6	14	11	4	8	8	9	16	19	14	8	19	35	35	23	10	6	17	10
NM_029008	4833403I15Rik	4	5	8	10	3	4	6	2	2	5	15	12	21	25	12	9	12	5	2	18	5	1	7	9
NR_102285	4833411C07Rik	0	0	0	0	0	0	0	0	0	0	0	0	1	0	0	0	0	0	0	0	1	0	0	0
NR_045954	4833412C05Rik	0	1	1	0	0	0	0	0	1	0	0	2	21	18	25	10	13	19	9	22	25	12	16	20
NR_045187	4833417C18Rik	46	49	48	62	31	49	54	72	34	47	39	41	32	61	44	58	41	55	48	69	43	24	53	54
NR_015506	4833418N02Rik	0	2	0	1	1	1	1	5	2	1	2	1	8	11	7	12	2	13	7	9	1	15	5	17
NR_040328	4833419F23Rik	0	5	2	2	1	0	0	0	4	2	3	3	20	26	14	9	11	2	1	19	9	8	14	11
NM_001113550	4833420G17Rik	402	345	489	520	412	329	450	407	350	477	504	482	607	988	666	720	654	662	576	756	443	449	631	669
NR_015501	4833422C13Rik	3	3	0	3	2	2	2	1	0	0	0	2	13	17	10	11	10	20	13	15	5	4	7	12
NM_001081664	4833423E24Rik	0	2	0	0	0	0	0	0	0	0	0	0	0	0	0	1	2	0	0	0	0	1	0	1
NR_045459	4833427F10Rik	0	0	0	0	0	0	0	0	0	0	0	0	0	0	0	0	0	0	0	0	0	0	0	0
NM_177702	4833427G06Rik	3	3	5	0	1	0	3	1	1	0	1	1	4	4	6	3	5	0	0	8	0	3	4	4
NR_040732	4833428L15Rik	1	0	6	0	0	1	0	0	1	0	1	0	0	0	0	0	0	0	0	2	0	0	1	1
NM_001252645	4833439L19Rik	3190	2862	3211	3237	3012	3468	4811	3720	3666	3345	3033	2894	3098	3607	3274	2481	3293	4658	3695	3393	2249	1757	3065	2849
NM_001009544	4921501E09Rik	0	0	0	0	0	0	0	0	0	0	0	0	1	0	0	0	0	0	0	0	0	0	0	0
NR_102341	4921504A21Rik	2	4	4	4	3	0	0	4	3	2	1	2	11	12	8	9	10	18	8	6	4	0	8	5
NM_027600	4921504E06Rik	0	0	0	1	0	0	0	0	0	0	0	0	1	0	0	0	1	0	1	0	0	0	0	0
NM_001037743	4921506M07Rik	3	3	2	2	4	1	2	1	5	1	0	1	7	3	6	5	5	1	1	2	3	6	4	6
NR_045827	4921507L20Rik	6	11	8	12	9	8	12	6	2	10	9	9	12	14	29	15	6	17	8	18	9	10	15	9
NM_027564	4921507P07Rik	20	18	14	12	11	7	9	15	21	9	13	12	35	39	29	33	37	33	22	35	14	21	35	33
NR_045802	4921508D12Rik	0	0	0	0	0	0	0	0	0	0	0	0	0	0	0	0	0	0	0	0	0	0	0	1
NM_198655	4921509C19Rik	0	1	0	1	0	1	0	0	0	0	3	3	0	1	0	3	0	0	0	1	1	0	0	0
NR_045501	4921509O07Rik	0	1	0	0	1	0	0	0	0	0	0	0	0	1	0	0	1	1	0	2	1	1	0	0
NR_045502	4921511C10Rik	0	0	0	1	2	1	1	0	1	2	2	0	0	3	0	0	0	1	0	0	0	0	0	0
NR_003646	4921511C20Rik	0	0	0	0	0	0	0	0	0	0	0	0	0	0	0	0	0	0	0	0	0	0	0	0
NM_027603	4921511H03Rik	0	0	0	0	0	0	0	0	0	0	0	0	0	1	0	0	0	0	0	1	0	0	0	0
NR_045829	4921511I17Rik	1	2	2	2	2	0	1	0	1	0	1	0	3	0	1	6	4	5	2	3	2	1	1	0
NM_001201358	4921511M17Rik	0	0	0	0	0	0	0	0	0	0	0	0	0	0	0	0	0	0	0	0	0	0	0	0
NR_038000	4921513I03Rik	0	0	0	0	0	0	0	0	0	0	0	0	1	0	1	3	0	0	0	0	0	0	1	1
NR_045711	4921515E04Rik	0	0	0	0	0	1	1	0	0	0	0	1	0	1	0	0	0	0	0	0	0	0	0	0
NM_183290	4921517D22Rik	6	3	11	1	6	1	11	4	5	8	16	7	4	4	4	1	2	9	3	9	1	0	2	4
NM_025722	4921524J17Rik	781	643	655	592	692	546	896	641	905	724	630	684	844	896	930	635	896	951	841	909	838	579	791	848
NM_027598	4921524L21Rik	0	0	0	0	0	0	0	0	0	0	0	1	0	1	2	0	1	0	0	0	0	0	0	2
NR_045061	4921525O09Rik	2	5	15	7	7	1	2	14	2	15	34	13	0	2	6	5	2	0	0	15	4	0	7	7
NR_110484	4921529L05Rik	0	0	0	0	0	0	0	0	0	0	0	0	0	0	0	0	0	0	0	0	0	0	0	0
NM_025733	4921530L21Rik	0	0	0	0	0	0	0	0	0	0	0	0	0	0	2	2	0	0	0	0	0	0	0	0
NR_033782	4921531C22Rik	11	8	16	11	16	10	20	11	8	14	15	16	10	10	12	10	9	24	28	4	6	9	7	12
NR_045361	4921531P14Rik	0	0	0	0	0	0	0	0	0	0	0	0	0	0	0	0	0	0	0	0	0	0	0	0
NR_033607	4921533I20Rik	0	0	0	0	0	0	0	0	0	1	0	0	0	0	0	0	0	0	0	0	0	0	0	0
NR_110443	4921534H16Rik	0	0	0	0	0	0	0	0	0	0	0	0	0	0	0	0	0	0	0	1	0	0	0	0
NM_026150	4921536K21Rik	35	32	35	26	33	42	57	26	28	36	60	35	26	34	52	48	30	39	27	30	35	31	70	66
NM_001163494	4921539E11Rik	0	0	1	0	0	0	0	0	0	0	0	1	0	0	0	0	0	0	0	0	0	1	0	1
NM_199034	4922502D21Rik	0	0	0	0	0	0	0	0	0	0	0	0	0	0	0	0	0	0	0	0	0	0	0	0
NR_046187	4922502H24Rik	0	0	0	0	0	0	0	0	0	0	0	0	0	0	0	0	0	0	0	0	0	0	0	0
NR_045149	4922502N22Rik	0	0	0	0	0	0	0	0	0	1	0	0	0	0	1	0	1	0	0	0	2	0	0	1
NR_045349	4930401C15Rik	0	0	0	0	0	0	0	0	0	1	0	0	4	11	4	3	1	0	0	1	2	4	0	0
NR_045942	4930401O10Rik	0	0	0	0	0	0	0	0	0	0	0	0	0	0	0	0	0	0	0	0	0	0	0	0
NR_045957	4930401O12Rik	0	0	0	0	0	0	0	0	0	0	0	0	0	0	0	0	0	0	0	0	0	0	0	0
NM_001080709	4930402F06Rik	0	0	0	0	0	0	0	0	0	0	0	0	0	0	1	0	0	1	0	0	0	0	1	1
NR_045940	4930402F11Rik	0	1	0	0	0	0	1	0	1	0	1	0	0	0	0	0	1	0	0	0	0	0	0	0
NM_029432	4930402H24Rik	277	282	375	369	314	368	488	403	235	336	396	297	575	820	884	641	501	502	451	606	546	549	726	868
NM_001270700	4930402K13Rik	0	0	0	0	0	0	0	0	0	0	1	0	0	0	0	0	0	0	0	0	0	0	0	0
NR_040495	4930404A05Rik	0	0	0	0	0	0	0	0	0	0	0	0	1	0	0	0	0	1	0	0	0	0	0	0
NM_029105	4930404A10Rik	2	0	1	0	0	0	1	0	0	0	0	0	0	0	0	0	0	0	0	1	0	0	1	0
NR_045941	4930404H11Rik	0	0	0	0	0	0	0	0	0	0	0	0	0	0	0	0	0	0	0	1	0	0	0	0
NR_028368	4930404I05Rik	6	6	4	12	8	6	4	10	10	10	6	2	17	27	24	16	21	23	12	29	11	18	20	21
NM_001014836	4930404N11Rik	119	76	150	140	110	102	167	83	52	115	89	87	168	199	240	118	90	101	76	100	25	143	176	289
NR_046307	4930405A10Rik	0	0	0	0	0	0	0	0	0	0	0	0	0	0	0	0	0	0	0	0	0	0	0	0
NR_040505	4930405A21Rik	9	5	2	4	3	2	7	5	7	3	10	8	7	23	14	11	14	13	24	14	10	8	11	14
NR_045956	4930405D11Rik	0	0	0	0	0	0	0	0	0	0	0	0	1	0	0	0	0	4	2	1	0	0	1	0
NR_045350	4930405J17Rik	2	0	0	3	0	1	1	1	2	0	0	0	1	1	0	0	0	1	1	0	2	0	0	0
NR_110478	4930405L22Rik	0	0	0	0	0	0	0	0	0	0	0	0	0	0	0	0	0	0	1	0	0	0	0	0
NR_040543	4930406D18Rik	0	0	0	0	0	1	0	0	0	0	0	0	0	0	0	0	0	0	0	0	0	0	0	0
NM_001166475	4930407I10Rik	1	0	0	0	0	0	0	0	0	0	0	0	0	0	0	0	0	0	0	0	0	0	0	0
NR_040631	4930412B13Rik	0	0	0	0	0	0	0	0	0	0	0	0	0	0	2	0	0	1	0	0	0	0	0	0
NR_030693	4930412C18Rik	4	1	0	2	0	3	2	2	8	4	4	2	5	7	7	4	6	4	6	5	9	4	4	4
NM_001281537	4930412D23Rik	0	0	0	0	1	0	0	0	0	1	0	0	0	0	0	0	0	0	0	0	0	0	0	0
NR_024257	4930412O13Rik	0	1	1	0	0	0	0	0	0	0	0	0	3	3	7	14	6	1	2	2	5	7	3	12
NR_040694	4930413E15Rik	0	0	0	0	0	0	0	0	0	0	0	0	0	0	1	0	1	2	1	1	0	0	0	0
NR_045883	4930413F20Rik	0	3	1	2	0	0	3	1	1	0	0	1	4	5	1	2	3	2	1	10	1	2	0	2
NR_045614	4930413G21Rik	145	164	225	206	135	201	249	167	164	175	173	131	220	227	228	278	274	187	195	196	65	142	198	272
NR_045759	4930413M19Rik	0	0	0	0	0	0	0	0	0	0	0	0	0	0	0	0	0	0	0	0	0	0	0	0
NR_046011	4930414L22Rik	512	572	438	344	532	308	501	420	857	340	383	277	238	211	214	157	320	332	363	293	117	97	127	156
NR_040294	4930414N06Rik	8	6	9	9	4	5	7	13	9	6	11	10	29	22	22	15	17	21	19	16	17	10	9	24
NM_028669	4930415F15Rik	0	0	1	0	1	0	0	0	2	0	0	0	2	1	2	0	0	0	3	3	2	1	1	0
NM_001033880	4930415L06Rik	0	0	0	0	0	0	0	0	0	0	1	0	0	0	0	0	0	0	0	0	0	0	0	0
NM_001201322	4930415O20Rik	2	3	5	2	0	1	1	1	6	0	4	5	5	7	12	9	11	12	8	11	7	10	10	5
NR_015527	4930417O13Rik	0	0	0	0	0	0	0	0	0	0	0	0	0	0	0	1	1	1	0	1	1	0	1	0
NR_045806	4930417O22Rik	0	0	0	0	0	0	0	0	0	0	0	0	0	1	0	1	0	0	1	2	1	1	0	0
NR_040595	4930419G24Rik	0	0	0	0	0	0	0	0	2	0	0	0	1	1	2	0	2	2	1	2	0	0	1	0
NR_038183	4930423M02Rik	0	0	0	0	0	0	0	0	0	0	0	0	1	0	0	1	0	0	0	0	0	0	0	0
NR_038182	4930425K10Rik	0	0	0	0	0	0	0	0	0	0	0	0	0	0	0	0	0	1	0	0	0	0	0	0
NR_040545	4930425O10Rik	0	0	0	0	1	0	0	0	0	0	0	0	0	0	0	3	0	0	0	0	0	0	0	0
NM_001271580	4930426D05Rik	2	0	1	2	2	0	0	0	2	1	1	1	25	48	38	35	43	16	11	19	8	17	39	19
NR_024323	4930426L09Rik	2	1	0	0	1	2	1	0	1	3	1	1	1	3	0	1	2	0	1	1	1	0	0	2
NM_134041	4930427A07Rik	468	512	677	594	528	718	1037	714	744	681	653	696	611	749	897	435	721	705	652	677	588	409	542	681
NM_001033799	4930428D18Rik	0	0	0	0	0	0	0	0	0	0	0	0	0	0	0	0	0	0	0	0	0	0	0	0
NR_045943	4930428E07Rik	0	0	0	0	0	0	0	0	0	0	0	0	0	0	0	0	0	0	0	0	0	0	0	0
NR_040730	4930428G15Rik	0	0	0	0	0	0	0	0	0	0	0	0	0	0	0	0	0	0	0	0	0	0	0	0
NR_045871	4930428O21Rik	0	0	0	0	0	0	0	0	0	0	0	0	0	1	0	0	0	0	0	0	1	0	0	0
NR_027966	4930429B21Rik	122	103	119	92	90	60	97	103	116	80	89	88	87	98	109	99	113	118	124	88	40	74	98	102
NR_040699	4930429D17Rik	0	0	0	0	0	0	0	0	0	0	0	0	0	0	0	0	2	1	0	4	1	0	0	0
NR_033463	4930429F11Rik	0	0	0	0	0	0	0	0	0	0	0	0	0	0	0	0	0	0	0	0	0	0	0	0
NR_040734	4930429F24Rik	1	2	2	0	3	0	0	0	0	2	1	2	0	2	2	0	1	1	3	0	1	0	1	0
NM_026248	4930430A15Rik	0	0	0	0	0	0	0	0	0	0	0	0	0	1	0	0	0	1	1	0	0	0	0	0
NM_001034856	4930430D24Rik	0	0	0	0	0	0	0	0	0	0	0	0	0	0	0	0	0	0	0	0	0	0	0	0
NM_175128	4930430F08Rik	535	443	398	409	436	375	588	443	631	490	625	480	635	856	711	627	535	693	589	768	729	423	724	665
NR_045186	4930430F21Rik	0	0	0	0	0	0	0	0	0	0	0	0	0	0	0	0	0	0	0	0	0	0	0	0
NR_040729	4930430J02Rik	0	0	1	0	1	0	0	0	0	0	0	0	2	0	0	0	1	0	0	0	0	0	0	0
NR_073013	4930431F12Rik	0	0	0	0	0	0	0	0	0	0	0	0	0	0	0	0	0	0	0	0	0	0	0	0
NR_045059	4930431P03Rik	0	0	0	0	0	0	0	0	0	0	0	0	1	0	1	0	2	1	0	0	2	0	0	0
NR_045953	4930432J09Rik	0	0	0	0	0	0	0	0	0	0	0	0	0	1	0	1	0	0	1	0	0	1	0	0
NM_001163752	4930432K21Rik	82	78	94	73	95	111	115	68	91	153	126	105	60	78	63	42	68	105	110	94	94	29	62	72
NM_001033814	4930432M17Rik	0	0	0	0	0	0	0	0	0	0	0	0	0	0	0	0	0	0	0	0	0	0	0	0
NR_040544	4930433B08Rik	0	0	0	0	0	0	0	0	0	0	0	0	0	0	0	0	0	0	0	0	0	0	0	0
NM_207248	4930433I11Rik	0	0	0	0	0	0	0	0	0	0	0	0	0	0	0	0	0	0	0	0	0	0	0	0
NR_027988	4930433N12Rik	13	10	8	5	4	14	10	6	15	17	19	10	18	17	13	6	9	10	15	19	22	5	14	18
NR_046274	4930434J06Rik	0	0	0	0	0	0	0	0	0	0	0	0	0	0	0	0	0	0	0	0	0	0	0	0
NM_029042	4930435E12Rik	0	0	0	1	0	0	0	0	0	1	0	0	1	1	2	0	0	0	0	0	0	0	0	0
NR_045961	4930438E09Rik	0	0	0	0	0	0	0	0	0	0	0	0	0	0	0	0	0	0	0	0	0	0	0	0
NR_040473	4930440C22Rik	0	0	0	0	0	0	0	0	0	0	0	0	0	0	0	0	0	0	0	0	0	0	0	0
NR_108098	4930440I19Rik	0	0	0	0	0	0	0	0	0	0	1	0	1	0	0	0	0	0	0	0	0	0	0	0
NR_040501	4930441J16Rik	0	0	0	0	0	0	0	0	0	0	0	0	0	0	0	0	0	0	0	0	0	0	0	0
NR_040747	4930442J19Rik	0	0	0	0	0	0	0	0	0	0	0	2	0	0	0	0	0	0	0	0	0	0	0	0
NR_015596	4930442L01Rik	0	2	0	0	1	0	0	0	0	0	0	0	2	8	2	3	0	6	0	11	5	0	5	1
NR_040504	4930443O20Rik	0	0	0	0	1	0	0	0	0	0	0	2	0	0	1	0	1	1	0	1	1	0	0	0
NR_038034	4930444F02Rik	0	0	0	0	0	0	0	0	0	0	0	0	1	3	0	0	0	0	0	4	0	2	2	3
NM_053264	4930444G20Rik	13	19	12	19	16	8	17	18	9	15	15	15	6	3	3	3	5	6	6	9	9	1	6	4
NR_045660	4930444M15Rik	248	210	266	311	320	205	427	149	140	237	328	260	24	26	29	3	20	44	51	37	17	9	19	12
NM_001243238	4930444P10Rik	2	0	1	0	0	0	4	0	1	1	2	0	2	1	2	1	3	3	4	5	1	1	4	0
NR_125720	4930445N18Rik	0	0	0	0	0	0	0	0	0	0	0	0	0	1	0	0	0	0	0	1	1	0	0	0
NM_029113	4930447A16Rik	0	0	0	0	0	0	0	0	0	0	0	0	0	0	0	0	0	0	0	0	0	0	0	0
NM_029444	4930447C04Rik	249	225	182	186	248	168	276	240	268	204	209	149	560	651	541	430	629	648	451	733	495	247	360	272
NR_045959	4930447J18Rik	0	0	0	0	0	0	0	0	0	0	0	0	0	0	0	0	0	0	0	0	0	0	0	0
NR_046184	4930447K03Rik	1	1	0	0	2	6	2	4	1	1	2	0	3	0	2	1	2	3	3	1	2	3	3	1
NR_045168	4930447N08Rik	0	0	0	1	0	0	0	0	2	0	0	0	0	2	0	0	0	1	0	1	1	0	0	1
NR_045960	4930448C13Rik	0	0	0	0	0	0	0	0	0	0	0	0	0	0	0	0	0	0	0	0	0	0	0	0
NR_046032	4930448F12Rik	0	0	0	0	0	0	0	0	0	0	0	0	0	0	1	0	1	1	1	0	0	1	0	0
NR_040700	4930448H16Rik	0	0	0	0	0	0	0	0	0	0	0	0	0	3	1	0	0	1	0	1	0	0	0	2
NR_040475	4930448I06Rik	0	0	0	0	0	0	0	0	0	0	0	0	1	1	0	0	1	1	0	0	0	0	0	1
NR_040696	4930448I18Rik	0	0	0	0	0	0	0	0	0	0	0	0	0	0	0	0	0	0	0	0	0	0	0	0
NR_004448	4930448K20Rik	1	0	0	0	1	0	1	0	0	0	0	0	0	0	0	0	0	0	0	0	0	0	0	0
NR_045921	4930449E01Rik	0	0	2	0	0	0	1	1	0	1	1	0	0	2	0	1	4	3	1	2	0	0	1	0
NR_045319	4930449E18Rik	0	0	0	0	0	0	0	0	0	0	0	0	0	0	0	0	0	0	0	0	0	0	0	0
NM_026136	4930449I24Rik	0	0	0	0	0	0	0	0	0	0	0	0	0	0	0	0	0	0	0	0	0	0	0	0
NM_001145435	4930451C15Rik	0	4	1	2	1	2	2	1	1	0	1	1	9	16	5	10	6	1	3	8	4	9	9	5
NM_001271586	4930451G09Rik	4	2	6	3	0	5	6	1	2	7	5	7	10	12	16	17	18	5	6	5	5	7	8	13
NM_183131	4930451I11Rik	0	0	0	0	0	0	0	0	0	0	0	0	0	1	0	0	0	0	0	1	0	0	0	0
NR_045433	4930452A19Rik	0	0	0	0	0	0	0	0	0	0	0	0	0	0	0	0	0	0	0	0	0	0	0	0
NM_028934	4930452B06Rik	362	295	405	299	281	486	611	537	488	446	507	344	326	444	405	343	314	599	502	487	415	242	449	418
NR_045060	4930452G13Rik	0	0	0	0	0	0	0	0	0	0	0	0	0	0	0	0	0	0	0	0	0	0	1	0
NR_040629	4930452N14Rik	0	0	0	0	0	0	0	0	0	0	0	0	0	1	0	1	0	1	2	1	1	0	0	0
NM_001252013	4930453H23Rik	12	15	7	10	21	17	23	3	9	15	8	6	4	0	0	1	5	6	6	2	1	0	1	0
NR_073360	4930453L07Rik	0	0	0	0	0	0	0	0	0	0	0	0	3	0	1	0	0	0	0	0	0	0	0	1
NM_026273	4930453N24Rik	1569	1403	1448	1703	1623	1415	2280	1394	1368	1530	1490	1540	1175	1285	1199	859	1363	1532	1218	1159	596	582	779	772
NR_045968	4930455B14Rik	2	2	2	2	4	1	4	6	7	2	2	3	5	1	4	0	1	4	1	8	1	1	4	0
NR_045352	4930455C13Rik	185	187	258	230	201	269	415	251	207	231	195	212	264	303	295	274	335	354	311	278	165	202	292	316
NR_045381	4930455D15Rik	1	1	0	0	0	0	1	1	0	0	0	0	0	1	2	0	0	0	0	0	1	0	0	0
NR_040570	4930455F16Rik	0	0	0	0	0	0	0	0	0	0	0	0	0	1	0	0	0	0	0	0	1	0	0	0
NR_040596	4930455H04Rik	0	0	0	0	0	0	0	0	0	0	0	0	0	1	0	0	0	0	0	0	1	0	0	0
NR_045469	4930455J16Rik	0	1	0	0	0	0	0	0	0	0	0	0	0	0	0	0	0	1	0	1	0	0	0	0
NR_045887	4930456L15Rik	0	0	0	0	0	0	0	0	0	0	0	0	0	0	0	0	0	0	0	0	0	0	0	0
NR_110448	4930459C07Rik	0	0	0	0	0	0	0	0	0	0	0	0	0	0	0	0	0	0	0	1	0	0	0	0
NR_046190	4930459L07Rik	0	0	0	0	0	0	0	0	0	0	0	0	0	0	0	0	0	0	0	0	0	1	0	0
NR_040736	4930461G14Rik	220	186	205	156	186	182	253	201	281	167	272	159	106	130	103	65	129	189	202	199	177	53	143	89
NR_108059	4930463O16Rik	0	0	0	0	1	0	0	0	1	0	0	1	0	1	1	0	3	1	0	1	2	0	0	0
NR_027978	4930465K10Rik	36	37	50	40	47	34	50	32	52	48	37	39	21	35	41	18	59	38	39	42	12	12	13	23
NR_045973	4930465M20Rik	0	0	0	0	0	0	0	0	2	0	0	0	0	0	0	0	0	0	0	1	0	0	0	0
NR_045981	4930467D21Rik	1	0	1	0	1	0	0	0	2	1	0	0	0	0	1	0	0	0	0	1	2	0	2	0
NM_001039553	4930467E23Rik	0	0	0	0	0	0	0	0	0	0	0	0	0	0	0	0	0	0	0	0	0	0	0	0
NR_045353	4930467K11Rik	0	2	1	0	0	3	0	1	1	1	1	0	2	1	1	0	3	3	1	1	2	0	1	2
NM_001201395	4930468A15Rik	0	1	0	0	0	0	0	0	0	0	0	0	0	0	0	0	0	0	0	0	0	0	0	0
NM_001195189	4930469G21Rik	4	4	3	4	9	3	7	2	5	6	4	0	3	9	6	8	13	10	11	7	2	4	1	4
NR_045764	4930470H14Rik	1	1	0	1	0	0	0	0	0	0	0	0	0	0	0	0	0	0	0	0	0	0	0	0
NR_027825	4930470P17Rik	0	0	0	0	0	0	0	1	0	0	0	0	0	0	0	0	0	0	0	0	0	1	0	0
NR_046192	4930471C04Rik	0	0	0	0	0	0	0	0	0	0	0	0	0	0	0	0	0	0	2	0	0	0	0	0
NR_015571	4930471G03Rik	0	0	0	0	0	0	0	0	0	0	0	0	0	0	0	0	1	0	0	0	0	0	0	0
NR_045980	4930471M09Rik	0	0	0	0	0	0	0	0	0	0	0	0	0	0	1	0	0	0	0	0	0	0	0	0
NR_040348	4930473A02Rik	49	46	63	45	51	77	73	80	61	64	80	54	184	205	269	164	173	156	116	142	111	145	143	218
NR_045356	4930473O22Rik	0	0	0	0	0	0	0	0	0	1	0	0	0	0	0	0	1	1	0	0	0	0	0	0
NR_045398	4930474G06Rik	0	0	0	0	0	0	0	0	0	0	0	0	0	1	0	0	1	0	0	0	0	0	0	0
NR_045712	4930474H20Rik	0	0	0	0	0	0	0	0	0	0	0	0	0	0	0	0	0	0	0	0	0	0	0	0
NR_027986	4930474M22Rik	0	0	0	0	0	0	0	0	0	0	0	0	0	1	0	3	2	0	0	0	0	0	1	0
NM_175008	4930474N05Rik	0	0	0	0	0	0	0	0	0	0	0	0	0	0	0	0	0	0	0	0	0	0	0	0
NR_038130	4930474N09Rik	0	0	0	1	0	0	0	0	0	1	0	1	0	0	0	0	0	0	0	0	0	0	0	0
NR_040569	4930478L05Rik	2	3	5	4	6	1	1	0	1	2	5	0	0	2	2	2	2	1	1	1	1	0	0	1
NR_046060	4930478P22Rik	0	0	0	0	0	0	0	0	0	0	0	0	0	0	0	0	0	2	0	1	0	0	0	0
NR_046277	4930479D17Rik	1	2	2	6	3	1	0	2	0	1	0	4	3	0	2	0	6	3	1	2	2	1	0	1
NM_001177966	4930480E11Rik	0	0	0	0	0	0	0	0	0	0	0	0	0	0	0	0	0	0	0	0	0	0	0	0
NR_040768	4930480G23Rik	0	0	0	0	0	0	0	0	0	0	0	0	0	0	0	0	0	0	0	0	1	0	0	0
NR_045463	4930480K15Rik	0	0	0	0	0	0	0	0	0	0	0	0	1	0	0	1	0	0	0	0	0	1	0	0
NR_046278	4930480M12Rik	0	0	0	0	0	0	0	0	0	0	0	0	1	0	0	0	0	0	0	1	1	0	0	0
NR_015545	4930481A15Rik	5	3	0	3	3	0	5	3	5	3	3	4	2	3	4	8	5	5	1	4	4	2	3	7
NR_108044	4930482G09Rik	0	0	0	0	0	0	0	0	0	1	0	0	1	0	0	0	0	0	1	1	0	0	0	0
NR_015603	4930483J18Rik	1	0	0	1	0	0	0	1	2	0	2	0	0	0	0	0	1	0	2	0	3	1	1	0
NR_045354	4930483K19Rik	56	61	75	66	56	103	134	92	72	90	92	75	120	140	137	152	157	163	145	124	77	108	162	166
NR_046279	4930483O08Rik	0	1	0	1	0	0	0	0	1	0	0	0	0	0	0	1	1	0	0	0	0	0	0	0
NR_038024	4930486F22Rik	0	0	0	0	0	0	0	0	0	0	0	0	1	0	0	0	1	0	0	0	0	0	0	0
NR_045734	4930486I03Rik	0	1	2	1	5	0	2	0	0	2	2	2	0	1	1	0	0	0	0	2	0	0	1	2
NM_178098	4930486L24Rik	31	29	39	33	43	23	42	5	18	27	19	35	8	6	18	3	11	14	21	15	25	1	9	4
NR_046191	4930487D11Rik	1	0	0	0	0	1	0	1	0	0	0	0	0	1	0	0	0	0	0	0	0	0	0	0
NR_040601	4930487H11Rik	0	2	0	3	2	2	4	1	0	4	2	0	3	1	3	5	2	0	0	5	3	5	1	9
NR_040627	4930488B22Rik	0	0	0	0	0	0	0	0	0	0	0	0	0	0	0	0	0	0	0	0	0	0	0	0
NR_026888	4930488L21Rik	0	0	2	1	0	0	0	0	0	0	0	0	0	0	0	0	0	1	0	0	0	0	0	1
NR_045758	4930500F04Rik	0	0	0	0	0	0	0	0	0	0	0	0	0	0	0	0	0	0	0	0	0	0	0	0
NR_040322	4930500J02Rik	337	341	183	257	267	61	68	84	150	110	366	175	295	823	281	268	150	137	95	491	359	66	476	214
NR_040701	4930500L23Rik	0	0	0	0	0	0	0	0	0	0	0	0	0	0	0	0	0	0	0	0	0	0	0	0
NR_040737	4930502A04Rik	0	0	0	0	0	1	0	0	0	0	0	0	0	0	0	0	0	0	0	0	0	0	0	0
NR_046281	4930502E09Rik	6	5	1	0	0	2	4	4	5	3	0	2	3	3	4	9	2	5	4	4	1	2	2	5
NM_029142	4930502E18Rik	12	9	9	7	7	7	4	17	16	5	59	24	6	10	5	3	7	7	3	37	22	3	12	5
NM_029144	4930503B20Rik	3	0	1	1	0	0	2	1	0	0	0	1	5	3	2	2	1	3	3	4	1	1	1	2
NM_029131	4930503E14Rik	2	2	1	1	1	1	1	0	0	2	1	0	2	1	2	0	2	1	0	1	0	0	1	2
NR_028310	4930503E24Rik	0	0	1	0	0	0	0	1	0	1	0	1	0	2	1	0	2	0	0	1	0	1	0	0
NR_033598	4930503H13Rik	0	0	0	0	0	0	0	0	0	0	0	0	2	0	0	0	1	0	0	0	0	0	0	0
NM_172967	4930503L19Rik	510	402	453	477	451	457	764	452	427	534	621	487	447	426	439	508	513	703	569	531	355	277	363	505
NR_040477	4930503O07Rik	0	0	0	0	0	0	0	0	0	0	0	0	0	0	0	0	0	0	0	0	0	0	0	0
NM_207527	4930504O13Rik	0	0	0	1	0	0	0	0	1	0	0	0	0	0	0	1	0	0	0	0	0	0	1	0
NM_001100394	4930505A04Rik	4	2	2	1	0	1	2	1	0	0	7	1	0	2	2	2	0	1	2	3	2	0	1	1
NR_045761	4930505G20Rik	0	0	0	0	0	0	0	0	0	0	0	0	0	0	0	0	0	0	0	0	0	0	0	0
NR_073374	4930506C21Rik	34	25	29	26	22	24	55	22	19	21	22	24	11	16	13	9	17	23	29	17	4	3	9	15
NM_001114312	4930506M07Rik	175	185	225	238	182	151	247	232	227	213	217	206	398	360	411	172	353	190	159	356	160	171	246	201
NR_027926	4930507D05Rik	153	146	219	121	151	201	260	179	144	155	81	157	107	150	117	79	136	112	141	122	44	65	50	114
NR_110449	4930507D10Rik	0	0	0	0	0	0	0	0	0	0	0	0	0	0	1	1	0	2	0	0	1	0	0	0
NR_045735	4930509E16Rik	38	31	35	38	34	17	28	30	38	38	31	34	8	25	14	13	11	11	9	16	13	7	7	10
NR_040547	4930509J09Rik	0	0	0	0	0	0	0	0	0	0	0	0	0	0	0	0	0	0	0	0	0	0	0	0
NR_040663	4930509K18Rik	0	1	1	0	0	0	0	0	0	0	0	0	0	0	0	0	0	0	0	0	0	0	0	0
NR_045966	4930511A02Rik	0	0	0	3	0	0	0	0	1	0	0	0	0	0	1	0	1	1	3	1	0	0	0	1
NR_040761	4930511E03Rik	0	0	0	0	0	1	0	0	0	0	0	0	0	0	0	0	0	0	0	0	0	0	0	0
NR_015494	4930511M06Rik	0	0	3	1	1	0	3	1	0	0	1	4	2	1	0	0	1	2	1	2	1	0	0	1
NR_033573	4930512B01Rik	16	9	11	9	11	11	11	18	13	10	19	2	28	37	29	17	18	23	12	21	30	29	25	30
NR_045416	4930513D17Rik	0	0	0	0	0	0	0	0	0	0	0	0	0	0	0	0	0	0	0	0	0	0	0	0
NR_015574	4930513N10Rik	141	121	148	113	127	151	234	157	147	150	136	140	137	116	151	99	141	168	178	137	76	69	58	111
NM_029174	4930513O06Rik	0	0	0	0	0	0	0	0	0	0	0	0	1	0	1	1	0	0	0	1	1	0	0	0
NR_040654	4930515B02Rik	0	0	0	0	0	0	0	0	0	0	0	1	0	0	0	0	0	0	0	0	0	0	0	0
NR_027872	4930515G01Rik	55	54	86	71	34	66	73	68	58	58	76	55	39	46	59	24	49	58	64	36	8	30	34	64
NR_003100	4930515G16Rik	0	0	0	1	0	0	0	0	0	0	0	0	0	0	0	0	0	0	0	0	0	0	0	0
NR_040632	4930515L03Rik	0	0	0	0	0	0	0	0	0	0	0	0	0	0	1	0	0	0	0	0	0	0	0	0
NR_045440	4930515L19Rik	0	0	0	0	0	0	0	0	0	0	0	0	0	0	1	0	0	0	0	0	0	0	0	0
NR_040611	4930517E11Rik	0	0	0	0	0	0	0	0	0	0	0	0	0	0	0	0	0	0	0	0	0	0	0	0
NR_045364	4930518P08Rik	0	0	0	0	0	0	0	0	0	1	0	0	0	3	0	0	0	0	0	1	1	0	2	0
NR_045975	4930519D14Rik	0	0	0	0	0	0	0	0	0	0	0	0	0	0	0	0	0	1	0	0	0	0	0	0
NR_033601	4930519F09Rik	0	0	0	1	0	1	1	0	0	0	0	0	0	0	0	0	0	0	0	0	0	0	0	1
NM_029170	4930519F16Rik	36	23	29	35	36	55	101	35	27	32	20	25	18	20	8	2	15	39	32	14	22	2	5	6
NR_040763	4930519F24Rik	0	0	0	0	0	0	0	0	0	0	0	0	0	0	0	0	0	0	0	0	0	0	0	0
NM_026263	4930519G04Rik	0	3	0	1	0	0	1	1	0	0	3	2	4	5	4	5	3	2	4	8	8	0	2	2
NR_045974	4930519H02Rik	0	0	0	0	0	0	0	1	0	0	1	0	1	0	0	0	0	0	0	0	0	0	0	0
NR_040383	4930520O04Rik	15	15	12	15	12	8	24	15	8	17	18	12	13	10	11	11	9	19	7	20	6	10	4	14
NR_036596	4930520P13Rik	1	0	0	0	0	0	0	0	0	0	0	0	0	0	0	0	0	0	0	0	0	0	0	0
NR_040602	4930521E06Rik	0	0	0	0	0	0	1	0	1	0	0	0	1	2	3	0	1	0	0	1	0	3	2	2
NM_001199090	4930522H14Rik	0	0	0	0	0	0	0	0	0	0	0	0	0	0	0	0	0	0	0	0	0	0	0	0
NR_040665	4930522O17Rik	0	0	0	0	0	0	0	0	0	0	0	0	0	0	0	0	0	0	0	0	0	0	0	0
NM_001162896	4930523C07Rik	6	3	5	4	5	4	2	10	11	4	11	1	78	60	53	28	45	19	16	67	21	15	16	20
NR_040451	4930523O13Rik	0	0	0	0	0	0	0	0	0	0	0	0	0	0	0	0	0	0	0	0	0	0	0	0
NM_026262	4930524B15Rik	3	4	2	4	2	8	3	4	4	6	10	7	10	20	9	9	10	11	13	11	5	1	6	4
NR_045661	4930524C18Rik	0	0	0	0	0	0	0	0	0	0	0	0	1	3	0	0	0	0	0	1	0	0	1	2
NM_001256259	4930524N10Rik	0	0	0	0	0	0	0	0	0	0	0	0	0	0	0	0	0	0	0	0	0	0	0	0
NR_045316	4930524O05Rik	0	0	0	0	0	0	3	0	0	0	0	0	0	1	0	0	0	0	0	0	0	0	0	0
NR_040735	4930524O08Rik	0	0	0	0	0	0	0	0	0	0	0	0	0	1	0	0	0	0	0	0	0	0	0	0
NR_040738	4930525D18Rik	0	1	0	0	0	0	0	0	0	0	0	0	1	1	0	0	1	0	0	0	0	0	0	0
NR_045194	4930525G20Rik	3	1	7	9	9	9	12	4	0	6	3	4	7	15	6	19	10	19	19	12	7	7	12	8
NM_001243943	4930525M21Rik	0	0	0	0	0	0	0	0	0	0	0	0	0	0	0	0	0	0	0	0	0	0	0	1
NR_015516	4930526I15Rik	74	50	99	67	84	90	126	60	79	69	49	70	103	93	133	70	134	127	131	98	27	77	69	105
NR_045317	4930526L06Rik	68	92	66	71	109	91	181	90	98	69	64	54	30	45	45	34	92	180	144	66	25	14	41	29
NR_045809	4930527F14Rik	0	0	0	1	0	0	0	0	0	1	0	0	0	0	0	0	0	1	0	1	1	0	1	0
NR_045395	4930527G23Rik	0	0	0	0	0	0	0	0	0	0	0	0	0	0	0	0	2	0	0	0	0	0	0	0
NR_028384	4930528A17Rik	17	11	11	15	15	10	17	7	16	8	16	11	19	27	18	22	7	14	18	14	9	24	12	18
NR_045977	4930528D03Rik	0	0	2	0	1	3	7	0	1	3	0	0	2	2	1	0	1	6	0	1	2	0	1	0
NR_040516	4930528P14Rik	0	0	0	0	0	0	0	0	0	0	0	0	0	0	0	0	0	0	0	0	1	0	0	0
NR_033593	4930529C04Rik	0	0	0	0	0	0	1	0	0	3	0	0	1	0	0	0	1	1	0	2	0	0	0	1
NR_040457	4930529K09Rik	0	0	0	0	0	0	0	0	0	0	0	0	0	0	0	0	0	0	0	0	0	0	0	0
NR_040537	4930529L06Rik	0	0	0	0	0	0	0	0	0	0	0	0	0	0	0	0	0	0	0	0	0	0	0	0
NM_175280	4930529M08Rik	2	5	13	5	6	9	14	5	9	9	6	5	10	5	6	4	20	12	8	8	4	10	3	9
NR_108050	4930532M18Rik	0	0	0	0	0	0	0	0	0	0	0	0	1	2	0	0	0	2	2	0	1	0	0	1
NR_040614	4930533B01Rik	0	1	0	0	1	2	0	1	0	0	0	0	2	2	0	2	0	1	2	1	1	1	1	0
NR_040478	4930533P14Rik	0	0	0	0	0	0	0	0	0	0	0	0	0	0	0	0	0	2	0	0	0	0	0	0
NM_029198	4930538K18Rik	0	0	2	2	2	1	0	5	0	1	1	0	4	8	5	11	2	6	6	7	5	9	16	21
NR_040600	4930539C22Rik	0	0	0	0	0	0	0	0	0	0	0	0	0	0	0	0	0	0	0	0	0	0	0	0
NM_172450	4930539E08Rik	63	63	81	58	39	105	108	70	79	80	57	85	57	104	71	38	102	96	82	101	59	24	71	75
NR_030689	4930539J05Rik	626	563	798	787	602	525	843	548	563	629	592	572	399	379	430	321	511	484	514	330	101	232	291	364
NR_040597	4930539M17Rik	0	2	4	1	1	2	2	1	1	5	3	2	0	8	8	2	5	4	3	6	2	1	0	1
NR_040598	4930539N22Rik	0	0	0	0	0	0	0	0	0	0	0	0	0	0	0	0	0	0	0	0	0	0	0	0
NR_040746	4930540M03Rik	0	0	0	0	0	0	0	0	0	0	0	0	0	0	0	0	0	0	0	0	0	0	0	0
NR_040565	4930542C21Rik	0	0	0	0	0	0	0	0	0	0	0	0	1	0	0	1	0	0	0	0	0	0	0	0
NR_040566	4930542D17Rik	0	0	0	0	1	0	0	0	0	0	0	0	2	0	0	0	0	0	0	0	0	0	0	0
NR_045978	4930543E12Rik	2	1	1	1	1	1	2	1	4	0	2	4	0	2	0	0	3	1	2	5	2	1	1	0
NM_001145537	4930544D05Rik	0	1	0	0	0	0	0	0	0	0	0	0	0	0	0	0	0	0	1	0	0	0	0	0
NM_001161773	4930544G11Rik	0	0	0	0	0	0	0	0	0	0	0	0	0	0	0	0	0	0	0	0	0	0	0	0
NR_045976	4930544M13Rik	0	0	0	0	0	0	0	0	0	0	0	0	1	0	0	0	0	0	0	0	0	0	0	0
NR_045374	4930545E07Rik	0	0	0	0	0	0	0	0	0	0	0	0	1	1	0	1	2	2	1	1	0	0	0	0
NR_045357	4930545H06Rik	0	0	0	0	0	0	0	0	0	0	0	0	0	0	0	0	0	0	0	0	0	1	0	0
NR_040517	4930545L23Rik	0	0	0	0	0	0	0	0	0	0	0	0	1	0	0	1	0	0	0	0	0	0	0	0
NR_038051	4930546C10Rik	0	0	0	0	0	0	0	0	0	0	0	0	0	0	0	1	0	0	1	1	0	0	0	0
NR_040754	4930546K05Rik	2	2	2	0	2	1	5	0	2	1	1	2	2	1	2	0	1	1	1	4	2	0	2	1
NR_040514	4930547E08Rik	1	0	1	0	2	1	1	1	1	0	3	1	2	6	4	4	1	2	3	8	1	3	2	1
NR_040564	4930547E14Rik	0	0	0	0	0	0	0	0	0	0	0	0	0	0	0	0	0	0	1	0	0	0	0	0
NR_045811	4930548G14Rik	0	0	0	0	0	0	0	0	0	0	0	0	0	0	0	0	0	1	0	0	0	0	0	0
NM_026296	4930548H24Rik	186	164	159	187	165	137	248	131	226	115	116	119	57	92	61	28	58	117	96	86	74	14	50	38
NR_045462	4930548J01Rik	0	0	0	0	0	0	0	0	0	0	0	0	0	0	0	0	0	0	0	0	0	0	0	0
NR_040656	4930548K13Rik	0	0	0	0	0	0	0	0	0	0	0	0	0	0	0	0	0	0	0	0	0	0	0	0
NM_026300	4930549C01Rik	0	0	1	0	0	0	0	1	0	0	1	0	0	0	0	0	1	0	0	0	0	0	0	0
NR_045376	4930549G23Rik	112	102	105	115	110	77	139	145	89	96	127	83	138	176	144	132	139	187	161	156	79	101	151	100
NM_029247	4930550C14Rik	28	23	16	16	12	8	17	8	12	22	23	19	44	57	39	24	23	32	15	34	27	19	30	35
NM_023774	4930550L24Rik	1	1	1	0	0	2	0	4	2	0	3	0	0	1	1	0	1	1	0	2	0	0	1	1
NR_040661	4930552N02Rik	0	0	0	0	0	0	0	0	0	0	0	0	0	0	0	0	0	0	0	0	0	0	0	0
NR_045318	4930552P12Rik	0	4	4	1	1	10	16	2	2	7	5	13	2	2	2	1	1	4	7	2	2	3	6	2
NR_040567	4930553E22Rik	0	0	0	0	0	0	0	0	0	0	0	0	0	0	0	0	0	0	0	0	0	0	0	0
NR_040739	4930554C24Rik	0	0	0	0	0	0	0	0	0	0	0	0	0	0	1	0	0	0	0	0	0	0	0	0
NR_040633	4930555B11Rik	0	1	0	0	0	0	1	0	0	0	1	0	0	0	0	0	0	1	0	0	0	0	0	0
NM_175393	4930555G01Rik	0	0	0	0	0	0	0	0	0	0	0	0	1	1	1	1	2	1	0	1	1	0	0	0
NR_040506	4930556C24Rik	0	0	0	0	0	0	0	0	0	0	0	0	0	0	0	1	0	0	0	1	0	0	2	0
NR_040655	4930556G01Rik	0	0	1	1	1	1	1	0	1	1	1	0	1	0	0	0	0	0	0	0	0	0	0	0
NR_045714	4930556J02Rik	0	0	0	0	0	0	0	0	0	0	0	0	0	0	0	0	0	2	0	0	0	0	0	0
NR_045063	4930556M19Rik	3	2	6	3	0	2	4	4	0	0	4	2	6	7	5	4	3	4	4	5	1	5	3	3
NR_045358	4930556N09Rik	1	1	0	0	1	0	1	0	0	0	0	0	0	1	0	0	0	0	0	1	0	0	0	0
NM_029229	4930557A04Rik	0	0	0	0	0	0	0	0	0	0	0	0	0	0	0	0	0	0	0	0	0	0	0	0
NR_040703	4930557J02Rik	0	0	0	0	0	0	0	1	2	0	0	0	0	0	0	1	0	0	0	2	0	0	0	0
NR_015490	4930558C23Rik	1	0	0	0	1	0	1	2	0	0	0	0	0	1	2	1	1	0	1	2	0	0	0	0
NR_045441	4930558G05Rik	0	0	0	0	0	0	0	0	0	0	0	0	2	0	0	0	1	0	0	0	0	0	0	0
NR_037999	4930558J18Rik	143	135	187	144	148	107	184	97	157	167	212	144	101	138	137	103	127	146	122	156	116	65	148	117
NM_001204904	4930558K02Rik	1	0	0	1	0	0	0	1	0	2	0	1	2	4	1	2	0	0	1	2	5	0	3	4
NM_030192	4930562C15Rik	0	0	0	0	1	0	0	1	0	1	0	1	1	2	2	2	2	0	0	7	1	3	7	2
NR_038030	4930562F07Rik	1	0	1	2	0	1	0	0	2	0	2	1	13	9	4	6	10	3	1	5	8	1	2	4
NM_029252	4930563D23Rik	2	2	0	1	0	0	0	1	0	0	1	1	9	7	4	5	9	8	5	3	0	0	6	2
NR_045379	4930563E18Rik	0	0	0	1	0	0	0	0	0	1	0	0	0	0	0	0	0	0	0	0	0	0	0	1
NM_001163728	4930563E22Rik	18	15	20	24	23	24	21	9	16	21	23	29	37	43	41	66	40	37	28	54	34	31	31	42
NR_040704	4930563F08Rik	0	0	0	0	0	0	0	0	0	0	0	0	0	0	0	0	0	0	0	1	0	0	0	0
NR_046193	4930563M20Rik	0	0	0	0	0	0	0	0	0	0	0	0	1	0	0	0	0	0	0	0	0	0	0	0
NM_029230	4930564B18Rik	0	0	0	0	0	0	0	0	0	0	0	0	0	0	0	0	0	0	0	0	0	0	0	0
NM_029257	4930564C03Rik	0	0	0	0	0	0	0	0	0	0	0	0	0	0	0	0	0	0	0	0	0	0	0	0
NM_029228	4930564D02Rik	0	0	0	0	0	0	0	0	0	0	0	0	0	0	0	0	0	0	0	0	0	0	0	1
NR_040752	4930565D16Rik	0	0	0	0	0	0	0	0	0	0	1	0	0	0	0	0	0	0	0	0	0	0	0	0
NR_040476	4930565N06Rik	2	1	4	4	1	0	5	6	3	2	4	2	14	36	17	20	9	12	5	18	19	18	21	26
NR_015535	4930567H12Rik	0	0	0	0	0	0	0	0	0	0	0	0	0	0	0	0	0	0	0	0	0	0	0	0
NM_001033807	4930567H17Rik	0	0	0	0	0	0	0	0	0	0	0	0	0	0	0	0	0	0	0	0	0	0	0	0
NR_040576	4930567J20Rik	0	0	0	0	0	0	0	0	0	0	0	0	0	0	0	0	0	0	0	0	0	0	0	0
NR_046010	4930567K20Rik	0	0	0	0	0	0	0	0	0	0	0	0	0	0	0	0	0	0	0	0	0	0	0	0
NM_029463	4930568D16Rik	0	0	0	0	0	0	0	0	0	0	1	1	1	4	0	2	0	1	0	1	0	0	0	1
NR_040755	4930568E12Rik	0	0	0	0	0	0	0	0	0	0	0	0	0	0	0	0	0	0	0	0	0	0	0	0
NR_040480	4930568G15Rik	0	0	0	0	0	0	0	0	0	0	0	0	0	1	0	0	1	2	0	0	1	0	0	0
NR_040398	4930570G19Rik	2	1	1	0	0	0	0	0	0	0	0	0	0	0	0	1	1	6	2	0	0	0	1	0
NM_001145759	4930571K23Rik	0	0	0	0	0	0	0	0	0	0	0	0	0	0	0	0	0	0	0	0	0	0	0	0
NR_110476	4930571O06Rik	1	0	0	0	0	0	0	0	0	0	0	0	0	1	0	0	0	0	0	1	0	0	0	0
NR_045371	4930572K03Rik	0	0	0	0	0	0	0	0	0	0	0	0	0	0	0	0	0	0	0	0	0	0	0	0
NR_073011	4930572O03Rik	0	0	0	0	0	0	0	0	0	0	0	0	0	0	0	0	0	0	0	0	0	0	0	0
NR_045718	4930572O13Rik	0	0	0	0	0	0	0	0	0	0	0	0	0	0	0	1	0	0	0	0	0	0	0	0
NR_040620	4930573O16Rik	0	0	0	0	0	0	0	0	0	0	0	0	0	1	0	1	0	0	0	0	1	0	0	0
NR_073429	4930577N17Rik	46	46	70	79	49	67	87	54	57	63	60	54	68	71	64	53	60	52	52	41	16	32	51	54
NM_175228	4930578C19Rik	0	0	0	0	0	0	0	0	0	0	0	0	0	0	0	0	0	1	0	0	0	0	0	0
NR_045391	4930578E11Rik	0	0	0	1	0	0	0	0	0	0	0	0	0	0	1	0	1	1	2	0	0	0	0	0
NM_026359	4930578I06Rik	0	0	0	0	0	0	1	0	0	0	0	0	0	0	0	0	0	0	0	0	0	0	0	0
NR_045991	4930578M01Rik	2	3	1	1	1	3	2	2	1	4	2	1	1	2	4	0	1	3	5	0	3	3	0	0
NR_040575	4930578N18Rik	0	0	0	0	0	0	0	0	0	0	0	0	0	0	0	0	0	0	0	0	0	0	0	0
NM_001163385	4930579F01Rik	3	0	2	0	0	0	0	0	0	0	0	0	0	0	0	0	0	0	0	2	2	0	0	0
NR_038053	4930579G18Rik	75	57	55	63	61	52	91	91	62	57	69	49	129	207	170	156	196	186	142	217	122	122	124	144
NM_029482	4930579G24Rik	319	274	274	313	303	251	421	332	352	249	322	272	250	318	310	319	297	399	273	355	224	180	262	300
NR_029444	4930579K19Rik	5	4	2	4	3	1	7	2	6	8	6	1	8	6	11	16	3	5	2	6	3	3	4	6
NR_029475	4930581F22Rik	6	6	7	8	8	11	18	12	5	6	13	9	20	33	27	33	29	20	16	27	12	16	14	31
NR_027879	4930583K01Rik	0	0	0	0	0	0	0	0	0	0	0	0	0	0	2	0	0	1	0	0	0	0	0	0
NR_040612	4930583P06Rik	0	0	0	0	0	0	0	0	0	0	0	0	0	0	0	0	0	0	0	0	0	0	0	0
NR_029445	4930584F24Rik	0	0	0	0	0	0	0	0	0	0	0	0	0	0	0	0	0	0	0	0	0	0	0	1
NM_198668	4930590J08Rik	0	2	2	0	1	1	0	0	1	1	3	1	3	2	0	3	2	1	2	2	5	5	3	3
NR_040604	4930590L20Rik	0	0	0	0	0	0	0	0	0	0	0	0	0	1	1	0	1	0	0	1	0	0	0	3
NM_026596	4930591A17Rik	99	121	95	114	89	11	19	14	7	40	80	66	5	19	4	4	3	6	3	18	1	0	9	1
NR_045070	4930592A05Rik	0	0	0	0	1	0	0	0	3	0	0	0	0	1	1	0	0	0	0	0	0	1	1	0
NR_033307	4930592I03Rik	0	0	0	0	0	0	0	0	0	3	0	1	0	0	0	0	0	0	0	0	1	0	2	0
NR_045167	4930593A02Rik	0	0	0	0	0	0	1	0	0	0	0	0	0	2	0	0	0	0	0	0	0	0	0	1
NR_040753	4930593C16Rik	0	0	0	0	0	0	0	1	0	0	0	1	0	1	1	1	0	3	0	0	0	0	0	0
NR_024017	4930594C11Rik	3	1	3	3	0	5	3	6	0	1	0	3	4	1	4	2	3	5	5	1	0	0	1	0
NM_173435	4930595M18Rik	0	0	0	0	0	0	0	0	0	0	0	0	0	0	0	0	0	2	0	0	0	0	0	0
NM_001033766	4930596D02Rik	0	0	0	0	0	0	0	0	0	0	0	0	0	0	0	0	0	0	0	0	0	0	0	0
NR_108103	4930596I21Rik	1	0	0	0	2	1	0	1	1	1	0	1	2	1	0	1	3	0	0	0	0	3	0	0
NR_045736	4930597G03Rik	0	0	0	0	0	0	0	0	0	0	0	0	0	0	0	0	0	0	0	0	0	0	0	0
NR_040479	4930598F16Rik	0	1	3	2	0	0	0	0	0	1	1	0	0	0	1	0	0	0	0	1	0	0	0	0
NR_045813	4930599N23Rik	57	53	65	60	51	55	57	51	58	50	53	46	12	37	20	25	43	59	45	23	20	11	56	25
NR_040608	4931402G19Rik	4	1	3	4	3	2	2	5	0	1	1	5	5	3	8	7	3	2	2	0	3	1	0	2
NR_045306	4931403E22Rik	0	0	0	0	0	0	0	0	0	0	0	0	0	0	0	3	1	0	0	0	3	1	1	4
NR_038172	4931403G20Rik	1	4	0	4	2	2	3	1	7	3	5	3	7	6	4	3	7	1	3	13	7	7	2	8
NM_028737	4931406B18Rik	0	0	3	1	1	0	0	0	0	4	1	0	1	1	0	0	0	0	0	1	0	0	0	0
NM_001199484	4931406C07Rik	507	425	450	477	508	352	589	354	534	438	554	523	481	608	609	473	461	476	385	513	381	367	464	548
NR_033492	4931406H21Rik	7	4	2	3	6	7	2	3	8	1	8	4	1	1	0	1	0	4	5	5	0	3	2	5
NM_172741	4931406P16Rik	1789	1656	2184	2250	1913	2306	3267	1948	1692	2164	2114	1826	3603	4557	4009	2998	3122	3440	2724	3565	2185	2282	3025	3450
NM_001033764	4931408C20Rik	1	0	1	0	0	0	0	0	0	0	0	0	0	0	0	0	0	0	0	0	0	0	0	0
NR_040298	4931408D14Rik	4	9	5	4	4	6	4	2	10	1	5	6	3	11	5	5	6	8	7	7	7	3	6	7
NM_177676	4931409K22Rik	4	2	1	6	0	3	4	0	0	1	2	2	3	3	1	0	1	4	3	2	0	0	0	1
NR_110487	4931412M21	0	0	0	0	1	0	0	0	1	0	0	0	0	0	0	0	1	1	0	0	0	0	0	0
NM_028890	4931414P19Rik	198	182	266	279	203	286	365	312	252	262	231	226	286	343	289	277	294	363	325	253	206	207	241	285
NM_025737	4931417E11Rik	0	0	0	0	0	0	0	0	0	0	0	0	0	0	0	0	0	0	0	0	0	0	0	0
NR_040593	4931419H13Rik	1	0	0	0	0	0	0	0	0	0	1	0	0	0	0	1	0	0	0	0	0	0	0	0
NR_040561	4931420L22Rik	0	0	0	2	0	0	0	0	0	0	0	0	0	2	0	0	0	0	0	0	0	0	0	0
NM_027635	4931423N10Rik	0	1	0	1	2	0	0	0	3	0	0	0	1	1	1	0	0	0	0	0	0	0	0	0
NM_001166394	4931428F04Rik	164	127	177	102	136	410	519	220	122	234	175	133	260	312	337	300	335	543	549	261	148	216	204	276
NR_033445	4931428L18Rik	1	1	5	2	0	0	0	0	1	0	1	0	1	3	1	1	3	1	1	3	4	0	1	0
NM_001081121	4931429I11Rik	0	0	1	0	0	0	0	0	0	0	0	0	1	6	1	2	2	8	2	5	2	1	3	0
NM_183104	4931429L15Rik	0	0	0	1	0	0	0	0	0	1	2	0	0	0	3	0	2	4	0	3	0	0	0	1
NR_038004	4931429P17Rik	0	0	0	0	0	0	0	0	0	0	0	0	0	0	0	0	0	1	1	0	1	0	0	0
NR_046053	4931430N09Rik	0	0	0	0	0	0	0	1	0	0	0	0	0	0	0	0	0	0	0	0	0	0	0	0
NR_045183	4931431B13Rik	0	0	0	0	0	0	0	0	0	0	0	0	0	0	0	0	0	0	0	0	0	0	0	0
NR_045807	4931431C16Rik	7	10	6	7	8	10	14	14	9	8	6	5	17	14	18	16	3	8	6	14	14	8	14	14
NM_027634	4931431F19Rik	0	0	0	0	0	0	0	0	0	0	0	0	0	0	0	0	0	0	0	0	0	0	0	0
NM_176829	4931440F15Rik	2	4	3	3	2	1	6	0	5	2	0	8	7	6	4	4	6	9	5	4	6	0	0	4
NR_045503	4931440J10Rik	1	0	1	1	0	0	0	1	0	2	1	0	3	0	1	0	2	1	1	1	1	1	1	1
NR_027955	4931440P22Rik	55	47	55	46	32	67	87	50	27	47	45	40	53	64	58	48	49	79	92	57	24	37	33	65
NM_172534	4932411E22Rik	0	0	0	0	0	1	0	0	0	0	0	0	0	0	0	0	0	0	0	0	0	1	1	1
NM_177705	4932411N23Rik	0	1	1	0	1	0	0	0	0	0	1	0	0	0	0	0	0	0	0	0	0	0	0	0
NR_040521	4932412D23Rik	0	0	1	0	0	0	0	0	2	2	2	0	2	2	0	1	2	2	1	10	1	0	1	1
NR_040764	4932413F04Rik	0	0	0	0	0	1	0	0	0	0	1	0	0	2	0	0	0	0	0	0	0	0	0	0
NR_028259	4932414J04Rik	0	0	0	0	0	0	0	0	0	0	0	0	0	0	0	0	0	0	0	1	0	0	0	0
NM_183113	4932414N04Rik	0	0	0	0	0	0	0	0	0	0	0	0	1	0	0	0	0	0	0	0	0	0	0	0
NR_073205	4932415M13Rik	0	0	0	0	0	0	0	0	0	0	0	0	3	3	4	0	0	0	0	2	1	1	1	0
NR_029452	4932416H05Rik	126	128	231	169	133	146	205	105	70	166	133	158	119	161	149	133	154	148	166	142	52	84	112	140
NM_001002775	4932416K20Rik	0	0	0	0	0	0	0	0	0	0	0	0	0	0	0	0	0	0	0	0	0	0	0	0
NM_177841	4932418E24Rik	0	1	0	1	1	1	0	0	0	0	0	0	0	0	0	0	0	4	1	1	0	1	0	1
NM_001085511	4932429P05Rik	0	0	0	0	0	0	0	0	0	0	0	0	0	0	0	0	0	0	0	0	0	0	0	0
NR_027643	4932435O22Rik	0	1	0	0	0	0	0	0	0	0	0	0	0	0	1	0	0	0	0	0	1	0	0	1
NM_172679	4932438A13Rik	1010	859	1036	1063	1030	1085	1768	1171	774	1236	1112	1056	2111	2507	2224	1924	1996	2175	1662	2468	1834	1344	1643	2144
NM_001163695	4932438H23Rik	0	0	1	1	0	0	1	1	1	0	1	0	0	1	0	1	1	1	2	1	0	0	0	1
NR_015588	4932441J04Rik	0	0	0	0	0	0	0	0	0	0	0	0	7	11	6	18	4	2	0	3	13	6	5	18
NM_001101519	4932443I19Rik	0	0	0	0	0	0	0	0	0	0	0	0	0	0	1	0	0	1	0	0	0	0	2	0
NR_045182	4932702P03Rik	27	23	26	25	28	38	58	49	28	23	28	9	52	83	73	51	58	49	40	74	41	46	49	71
NR_003635	4933400A11Rik	0	0	0	0	2	1	0	1	0	0	2	0	4	1	0	0	1	3	1	0	0	0	0	0
NR_045432	4933400B14Rik	0	0	0	0	1	0	0	0	0	0	0	0	0	0	0	0	0	0	0	0	0	0	0	0
NR_040770	4933400C23Rik	0	0	0	0	0	0	0	0	0	1	0	0	0	1	1	0	0	1	1	1	0	0	0	0
NR_015540	4933400F21Rik	0	0	0	1	0	1	1	1	3	0	1	0	1	1	0	2	3	5	2	1	0	0	3	3
NR_045730	4933400L20Rik	0	0	0	0	0	0	0	0	0	0	0	0	0	0	0	0	0	0	0	0	0	0	0	0
NR_033580	4933401B06Rik	0	0	0	0	0	0	0	0	0	0	0	0	0	0	0	0	0	0	0	0	0	0	0	0
NR_045431	4933401D09Rik	0	0	1	0	0	0	0	0	0	0	0	0	13	16	10	10	10	12	9	23	8	5	6	8
NR_040540	4933401H06Rik	0	0	0	0	0	1	0	0	0	1	0	0	1	1	0	0	1	0	1	1	0	0	0	4
NR_045504	4933402C06Rik	0	0	0	0	0	0	0	0	0	0	0	0	2	0	0	0	0	0	0	1	0	0	0	1
NM_001256158	4933402D24Rik	3	4	5	3	2	7	11	7	8	8	2	4	9	9	19	22	10	17	22	13	7	8	16	12
NM_001199996	4933402E13Rik	30	49	42	46	55	32	38	21	64	31	37	42	277	518	344	147	297	158	134	468	500	81	571	145
NM_177901	4933402J07Rik	0	0	0	0	0	0	0	0	0	0	0	0	2	0	0	0	0	1	0	1	0	0	0	0
NR_040682	4933402J10Rik	0	0	0	0	0	0	0	0	0	0	0	0	0	0	0	0	0	0	0	0	0	0	0	0
NR_046059	4933402J15Rik	0	0	0	0	0	0	0	0	1	0	0	0	1	0	1	0	0	0	0	0	0	0	0	0
NM_173409	4933402N03Rik	0	0	0	0	0	0	0	0	0	0	0	0	1	0	0	0	0	1	0	0	0	0	0	0
NM_001177510	4933402N22Rik	0	0	0	0	0	0	0	0	0	0	0	0	0	0	0	0	0	0	0	0	0	0	0	0
NM_175368	4933402P03Rik	0	0	0	0	0	0	0	0	0	0	0	1	0	0	0	1	0	2	0	0	0	0	0	0
NM_001177389	4933403O08Rik	0	1	0	0	0	0	0	1	0	1	0	0	0	0	0	1	1	1	0	2	0	0	0	0
NR_045920	4933404G15Rik	0	0	0	0	0	0	0	0	0	0	0	0	0	0	0	0	0	0	0	0	1	0	0	0
NR_046038	4933404K08Rik	0	0	0	0	0	0	0	0	0	0	0	0	0	0	0	0	0	0	0	0	0	0	0	1
NR_015555	4933404O12Rik	1053	1032	1137	924	1033	1282	1920	1168	1081	1311	993	1114	1085	1156	1138	1066	1277	1819	1412	1323	662	712	1002	1166
NR_046036	4933405D12Rik	1	0	1	0	1	0	2	2	2	3	1	1	1	7	7	3	2	4	5	8	4	4	2	5
NR_045506	4933405E24Rik	0	0	0	0	0	0	0	0	0	0	0	0	0	0	0	0	0	0	0	0	0	0	0	0
NM_027655	4933405L10Rik	0	5	6	3	3	8	8	4	7	10	7	7	11	5	5	6	6	5	8	8	4	1	1	6
NM_172901	4933405O20Rik	0	0	0	0	0	0	0	0	0	0	0	0	0	0	0	0	0	0	0	0	0	0	0	0
NR_044986	4933406C10Rik	0	0	0	1	0	0	1	0	0	1	2	0	5	3	0	4	2	3	2	0	3	5	2	6
NR_040502	4933406D12Rik	0	0	0	0	0	0	0	0	0	1	0	0	0	0	0	0	0	0	0	0	2	0	1	0
NR_015568	4933406F09Rik	0	0	0	0	0	0	0	0	0	0	0	0	0	0	0	0	0	0	0	0	0	0	0	0
NR_046037	4933406G16Rik	0	0	0	0	0	0	0	1	0	0	0	0	0	0	1	0	0	0	0	1	0	0	0	0
NR_029437	4933406I18Rik	0	0	1	0	0	1	0	0	0	0	0	1	0	1	0	3	0	0	0	1	0	0	0	0
NM_028914	4933406J08Rik	15	11	14	12	20	8	6	5	14	20	21	29	6	10	4	4	5	18	9	26	8	0	12	7
NR_046004	4933406J10Rik	1	0	1	0	1	2	0	2	2	0	1	0	0	1	1	1	1	0	0	2	0	0	0	0
NR_015512	4933406K04Rik	0	0	0	0	0	0	0	0	1	0	0	0	1	0	0	1	1	0	0	1	0	0	0	0
NM_173771	4933406M09Rik	1	1	1	1	4	1	3	2	4	3	0	2	1	0	5	0	1	1	0	1	0	0	1	0
NR_045819	4933407E24Rik	0	0	0	0	0	0	0	0	0	0	0	0	0	0	0	0	0	0	0	1	0	0	0	0
NR_045841	4933407G14Rik	0	0	0	0	0	0	0	0	0	0	0	0	0	1	0	0	0	1	0	0	0	0	0	0
NR_040731	4933407I05Rik	0	0	0	0	0	0	0	0	0	0	0	0	0	0	0	1	1	0	0	0	0	0	0	0
NR_029443	4933407K13Rik	8	6	8	10	10	4	12	7	9	7	9	7	58	66	51	55	54	51	38	63	34	25	34	45
NR_037692	4933407L21Rik	0	0	0	0	0	0	0	0	0	0	0	0	0	0	0	0	0	0	0	0	0	0	0	0
NM_177773	4933408B17Rik	0	1	1	2	3	1	2	0	3	1	1	3	1	4	5	3	4	10	1	3	3	3	6	4
NR_045810	4933408J17Rik	22	21	22	23	18	9	32	31	41	22	26	11	15	14	13	17	30	10	20	15	7	12	15	28
NR_045831	4933408N05Rik	5	5	0	2	6	1	1	2	1	3	1	3	0	1	0	0	0	0	0	2	2	0	0	3
NM_177651	4933409G03Rik	0	0	0	0	0	0	0	0	0	0	0	0	0	3	0	0	1	1	0	0	0	1	0	2
NR_033123	4933409K07Rik	0	0	0	0	0	0	0	0	0	0	0	0	0	0	0	0	0	1	0	0	0	1	0	0
NR_045342	4933411E08Rik	1	0	0	0	0	1	0	0	0	0	0	0	2	7	3	0	1	1	0	3	1	2	2	0
NR_045158	4933411G06Rik	0	0	0	0	0	0	0	0	0	0	0	0	0	0	0	0	0	0	0	0	0	0	0	0
NM_177880	4933411G11Rik	1	1	0	2	0	0	0	1	0	1	0	0	2	2	0	2	3	1	0	0	1	0	0	0
NM_025752	4933411K16Rik	5	1	4	3	0	1	3	2	2	0	3	5	6	10	10	3	8	4	8	6	0	4	2	9
NM_025747	4933411K20Rik	839	579	721	581	653	597	994	564	866	650	744	661	739	723	847	669	811	1083	908	955	740	554	626	821
NR_038025	4933412E12Rik	36	36	49	42	56	75	109	31	26	56	57	46	217	281	202	168	182	240	161	206	82	95	148	161
NM_027668	4933412E24Rik	0	0	0	0	0	0	0	0	0	0	0	0	0	0	0	0	0	0	0	0	0	0	0	0
NR_045507	4933412O06Rik	0	0	0	0	0	0	0	0	0	0	0	0	1	1	2	0	1	0	0	0	0	0	0	0
NM_027697	4933413G19Rik	2	1	2	2	5	2	9	8	5	1	3	2	4	13	4	4	9	7	7	6	4	4	6	5
NR_038005	4933413J09Rik	2	1	1	3	3	0	1	0	2	2	2	0	5	7	7	3	5	2	4	12	3	5	4	6
NR_045508	4933413L06Rik	0	0	0	0	0	0	0	0	0	0	0	0	1	0	0	0	0	0	0	0	0	0	0	0
NM_025746	4933415F23Rik	2	0	0	0	0	0	0	0	0	1	0	0	0	0	0	0	0	0	0	0	0	0	0	0
NM_001161855	4933416C03Rik	6	6	10	9	7	10	4	3	3	7	10	9	2	3	3	2	5	5	4	5	3	1	7	4
NR_040498	4933416E03Rik	0	0	0	0	0	0	0	0	0	0	0	0	0	0	0	0	0	0	0	0	0	0	0	0
NM_027700	4933416I08Rik	0	2	0	2	3	5	4	0	2	2	4	1	5	1	4	2	4	2	0	4	4	2	1	0
NR_045846	4933416M06Rik	0	0	0	0	0	0	0	0	0	0	0	0	0	0	0	0	0	0	0	0	0	0	0	0
NR_045840	4933416M07Rik	69	59	80	65	72	91	140	88	101	78	79	84	245	335	257	237	280	206	188	264	254	236	292	385
NM_025750	4933417A18Rik	0	0	0	1	0	0	0	0	0	0	0	0	0	1	2	1	0	0	0	2	0	1	0	0
NR_045849	4933417D19Rik	4	2	3	1	4	4	8	3	3	5	3	3	4	6	7	3	8	6	4	11	2	1	2	3
NR_040454	4933417E11Rik	0	0	0	0	0	0	0	0	0	0	0	0	3	6	2	9	2	0	0	3	2	2	3	4
NR_033592	4933417G07Rik	0	1	0	0	0	0	0	0	0	0	0	0	0	0	0	0	0	2	0	0	0	0	0	0
NR_045842	4933417O13Rik	0	0	0	0	0	1	0	1	0	0	0	0	0	0	1	1	0	0	0	0	0	0	0	0
NM_027702	4933421I07Rik	0	0	0	1	0	0	0	0	0	0	0	0	0	0	0	0	0	0	0	0	0	0	0	0
NR_036602	4933421O10Rik	18	2	8	10	12	7	12	7	9	24	13	11	71	98	78	136	64	52	56	67	33	81	81	126
NR_040715	4933422A05Rik	0	0	2	2	1	0	1	0	0	0	0	1	1	0	0	0	2	6	2	2	0	0	0	1
NM_001033775	4933422H20Rik	4	1	3	2	1	3	8	0	6	3	7	6	0	3	4	1	0	0	5	4	1	0	1	1
NR_045372	4933424G05Rik	0	0	0	0	0	0	1	0	0	0	0	0	0	1	1	0	0	1	0	1	0	1	1	1
NR_040290	4933424G06Rik	1	0	0	1	0	1	4	0	2	2	2	2	1	3	3	3	0	1	1	0	3	0	1	0
NR_046460	4933425B07Rik	0	0	0	0	0	0	0	0	1	0	0	0	0	0	0	0	0	0	0	0	0	0	2	0
NM_025751	4933425L06Rik	0	0	0	0	0	0	0	0	0	0	1	1	2	1	0	0	3	1	0	1	1	1	0	0
NM_001242419	4933426M11Rik	1176	1015	1242	1380	1203	829	1102	850	1323	1007	1129	1093	2107	2581	2395	1970	1826	1539	1352	2375	1612	1427	1938	2217
NM_175017	4933427D06Rik	6	4	7	5	2	1	0	4	8	4	18	10	5	14	4	6	3	1	0	30	22	0	21	20
NM_028963	4933427D14Rik	134	183	162	156	180	203	285	146	271	161	157	145	332	523	511	580	432	415	303	458	319	261	397	528
NR_033197	4933427E11Rik	3	0	4	5	0	1	2	1	0	3	0	1	1	2	1	0	1	3	0	1	0	2	3	2
NR_045853	4933427E13Rik	0	0	0	0	0	0	0	0	0	0	0	0	0	0	0	1	0	0	0	1	0	0	0	0
NM_028955	4933427G17Rik	0	0	1	0	0	1	1	1	1	0	2	1	1	3	1	5	1	1	1	4	3	3	4	3
NR_045159	4933427I22Rik	0	0	0	0	0	0	0	0	0	1	0	0	0	0	0	0	0	0	0	0	0	0	0	0
NR_040644	4933428C19Rik	4	3	2	4	2	2	3	3	1	2	3	2	0	0	0	0	0	0	1	0	0	0	2	0
NM_001289118	4933428G20Rik	48	49	58	33	35	35	68	55	69	39	43	51	58	81	58	67	39	35	32	73	20	42	61	79
NR_045307	4933429K18Rik	1	0	1	1	0	1	3	0	1	3	2	1	4	4	6	6	3	2	0	0	1	1	9	9
NR_033783	4933429O19Rik	0	0	0	0	0	0	0	0	0	0	0	0	0	0	0	1	1	0	0	0	0	0	0	0
NR_045855	4933430H16Rik	0	0	0	0	0	0	0	0	0	0	0	1	0	0	0	0	0	0	0	0	0	0	0	0
NM_177607	4933430I17Rik	18	9	16	10	8	20	15	6	17	27	17	20	13	19	21	18	24	24	15	31	7	24	15	22
NR_045857	4933430M04Rik	0	0	0	0	0	0	0	0	0	0	0	0	0	1	2	0	0	0	0	0	0	0	0	0
NR_045854	4933430N04Rik	0	0	0	0	0	0	0	0	0	0	0	0	0	0	1	0	0	0	0	1	0	0	0	2
NR_015459	4933431E20Rik	40	34	43	37	36	20	43	28	63	46	68	54	118	164	170	139	113	129	89	185	164	98	215	187
NR_045163	4933431G14Rik	0	0	0	0	0	0	0	1	0	0	0	0	1	3	0	1	0	0	0	0	0	1	1	1
NR_040716	4933432G23Rik	0	0	0	0	0	0	0	2	0	2	0	0	0	0	0	3	1	2	0	0	1	1	2	0
NR_045657	4933432I03Rik	0	0	0	0	0	0	0	0	0	0	0	0	0	1	0	0	1	0	0	1	0	0	1	0
NR_015575	4933432I09Rik	0	0	0	0	0	0	0	0	0	0	0	0	0	0	0	0	0	0	0	2	0	0	0	2
NR_102286	4933432K03Rik	0	0	0	0	0	0	0	0	0	0	0	0	0	0	0	0	0	0	1	0	0	0	0	0
NM_028961	4933433C11Rik	6	7	9	8	10	12	17	6	13	7	9	9	4	5	5	4	0	12	12	4	2	3	4	5
NR_045856	4933433F19Rik	0	0	0	0	0	0	0	0	0	0	0	0	0	0	0	0	4	1	0	2	0	0	0	0
NR_105026	4933433G08Rik	0	0	0	0	0	0	0	0	0	0	0	0	0	0	0	0	0	0	0	0	0	0	0	0
NR_040719	4933433G15Rik	2	0	1	2	3	5	5	0	1	5	2	3	6	22	7	15	10	7	7	22	10	7	9	4
NR_045851	4933433G19Rik	10	14	6	7	13	14	13	28	12	9	16	14	15	17	13	4	15	15	11	11	4	12	9	10
NR_045458	4933433H22Rik	0	0	0	0	0	0	0	0	0	0	0	0	0	1	0	0	0	0	0	0	0	0	0	0
NM_001287086	4933434E20Rik	516	536	513	592	547	471	787	461	487	542	571	552	665	865	715	558	737	862	752	742	446	355	611	585
NR_040455	4933436E23Rik	0	0	0	0	0	0	0	0	1	0	0	0	1	1	1	1	1	1	2	1	0	0	1	0
NR_046208	4933436H12Rik	0	0	0	0	0	0	0	0	1	0	0	0	0	0	0	2	0	0	0	0	0	0	0	0
NM_025763	4933436I01Rik	0	0	0	0	0	0	0	0	1	0	0	0	0	0	0	0	0	0	0	0	0	0	0	0
NR_040685	4933438B17Rik	0	0	0	0	0	0	0	0	0	0	0	0	0	0	0	0	1	1	0	0	0	0	0	0
NR_045446	4933438K21Rik	0	0	4	0	3	0	1	4	2	1	3	3	1	1	0	1	2	0	1	6	4	0	0	0
NR_015585	4933439C10Rik	83	66	83	57	50	59	75	74	79	49	69	58	131	203	165	175	127	131	104	170	145	92	189	158
NR_040558	4933439K11Rik	11	6	17	11	12	16	13	5	9	9	17	9	4	7	11	11	8	7	6	4	3	8	6	11
NR_045344	4933440J02Rik	0	0	0	0	1	0	0	0	0	0	1	0	0	1	0	1	0	0	0	1	0	0	0	0
NR_045803	4933440M02Rik	0	0	0	3	0	0	0	3	1	4	1	2	0	1	1	0	0	0	0	0	0	0	0	1
NM_207657	5031410I06Rik	3	1	3	1	2	0	1	2	0	0	1	4	0	0	1	1	1	2	2	3	0	0	1	0
NM_198642	5031414D18Rik	2	2	2	0	0	2	1	1	1	1	2	2	8	4	3	6	7	5	2	6	3	3	14	3
NR_040469	5031425E22Rik	49	20	48	52	52	65	94	63	42	57	56	53	101	193	146	179	135	161	138	131	63	112	136	197
NR_015558	5031425F14Rik	0	0	0	0	0	0	0	0	0	0	0	0	0	0	0	0	0	0	0	0	0	0	0	0
NR_027890	5031426D15Rik	1	0	0	0	0	0	0	0	1	0	0	0	2	3	0	4	2	3	0	2	2	1	2	1
NR_045986	5031434C07Rik	0	0	0	0	0	0	0	0	0	0	0	0	0	0	0	0	0	0	0	0	0	0	0	0
NR_033624	5031434O11Rik	0	0	0	0	0	0	0	1	0	0	0	0	1	4	4	1	4	1	2	0	0	3	3	4
NM_001033273	5031439G07Rik	505	549	708	662	522	857	1123	886	471	746	593	668	1768	2090	2162	1934	1291	1508	1131	1431	740	1533	1617	2617
NR_040413	5033403H07Rik	0	0	0	0	0	0	0	0	0	0	0	0	0	0	0	0	0	1	0	0	0	0	0	0
NR_033600	5033404E19Rik	9	1	10	5	7	2	11	3	3	7	15	6	3	6	5	5	4	9	8	6	3	0	3	7
NR_029464	5033406O09Rik	6	5	12	13	10	10	7	14	18	11	19	12	16	19	20	12	13	18	11	22	20	9	26	17
NR_110444	5133400J02Rik	63	56	64	70	67	34	57	17	15	78	75	70	113	164	83	58	56	63	59	126	21	43	90	63
NR_040510	5330411J11Rik	16	27	24	37	24	11	31	3	10	30	26	21	3	3	0	1	7	7	4	3	4	0	3	0
NR_029381	5330413P13Rik	8	4	11	14	10	14	14	4	5	14	13	8	7	9	11	4	15	20	18	11	1	6	3	8
NM_001033304	5330417C22Rik	11	9	13	7	7	15	12	6	13	11	17	12	5	5	5	4	8	14	10	6	3	2	11	3
NR_028300	5330426P16Rik	26	35	37	41	35	82	73	40	19	61	50	39	42	36	50	26	35	54	31	40	14	23	36	38
NR_015552	5330434G04Rik	0	1	0	0	0	0	0	0	0	0	0	0	0	0	1	0	0	0	1	0	0	0	0	0
NR_037679	5330439B14Rik	0	0	0	0	0	0	0	0	0	0	0	0	0	0	0	0	0	0	0	0	0	0	0	1
NM_001244628	5430401F13Rik	0	0	0	1	1	0	0	0	2	0	0	0	0	1	0	0	0	0	1	0	0	0	1	0
NM_027768	5430402E10Rik	0	0	0	0	0	0	0	0	0	0	0	0	0	0	0	0	0	0	0	0	0	0	0	0
NR_015581	5430402O13Rik	1	1	0	0	1	1	0	0	0	1	2	5	0	1	3	0	0	2	0	2	0	0	0	1
NR_046181	5430403N17Rik	3	2	2	0	0	1	0	0	2	0	0	0	1	0	1	1	3	0	3	0	0	0	0	0
NR_015591	5430405H02Rik	210	215	266	278	257	290	450	298	163	278	201	216	441	543	477	435	569	572	515	417	265	310	392	511
NR_034038	5430416N02Rik	161	124	181	184	177	139	217	241	136	196	177	133	303	515	352	349	370	335	291	445	216	223	378	347
NR_033355	5430416O09Rik	0	0	0	0	0	0	1	0	0	1	0	0	0	0	0	0	1	0	0	1	1	0	0	4
NM_001301269	5430417L22Rik	125	88	132	149	98	76	101	115	58	92	88	75	166	261	254	291	216	74	70	195	182	107	100	182
NM_175166	5430419D17Rik	0	0	1	2	1	0	0	0	0	0	0	1	0	0	0	0	0	0	0	0	0	0	0	0
NR_040352	5430421F17Rik	0	0	0	0	0	0	0	0	0	0	0	0	0	0	0	0	1	3	0	0	0	0	0	0
NM_001201323	5430421N21Rik	1	0	0	0	0	0	0	0	0	0	0	1	0	1	0	1	0	0	0	1	0	0	0	0
NR_103550	5430425K12Rik	0	0	0	0	1	0	0	0	0	0	0	0	0	0	0	0	0	0	0	0	0	0	0	0
NR_045858	5430427M07Rik	0	0	1	0	0	0	0	0	0	0	0	0	0	1	0	0	0	0	0	0	0	0	1	0
NM_001163539	5430427O19Rik	0	0	0	0	0	0	1	0	0	0	0	0	0	0	1	0	0	0	0	0	0	1	0	0
NR_045426	5430428K19Rik	0	0	0	0	0	0	0	0	0	0	1	0	0	0	0	0	0	0	0	0	0	0	0	0
NR_040541	5430434I15Rik	0	0	0	0	0	0	0	0	0	0	0	0	0	0	0	0	0	0	0	0	0	0	0	0
NM_145509	5430435G22Rik	1	0	8	3	2	1	2	3	2	9	3	3	54	72	66	26	11	6	7	48	36	29	23	47
NR_045274	5430437J10Rik	1	0	0	0	0	0	0	0	0	0	0	0	0	2	0	0	1	0	1	0	0	0	0	0
NR_045859	5430440P10Rik	1	0	1	2	3	0	0	0	0	1	0	1	1	0	0	0	3	0	2	1	0	0	0	0
NM_027784	5530400C23Rik	0	0	0	0	0	0	0	0	0	0	0	0	0	1	0	0	0	0	0	0	0	0	0	0
NR_038010	5530401A14Rik	0	0	0	0	0	0	0	0	0	0	0	0	0	0	0	0	0	0	0	0	0	0	0	0
NR_015467	5530601H04Rik	128	125	131	133	142	84	127	75	110	106	95	115	124	185	148	138	196	160	128	162	109	79	104	111
NR_040378	5730403I07Rik	2	1	0	1	0	0	2	1	1	2	0	0	3	3	1	3	1	3	4	1	0	0	1	1
NR_038158	5730405O15Rik	29	23	41	34	37	31	25	31	22	38	44	36	27	55	37	29	15	62	42	55	45	20	67	58
NR_027866	5730408K05Rik	43	33	57	34	35	22	36	48	50	35	38	32	42	66	59	42	99	77	87	75	25	42	43	48
NM_001013755	5730409E04Rik	154	143	168	141	152	107	212	126	203	137	144	129	260	325	293	278	251	228	197	245	214	124	171	282
NR_045424	5730412P04Rik	0	0	0	0	1	0	0	0	0	0	0	0	0	1	0	0	0	1	0	0	0	0	0	0
NR_033596	5730416F02Rik	0	0	1	0	0	1	0	0	0	1	0	0	0	1	0	0	1	0	0	0	0	0	0	0
NR_045338	5730420D15Rik	0	0	1	4	0	3	3	2	2	3	5	1	1	4	12	13	7	4	1	4	0	1	5	2
NR_015478	5730422E09Rik	0	2	2	3	3	3	1	2	1	1	1	3	4	9	1	8	6	7	3	3	4	4	7	7
NR_045341	5730435O14Rik	0	0	0	0	0	0	0	0	0	1	1	0	1	1	1	0	1	1	0	0	0	0	0	1
NM_027472	5730455P16Rik	297	299	359	286	277	242	380	321	494	354	414	378	581	953	736	867	505	607	490	805	694	462	755	780
NR_038163	5730457N03Rik	1	3	1	2	5	0	1	0	2	3	1	0	162	105	248	403	77	22	6	51	227	205	102	389
NR_045801	5730460C07Rik	0	0	0	0	0	0	0	0	0	0	0	0	0	0	0	0	0	1	0	0	0	0	0	0
NR_045500	5730480H06Rik	9	6	6	13	7	4	5	6	5	13	4	6	29	37	34	27	31	20	10	27	12	25	24	30
NR_073462	5730488B01Rik	2	0	1	1	0	1	2	0	0	1	0	1	1	3	1	1	2	0	3	0	0	0	0	0
NM_001033157	5730507C01Rik	63	67	66	80	83	65	94	90	54	47	57	63	60	86	56	50	80	106	79	76	41	27	56	45
NM_027482	5730508B09Rik	30	13	24	33	29	24	21	24	18	20	21	23	28	45	39	32	39	40	42	43	25	24	27	31
NR_027973	5730522E02Rik	2	1	1	2	2	4	10	1	6	1	3	3	0	1	5	3	2	9	5	3	1	0	2	6
NM_028872	5730559C18Rik	741	589	933	791	682	733	1064	896	717	744	756	769	1308	1435	1324	996	1447	1469	1285	1287	648	854	1221	1357
NM_178243	5830403L16Rik	1	1	1	0	0	0	0	0	1	0	1	1	2	1	1	0	3	1	0	2	0	1	1	1
NM_001128145	5830411N06Rik	0	0	0	0	0	0	0	0	0	0	0	0	0	0	0	0	0	0	0	0	1	0	0	0
NM_029086	5830415F09Rik	524	387	584	494	436	500	796	411	516	511	551	506	371	495	443	288	505	565	528	490	279	193	339	307
NR_045384	5830416I19Rik	2	2	2	3	3	1	7	2	0	5	5	1	1	2	1	0	4	0	0	2	1	0	1	0
NR_028427	5830416P10Rik	3	0	1	2	3	3	3	2	4	3	4	1	2	7	9	5	7	3	5	6	7	6	4	4
NR_028359	5830417I10Rik	662	569	694	698	710	703	1125	631	622	726	611	613	875	1066	953	792	984	1036	772	975	558	614	805	883
NM_176976	5830418K08Rik	1888	1490	1747	1758	1830	1444	2457	1567	1265	1951	2002	1809	2075	2673	2467	1804	2494	2862	2158	2712	1460	1159	1661	1734
NR_040466	5830418P13Rik	29	14	20	27	22	8	12	8	9	12	23	18	6	9	7	4	12	3	9	10	1	2	6	1
NR_038060	5830428M24Rik	1	0	0	0	1	1	0	0	1	1	2	2	0	2	3	1	0	0	0	0	1	1	0	0
NR_015548	5830432E09Rik	0	0	1	0	0	0	0	0	0	0	1	0	2	0	0	0	0	0	0	1	0	0	0	0
NR_102283	5830444B04Rik	15	9	27	18	21	20	19	14	23	24	25	20	7	10	5	15	13	7	14	10	4	3	4	8
NR_073359	5830454E08Rik	7	4	9	1	7	7	7	11	11	9	13	4	3	12	8	10	1	6	8	6	3	8	15	8
NM_001252661	5830473C10Rik	0	0	0	1	0	0	0	0	0	1	1	0	5	13	8	5	1	0	2	5	3	3	7	9
NR_045643	5930403L14Rik	24	4	20	19	12	13	39	41	54	10	11	17	3	3	0	2	5	17	20	1	2	0	3	3
NR_015517	5930412G12Rik	20	16	27	18	15	20	40	19	5	18	17	19	143	199	172	133	78	69	47	106	103	153	109	203
NR_102383	5930430L01Rik	23	18	32	21	21	27	49	24	12	28	21	18	31	29	43	30	48	55	52	48	10	14	16	11
NR_046158	5930438M14Rik	0	0	0	1	0	0	0	0	0	0	0	0	0	0	0	0	0	0	0	2	0	0	0	0
NR_045311	6030407O03Rik	1	0	1	1	1	1	0	1	0	0	0	2	0	1	0	2	1	3	3	0	1	0	0	0
NR_033803	6030408B16Rik	0	0	1	0	0	0	3	1	2	1	1	2	1	2	2	0	1	2	2	2	1	0	0	1
NM_176921	6030419C18Rik	107	101	165	218	130	110	193	110	140	126	172	113	52	39	60	39	67	53	57	48	22	25	24	43
NR_036598	6030440G07Rik	1	0	0	1	0	0	0	0	2	0	0	2	0	0	2	0	1	0	0	0	1	0	0	1
NR_102315	6030443J06Rik	17	12	13	18	19	10	21	9	8	14	14	18	19	43	22	29	23	23	22	38	23	14	23	30
NM_001166360	6030458C11Rik	168	127	213	178	174	139	215	184	155	182	189	155	217	264	243	177	248	314	242	276	154	145	213	194
NR_040702	6030466F02Rik	0	0	0	0	0	1	0	0	0	0	0	0	0	0	0	1	2	0	0	0	0	0	0	0
NM_029964	6030468B19Rik	0	1	0	0	0	0	0	0	1	0	0	0	1	1	0	0	0	0	0	1	0	0	0	0
NR_102715	6030469F06Rik	0	0	0	0	0	0	0	0	0	0	0	0	0	0	0	0	0	0	0	0	0	0	0	0
NM_183126	6030498E09Rik	0	0	0	0	0	0	0	0	0	0	0	0	0	0	0	1	0	0	0	0	0	0	0	0
NR_029446	6230400D17Rik	13	6	20	14	12	16	16	12	8	11	6	11	18	22	22	18	27	23	10	20	12	10	8	18
NM_001081227	6330403A02Rik	1	0	1	0	1	0	1	2	0	2	2	3	2	9	5	5	6	4	7	2	1	5	4	9
NM_134022	6330403K07Rik	27	23	28	21	15	26	36	29	40	20	25	23	105	139	184	321	98	138	97	87	99	152	150	335
NR_028126	6330407A03Rik	0	0	0	0	0	0	0	1	0	0	0	1	1	0	0	0	0	1	0	1	0	1	0	0
NM_177312	6330408A02Rik	80	67	108	92	98	105	151	78	85	108	126	108	196	241	268	283	197	141	144	194	63	242	187	329
NM_027529	6330409D20Rik	0	0	1	1	0	0	0	0	1	2	0	0	1	8	7	4	2	3	0	3	1	7	1	3
NR_040589	6330410L21Rik	162	162	158	213	225	89	165	67	67	114	149	133	20	17	17	9	14	12	17	31	8	3	20	4
NR_045141	6330415B21Rik	1	0	0	0	0	1	0	0	0	0	0	0	1	0	0	0	0	0	0	0	0	0	0	1
NM_144905	6330416G13Rik	224	216	276	208	200	336	484	261	217	283	256	217	234	315	304	256	273	276	248	258	208	149	244	282
NR_045821	6330418K02Rik	25	21	12	19	20	15	38	7	10	10	11	24	26	25	31	17	32	15	18	26	8	9	18	23
NR_028086	6330419J24Rik	184	178	228	162	143	226	274	231	298	217	241	207	355	387	448	503	309	392	347	314	353	319	338	625
NR_003619	6330549D23Rik	12	7	20	14	18	14	19	12	12	15	10	9	12	16	12	26	21	15	16	16	9	10	13	19
NR_002848	6430411K18Rik	16	9	11	13	11	14	22	11	31	16	14	8	10	12	14	13	28	28	25	15	6	11	4	7
NR_108091	6430503K07Rik	1	0	1	0	0	1	1	0	0	0	1	0	1	5	2	1	4	0	1	2	0	1	1	1
NM_001033465	6430531B16Rik	15	12	26	15	12	14	29	6	31	32	16	16	99	135	88	36	79	46	46	122	114	32	33	55
NM_001163760	6430548M08Rik	9	6	16	14	12	30	26	19	3	32	13	17	16	9	18	5	22	25	25	12	4	9	7	14
NM_001145351	6430550D23Rik	3	0	0	4	1	0	1	2	2	3	0	0	2	7	2	2	2	4	6	4	1	7	6	2
NR_015515	6430562O15Rik	226	206	388	290	243	249	371	254	278	298	291	292	169	252	225	159	231	214	205	192	117	126	174	207
NM_175486	6430571L13Rik	8	7	9	8	13	15	27	9	17	15	15	13	19	18	24	8	14	24	15	11	7	10	18	9
NM_176952	6430573F11Rik	22	21	24	26	12	39	37	58	66	19	16	20	81	108	111	93	94	105	79	127	58	46	98	116
NR_046179	6430584L05Rik	0	0	0	0	0	0	0	0	0	0	0	0	0	0	0	2	0	0	0	0	0	0	0	0
NR_040291	6430706D22Rik	3400	3126	3524	3595	3631	4031	5688	3586	3230	3637	2920	3160	5396	7862	6086	5805	5798	6410	5379	6108	4358	4564	5407	7178
NR_102348	6430710C18Rik	0	0	0	1	1	0	0	0	0	0	3	0	3	1	0	0	0	0	0	0	2	1	1	1
NR_029460	6530402F18Rik	5	7	12	3	7	3	2	14	3	2	5	9	4	2	5	4	6	3	1	4	1	1	2	2
NR_027881	6530411M01Rik	0	0	0	0	0	0	1	0	0	0	0	0	4	6	2	3	4	4	1	2	0	1	0	0
NR_040306	6720468P15Rik	1	0	0	0	1	0	0	0	0	0	1	0	0	0	0	0	1	0	0	0	0	0	0	0
NR_040492	6720483E21Rik	1	1	0	0	1	0	0	0	0	2	1	1	2	3	0	3	1	0	1	2	1	0	1	0
NM_173381	6720489N17Rik	159	132	122	152	158	101	172	109	160	135	194	151	263	335	296	355	279	351	255	244	295	194	222	261
NM_001289738	6820408C15Rik	3	2	1	2	7	5	5	7	2	5	2	7	7	14	9	10	10	14	12	16	10	5	4	9
NR_030708	6820431F20Rik	440	308	493	501	404	417	601	452	292	457	438	462	859	1023	1074	769	1083	968	769	1321	842	571	657	752
NM_001033983	7420426K07Rik	1	0	0	0	1	1	1	1	0	0	0	2	0	1	1	0	1	1	0	0	1	0	1	0
NM_001177581	7420461P10Rik	0	0	0	0	0	0	0	1	0	0	0	0	0	1	0	0	0	0	0	1	0	0	0	0
NR_046272	7420700N18Rik	0	0	0	0	0	0	0	0	0	0	0	0	0	0	1	0	0	0	0	0	1	0	0	0
NR_045860	7420701I03Rik	0	0	0	0	0	0	0	0	0	0	0	0	0	0	0	0	0	0	0	0	0	0	0	0
NM_001256072	7530416G11Rik	0	0	0	0	0	0	0	0	0	0	1	0	0	0	0	0	0	0	0	1	0	0	0	0
NR_040744	7630403G23Rik	0	0	0	0	0	0	0	0	0	0	0	0	0	0	0	0	0	0	0	0	0	0	0	0
NM_030135	8030411F24Rik	1	0	2	0	0	0	0	0	0	0	1	1	0	0	2	1	1	0	0	0	0	0	0	0
NR_045738	8030423F21Rik	0	0	0	0	0	0	1	0	0	0	0	0	3	3	5	6	5	2	1	3	0	2	2	6
NM_029873	8030423J24Rik	0	0	0	0	0	0	0	0	0	0	0	0	0	0	0	0	0	0	0	0	0	0	0	0
NR_040615	8030442B05Rik	0	0	0	0	0	0	0	0	0	0	0	0	2	0	0	0	0	0	0	0	1	0	1	0
NR_040664	8030443G20Rik	0	0	0	0	0	0	0	0	0	0	0	0	0	0	0	0	0	1	0	0	1	0	0	0
NM_178670	8030462N17Rik	1770	1668	1887	2053	1922	1828	2644	1688	1920	1864	1748	1732	1867	2385	2125	1615	1956	2600	1965	2212	1279	1033	1733	1702
NM_001166580	8430408G22Rik	0	0	0	0	0	0	0	0	0	1	0	1	0	0	0	0	0	0	0	0	0	1	3	2
NM_028982	8430419L09Rik	352	296	452	331	365	724	977	771	521	593	383	391	215	264	293	175	310	469	411	282	312	118	338	254
NR_045373	8430422H06Rik	0	0	0	0	0	0	0	0	0	0	0	0	0	0	0	0	0	0	0	0	0	0	0	0
NR_040686	8430423G03Rik	0	1	0	1	1	1	1	0	3	1	0	0	3	1	1	0	3	1	0	0	2	1	0	0
NR_077229	8430426J06Rik	0	0	0	0	0	0	0	0	0	0	0	0	0	0	0	0	0	0	0	0	0	0	0	0
NR_028317	8430429K09Rik	17	14	14	16	12	7	18	2	26	10	13	11	15	12	13	22	16	7	6	9	15	10	10	18
NR_002849	8430431K14Rik	0	1	0	0	0	0	0	0	0	0	0	0	1	0	0	2	0	0	1	1	1	1	0	1
NR_040645	8430436N08Rik	0	0	0	0	0	0	0	0	0	0	0	0	0	0	0	0	0	0	0	0	0	1	0	0
NR_040503	8430437L04Rik	0	0	0	0	0	0	0	0	0	0	0	0	0	0	0	0	0	0	0	0	0	0	0	0
NM_001123370	9030025P20Rik	12	14	9	17	16	20	29	22	15	16	14	8	33	34	33	39	29	30	31	46	21	23	30	37
NR_040618	9030204H09Rik	0	0	0	0	0	0	0	0	0	0	1	0	0	0	3	0	0	0	0	0	0	0	0	0
NR_045878	9030404E10Rik	1	1	2	0	6	3	11	3	0	4	8	1	1	0	1	1	1	1	1	0	3	0	3	1
NR_102361	9030612E09Rik	0	0	0	2	0	2	0	1	0	0	1	0	0	1	0	0	1	2	1	1	0	1	0	1
NM_145448	9030617O03Rik	161	60	289	257	167	29	22	42	46	214	350	266	6	23	26	18	8	9	3	49	16	6	12	14
NR_108041	9030619P08Rik	0	0	0	0	0	0	0	0	1	0	0	1	0	0	0	0	0	0	0	1	0	1	0	1
NM_001256489	9030624G23Rik	138	102	137	129	112	120	175	166	124	116	118	117	113	147	125	102	135	150	164	152	56	52	89	95
NM_027815	9030624J02Rik	1742	1738	2240	2290	2078	3110	3981	2613	1836	2402	2217	2199	2798	3188	3342	2703	2648	3250	2480	2541	1477	2111	2436	3068
NR_110446	9030625G05Rik	0	0	0	1	1	0	0	0	0	1	1	1	1	4	0	1	0	0	4	3	0	1	1	2
NM_027834	9130008F23Rik	1	4	2	7	1	0	6	0	7	1	5	2	129	163	140	47	77	33	30	145	124	66	69	80
NM_198296	9130011E15Rik	714	742	768	779	813	821	1248	1187	645	663	546	615	678	841	685	507	644	844	713	608	396	373	513	521
NR_045050	9130015A21Rik	0	0	0	0	0	0	1	0	1	0	0	0	0	1	1	0	0	1	1	1	1	0	0	0
NR_040499	9130015L21Rik	0	0	0	0	0	0	0	0	0	0	0	0	0	0	0	0	0	0	0	0	0	0	0	0
NM_030226	9130019O22Rik	75	68	81	74	62	58	99	54	66	73	76	81	96	86	116	80	113	128	119	70	28	74	60	65
NR_033635	9130019P16Rik	0	4	2	1	2	2	2	1	3	0	1	3	10	11	7	3	13	7	4	9	22	3	5	7
NM_177001	9130023H24Rik	66	62	66	51	55	68	107	40	47	65	42	48	60	69	80	56	71	74	98	41	12	45	26	48
NR_024325	9130024F11Rik	6	9	20	10	6	12	10	7	6	6	4	5	19	27	28	10	46	16	17	15	18	6	10	21
NM_001101461	9130204L05Rik	3	8	4	4	5	3	7	2	0	4	10	3	1	2	1	0	4	5	3	5	0	0	0	1
NR_033453	9130209A04Rik	0	0	0	0	0	0	0	0	0	0	0	0	0	0	0	0	0	1	0	1	0	0	0	0
NR_046180	9130221F21Rik	0	1	0	0	0	0	0	0	0	0	0	0	0	0	0	0	0	0	0	1	1	0	0	0
NR_046001	9130221H12Rik	610	554	673	681	676	646	906	737	570	638	673	599	706	908	864	769	783	989	856	782	455	562	750	765
NR_045837	9130227L01Rik	0	1	1	4	1	0	0	0	0	0	1	1	1	3	1	0	0	1	1	2	0	0	1	0
NR_027961	9130230L23Rik	0	0	1	1	0	1	4	3	6	2	7	1	3	2	1	0	1	0	1	8	7	1	0	0
NM_029418	9130401M01Rik	2613	2447	3232	2672	2464	2259	3310	2071	3628	2942	3098	2764	1938	2122	2245	1801	2253	2221	2143	2419	1221	1020	1823	1886
NM_001033819	9130409I23Rik	0	0	0	0	0	0	0	1	0	0	0	1	2	1	0	0	0	3	0	3	1	0	1	0
NR_045865	9230009I02Rik	0	0	0	0	0	0	0	0	1	0	0	0	0	0	0	0	0	0	0	0	0	0	0	0
NR_028438	9230102K24Rik	0	0	0	0	0	0	0	0	0	0	0	0	0	1	0	0	0	0	1	0	0	0	0	0
NR_040511	9230102O04Rik	0	1	0	0	1	0	0	0	0	0	0	0	0	0	1	1	1	0	1	0	4	3	3	5
NM_029960	9230104L09Rik	1	0	0	0	0	0	0	0	0	0	0	0	0	0	0	0	0	0	0	0	0	0	0	0
NR_040626	9230105E05Rik	10	12	17	14	6	9	26	14	12	9	15	7	0	0	1	0	4	6	3	0	1	1	0	0
NM_199017	9230110C19Rik	121	104	139	156	130	158	202	120	144	209	213	159	402	670	478	654	333	572	369	416	330	373	550	586
NM_029863	9230110F15Rik	0	0	0	0	0	0	0	0	0	0	0	0	0	0	0	0	0	0	0	0	0	0	0	0
NM_030062	9230112D13Rik	0	0	1	0	0	0	0	0	0	0	0	0	0	0	0	0	0	0	0	2	0	0	0	1
NR_040463	9230112J17Rik	0	0	0	0	1	0	1	0	0	0	1	0	0	0	0	0	0	0	0	2	0	1	0	0
NR_015537	9230114K14Rik	127	82	88	88	92	66	92	71	143	95	124	69	172	186	153	151	161	115	94	202	77	78	139	117
NR_110486	9230116L04Rik	15	18	12	20	13	13	19	19	29	11	17	17	12	15	16	15	16	22	22	24	13	15	19	19
NR_024328	9230116N13Rik	35	29	31	32	28	11	33	41	26	28	31	39	16	41	50	41	31	28	32	50	28	15	36	35
NR_028442	9330020H09Rik	92	86	97	90	91	52	116	69	73	94	76	56	71	79	78	61	79	85	62	64	36	39	33	75
NR_077223	9330102E08Rik	14	15	16	21	14	37	40	31	22	56	42	25	33	65	50	47	35	72	53	67	45	42	105	86
NR_015587	9330111N05Rik	0	0	0	0	0	0	0	0	0	0	0	0	1	1	0	0	0	0	0	0	0	0	0	1
NR_045400	9330117O12Rik	0	0	0	0	0	0	0	0	0	0	0	0	1	0	0	0	0	0	0	0	0	0	0	0
NR_045696	9330133O14Rik	40	21	45	27	33	30	73	40	35	25	30	19	30	46	35	44	51	77	66	31	30	45	29	49
NR_033222	9330151L19Rik	20	13	20	19	7	18	30	18	22	22	15	14	47	98	90	132	55	59	48	79	75	84	76	107
NR_015589	9330158H04Rik	0	0	0	0	0	0	0	0	0	0	0	0	0	0	0	0	0	0	0	1	0	0	0	0
NM_001162537	9330159F19Rik	23	12	17	28	37	14	17	26	11	21	36	40	7	21	12	32	11	23	7	6	11	7	7	11
NR_037982	9330159M07Rik	8	22	17	19	7	14	33	22	8	14	12	10	16	19	15	16	22	24	20	20	12	10	18	20
NR_102323	9330162012Rik	21	17	21	6	14	28	40	28	25	25	24	17	29	29	47	19	21	28	43	37	17	4	20	39
NR_038007	9330162B11Rik	0	0	0	0	0	0	0	0	0	0	0	0	0	0	0	0	1	0	0	0	0	1	0	0
NR_015514	9330175E14Rik	3	0	3	1	1	1	1	1	0	0	2	2	2	4	1	1	1	4	1	3	1	2	1	3
NR_045151	9330175M20Rik	1	0	0	0	0	0	0	0	0	0	0	0	0	1	0	1	0	1	0	0	1	0	1	0
NR_040553	9330178D15Rik	1	0	0	0	0	0	0	0	0	0	0	0	1	0	1	0	1	2	2	2	1	0	0	1
NR_040273	9330179D12Rik	0	0	0	1	1	0	2	0	1	3	0	0	0	1	1	0	2	0	1	4	4	1	1	2
NM_172706	9330182L06Rik	56	31	64	45	32	56	63	70	64	72	79	51	113	139	149	120	105	106	99	142	138	90	126	169
NM_001256056	9330182O14Rik	1	0	0	0	0	2	0	0	1	0	0	0	2	1	1	0	2	0	0	1	1	0	0	0
NR_102319	9330188P03Rik	0	0	0	0	0	0	0	0	0	0	0	0	0	0	0	0	0	0	0	0	0	0	0	0
NM_198662	9430007A20Rik	0	0	0	0	0	0	0	0	0	0	0	0	0	0	0	0	0	0	0	0	0	0	0	0
NR_015463	9430008C03Rik	191	209	223	249	246	224	342	294	193	298	270	236	618	905	681	617	703	636	542	799	443	454	574	672
NR_045737	9430014N10Rik	0	0	0	0	0	0	0	0	0	0	0	0	0	0	1	0	1	0	0	0	0	0	0	0
NM_145557	9430015G10Rik	328	265	423	386	381	340	545	339	327	400	342	369	576	855	740	639	694	590	559	759	361	532	557	641
NM_001081181	9430016H08Rik	1182	974	1419	1348	1306	1108	1616	1066	1303	1234	1243	1238	1153	1479	1254	1019	1103	1150	995	1136	665	732	949	1092
NR_045988	9430018G01Rik	4	0	1	0	1	5	0	0	0	4	4	2	10	26	7	9	2	7	7	12	8	3	8	11
NR_040635	9430019J16Rik	0	0	0	0	0	0	0	0	0	0	0	0	0	0	0	0	0	0	0	0	0	0	0	0
NM_001081963	9430020K01Rik	289	296	256	290	238	289	357	280	253	272	284	227	1206	1488	1163	930	844	675	500	1023	591	1016	747	1402
NR_033569	9430021M05Rik	0	0	0	0	0	0	1	0	0	0	0	0	3	4	4	12	13	3	3	6	4	1	10	4
NR_040766	9430037G07Rik	7	3	10	9	11	12	20	6	8	12	10	13	9	11	5	1	10	9	13	12	3	4	5	6
NM_029886	9430038I01Rik	233	254	277	277	264	318	532	214	257	320	275	263	228	249	234	160	222	325	277	254	125	109	191	192
NR_033568	9430041J12Rik	4	5	7	6	4	6	11	5	2	3	2	3	6	1	4	3	4	5	8	7	4	0	2	5
NR_015525	9430060I03Rik	140	108	180	131	125	113	179	106	107	139	140	121	93	108	122	101	115	131	129	98	49	82	87	135
NM_001256161	9430069I07Rik	1	0	4	1	3	2	4	4	0	9	1	10	5	12	11	8	4	21	15	32	6	6	22	7
NR_015553	9430076C15Rik	0	0	0	0	0	1	0	1	0	0	0	0	4	4	4	0	1	2	1	4	3	3	3	2
NR_029463	9430083A17Rik	25	21	27	26	14	14	34	30	18	21	26	26	27	29	39	22	31	36	34	25	17	21	18	27
NR_040363	9430091E24Rik	135	91	119	91	123	115	158	151	94	105	115	95	144	194	177	149	165	170	133	194	115	101	145	136
NM_023865	9530002B09Rik	0	1	5	0	1	0	0	0	0	0	0	1	2	0	0	0	2	0	1	0	1	0	0	0
NM_029906	9530003J23Rik	0	0	0	0	0	1	1	0	0	0	0	0	0	0	0	0	0	0	0	2	0	0	2	0
NR_040483	9530026F06Rik	0	0	0	0	0	0	0	0	0	0	0	0	0	1	1	0	0	0	0	2	0	0	0	0
NR_015530	9530026P05Rik	0	0	1	0	0	3	2	3	3	1	1	0	6	6	11	6	1	6	0	2	7	5	7	11
NR_045916	9530027J09Rik	412	313	386	382	398	480	629	423	540	378	317	382	660	843	698	442	695	895	735	826	585	332	505	542
NR_015562	9530036O11Rik	0	2	2	1	1	0	0	1	0	1	0	0	0	2	0	0	0	1	0	0	0	3	3	0
NR_040272	9530051G07Rik	3	10	3	7	5	9	9	3	3	9	6	6	7	9	8	9	14	22	19	9	5	8	10	15
NR_046017	9530052E02Rik	8	5	18	7	4	4	9	6	2	4	1	1	44	48	31	14	28	15	23	40	19	24	22	61
NM_001164655	9530053A07Rik	50	49	101	115	86	73	109	21	31	113	77	98	18	21	18	16	15	49	33	46	8	11	18	22
NR_015610	9530059O14Rik	0	0	1	0	1	1	0	1	0	0	0	1	1	1	0	0	0	1	1	1	1	0	0	1
NM_153117	9530068E07Rik	746	801	731	829	799	785	1258	728	846	765	812	720	1840	2701	2095	2282	1293	1533	1160	1757	2023	1501	2047	2294
NM_026739	9530077C05Rik	56	56	82	66	67	33	56	58	49	66	88	73	45	77	76	50	61	40	35	55	28	39	52	38
NR_045776	9530080O11Rik	33	31	54	45	38	49	61	63	40	50	51	54	54	59	48	25	68	78	72	55	13	19	38	38
NR_015472	9530082P21Rik	218	202	254	219	195	233	344	246	348	260	224	273	547	647	598	543	600	731	570	556	274	365	406	554
NR_033299	9530091C08Rik	2	3	3	1	1	0	5	0	1	1	0	1	1	3	2	0	1	3	0	0	0	0	0	1
NR_102378	9630001P10Rik	1	0	2	0	0	3	3	6	1	3	1	0	3	0	3	2	4	8	5	5	0	1	1	3
NR_015539	9630013A20Rik	0	0	0	0	0	0	0	0	0	0	0	0	0	0	0	0	0	0	0	0	0	0	0	0
NR_038006	9630028B13Rik	0	1	0	0	0	0	0	0	1	1	0	0	0	0	1	0	0	0	2	0	0	0	0	0
NR_015544	9630028H03Rik	1	0	2	1	3	0	1	0	1	2	0	0	0	0	1	0	0	0	0	0	0	0	0	0
NM_177003	9630033F20Rik	2561	2435	2698	2782	2782	3365	5846	2613	3308	3428	2768	2740	1110	1049	1208	685	1906	2271	2032	1230	785	529	814	1001
NM_001177896	9830107B12Rik	0	0	0	0	0	0	0	0	0	0	0	0	0	0	1	0	1	0	0	0	0	1	0	0
NR_040552	9830132P13Rik	0	0	0	0	0	0	0	0	0	0	0	0	0	1	1	0	1	1	0	1	0	0	0	0
NM_001242388	9830147E19Rik	387	396	350	373	336	256	440	400	392	383	419	353	363	443	417	412	414	451	292	563	373	305	262	366
NR_045314	9830166K06Rik	0	0	0	0	1	0	0	0	0	0	0	0	1	1	0	0	1	0	0	0	0	0	2	2
NM_001004155	9930012K11Rik	216	161	230	235	202	151	190	231	193	186	194	189	220	227	241	154	158	141	83	202	99	109	110	184
NR_030696	9930014A18Rik	28	30	49	39	39	18	21	34	61	16	16	12	243	297	292	233	292	189	154	197	102	139	153	175
NM_172836	9930021J03Rik	708	704	834	894	836	904	1116	1254	663	919	930	728	1319	1764	1569	1478	1405	1941	1310	1676	1149	1101	1525	1533
NM_177573	9930104L06Rik	188	194	255	273	223	168	258	164	157	242	256	236	252	299	331	263	309	295	261	313	172	173	229	246
NR_108086	9930111H07Rik	1	0	0	1	0	0	1	0	0	0	0	0	0	1	0	0	0	0	0	1	0	0	0	1
NM_001114679	9930111J21Rik1	0	0	0	0	1	0	0	0	0	0	0	0	2	3	1	3	1	1	0	0	3	1	1	0
NM_173434	9930111J21Rik2	0	0	0	0	0	0	0	0	0	0	0	0	0	0	0	0	0	0	0	0	1	0	0	0
NM_015770	a	0	0	1	0	0	0	0	0	0	0	0	1	0	0	0	0	1	0	0	0	0	0	0	0
NM_001160359	A130010J15Rik	577	491	579	545	601	590	887	590	826	612	633	598	562	746	672	667	638	780	622	628	446	487	700	770
NR_040616	A130077B15Rik	0	0	0	0	0	0	0	0	0	0	1	0	0	0	0	0	0	1	0	0	0	0	0	0
NM_001081067	A1bg	0	0	0	0	0	0	0	0	0	0	0	0	0	0	0	0	0	0	0	0	0	0	0	0
NM_001081074	A1cf	0	0	0	0	0	0	0	0	1	0	0	0	0	0	0	0	1	0	0	1	0	0	0	0
NR_040391	A230001M10Rik	1	0	0	1	0	0	1	1	0	1	2	0	0	1	0	0	3	0	2	0	0	1	1	0
NR_077237	A230009B12Rik	2	1	0	3	2	2	1	1	0	1	0	0	0	0	0	0	0	3	0	1	1	0	0	0
NR_027298	A230020J21Rik	66	39	91	78	77	83	142	89	75	80	75	69	54	60	56	71	112	104	109	61	20	44	37	64
NR_040374	A230028O05Rik	7	2	4	8	4	3	1	1	4	6	12	3	2	0	1	1	1	2	1	3	2	2	1	2
NM_001033375	A230046K03Rik	3992	3475	4068	4292	4125	3015	4616	3246	2992	4144	4394	3986	5928	7468	6331	4794	5445	5953	4276	6489	3583	3293	4952	4484
NM_175687	A230050P20Rik	185	187	243	157	193	402	505	377	249	256	144	203	305	451	292	269	353	334	306	324	151	183	254	292
NR_045633	A230056J06Rik	0	0	1	0	0	1	2	0	2	0	0	0	2	4	1	5	0	2	2	3	0	0	1	4
NR_015495	A230056P14Rik	31	28	37	35	27	40	39	27	33	21	24	25	48	63	46	45	50	49	53	46	41	38	32	43
NR_015533	A230057D06Rik	0	1	1	0	0	0	0	0	0	0	0	0	0	0	1	2	1	2	0	0	1	1	1	1
NM_001101503	A230065H16Rik	10	18	9	9	13	1	6	4	26	3	4	2	24	27	12	5	13	4	1	11	28	4	3	7
NR_045897	A230070E04Rik	35	41	54	33	44	21	58	25	10	45	30	43	1271	1560	903	600	1480	547	517	1092	62	365	275	496
NR_027445	A230072C01Rik	103	79	73	92	81	62	112	114	93	79	87	80	98	88	89	104	86	95	79	114	56	58	67	75
NR_015600	A230072E10Rik	37	32	46	32	32	35	32	29	43	51	38	26	29	38	33	22	45	58	51	52	43	12	44	19
NR_033229	A230073K19Rik	586	440	486	508	475	377	666	592	529	508	546	525	639	753	717	602	603	866	642	618	461	459	546	610
NR_040329	A230077H06Rik	1	0	0	1	0	0	0	0	0	0	0	0	9	12	35	51	9	2	0	5	7	27	15	67
NR_110581	A230103J11Rik	445	412	537	431	495	538	859	512	515	515	328	453	718	835	797	502	825	772	774	992	538	424	621	785
NR_040333	A230108P19Rik	0	0	1	0	0	1	0	1	0	1	1	1	1	3	1	0	1	3	2	0	1	0	1	2
NM_175628	A2m	759	600	1031	980	736	3815	2649	3197	657	2139	1561	1438	129	249	161	233	217	1138	944	378	213	99	773	320
NR_045326	A330009N23Rik	31	22	31	26	16	17	54	28	9	23	31	29	3	4	10	10	11	25	25	8	3	7	11	8
NM_172447	A330021E22Rik	12	10	10	14	19	17	19	11	15	30	21	18	33	44	50	37	25	34	17	35	45	22	32	33
NR_015566	A330023F24Rik	2	0	5	3	1	3	0	0	1	0	1	0	6	8	6	7	5	10	6	14	5	3	10	5
NR_045329	A330032B11Rik	0	0	0	0	0	0	3	1	2	0	1	0	0	0	0	0	0	0	0	0	0	0	0	1
NR_102303	A330033J07Rik	3	1	2	3	1	2	3	2	0	1	0	0	4	1	2	1	2	5	5	6	0	5	5	2
NR_015586	A330035P11Rik	13	11	23	22	20	10	19	13	10	27	24	22	26	37	54	34	21	26	24	27	19	23	23	54
NR_015503	A330040F15Rik	0	0	1	0	0	1	0	1	0	0	0	2	6	7	8	1	4	5	3	3	6	3	3	3
NR_045835	A330041J22Rik	2	0	7	1	2	1	4	1	0	2	1	2	2	1	8	7	2	4	5	5	2	2	1	2
NR_045162	A330048O09Rik	8	4	6	5	3	4	6	7	1	6	4	2	2	0	0	1	1	1	0	6	4	1	5	3
NR_040646	A330049N07Rik	0	0	0	0	0	0	0	0	0	0	0	0	0	0	1	0	0	2	0	1	0	1	0	0
NM_001145192	A330050F15Rik	0	0	1	1	0	0	0	1	0	0	0	0	1	1	2	0	1	0	1	1	0	0	1	5
NR_015464	A330069E16Rik	16	6	16	19	19	18	28	14	22	24	20	15	27	35	20	22	19	19	19	31	9	11	31	29
NM_198665	A330070K13Rik	0	0	0	0	0	0	0	0	0	0	0	0	0	0	0	0	0	0	0	0	0	0	0	0
NR_110496	A330074K22Rik	1	0	4	0	1	4	5	4	0	4	1	1	11	19	13	15	10	7	8	13	7	17	10	19
NR_045088	A330076C08Rik	0	0	0	0	0	0	0	0	0	1	0	0	0	1	0	0	0	2	0	0	0	0	0	0
NR_015599	A330076H08Rik	0	0	0	0	0	0	0	0	0	0	1	1	1	4	0	2	1	1	0	1	0	0	2	0
NR_040342	A330093E20Rik	8	4	7	7	5	13	18	8	2	7	6	5	13	14	9	13	23	24	19	25	10	4	22	14
NR_045073	A330102I10Rik	0	1	0	1	0	0	0	0	0	3	2	1	0	0	0	0	0	0	0	1	0	0	0	0
NM_001009819	A3galt2	0	1	0	0	0	0	0	1	4	0	0	1	0	3	2	2	0	0	2	1	0	2	1	2
NM_001163019	A430005L14Rik	1473	1235	1950	1639	1539	1268	2028	1476	1818	1595	1554	1563	1136	1336	1278	931	1377	1274	1175	1374	831	601	1016	1058
NM_183025	A430033K04Rik	110	91	127	150	97	143	201	108	92	182	174	151	117	149	166	163	99	162	131	115	96	103	119	173
NR_040452	A430035B10Rik	1	2	3	1	0	3	1	0	1	1	0	0	4	4	3	2	3	3	3	2	1	3	2	1
NM_001033378	A430078G23Rik	0	0	0	1	1	1	1	0	1	2	3	2	0	0	0	0	0	0	1	1	0	0	0	0
NR_045309	A430088P11Rik	3	4	7	8	11	12	12	10	5	14	9	7	48	56	44	25	46	34	36	34	13	18	36	28
NM_177913	A430089I19Rik	1	3	1	0	1	0	0	0	1	0	0	0	0	0	0	1	0	0	0	0	0	0	0	1
NR_045836	A430090L17Rik	8	1	5	6	4	3	3	2	1	4	3	1	4	4	5	2	7	3	4	7	3	5	9	8
NR_027805	A430093F15Rik	0	1	0	0	0	0	0	0	0	0	0	0	3	1	0	4	1	3	1	2	0	0	1	1
NM_001001982	A430105I19Rik	11	13	31	12	9	14	8	14	5	13	13	14	11	11	14	1	9	10	8	9	4	6	5	7
NM_001205242	A430107P09Rik	0	0	2	1	0	0	0	0	2	1	1	0	0	1	0	1	1	0	0	0	2	0	0	0
NM_001004150	A4galt	206	166	253	218	220	358	432	260	101	292	226	222	844	1233	915	516	577	482	431	721	387	786	625	807
NM_001077424	A4gnt	0	0	2	0	0	0	0	0	0	0	0	0	0	0	0	0	0	1	0	2	0	0	0	0
NR_046014	A530006G24Rik	0	0	0	0	0	0	0	0	0	0	0	0	1	0	0	0	0	0	1	0	0	0	0	0
NR_015500	A530013C23Rik	0	0	0	0	0	0	0	0	0	0	0	0	0	0	0	0	0	0	0	0	0	0	0	0
NM_177039	A530016L24Rik	0	0	0	0	0	0	1	0	1	0	1	0	2	0	10	7	2	0	0	0	0	14	1	20
NM_213615	A530032D15Rik	0	0	4	1	0	0	0	0	0	0	0	0	3	5	2	0	0	1	0	1	0	0	4	0
NR_046131	A530046M15Rik	0	3	0	0	0	0	0	1	2	0	0	0	0	0	0	0	1	2	1	0	0	0	0	0
NR_045419	A530050N04Rik	0	0	0	0	0	0	0	2	0	0	0	0	0	1	0	0	0	0	2	1	0	1	0	0
NR_015565	A530053G22Rik	0	0	0	0	0	0	0	0	0	0	0	0	0	0	0	0	0	0	0	0	0	0	0	0
NM_183146	A530054K11Rik	416	397	349	386	399	363	527	514	510	410	482	439	464	607	540	416	597	793	670	560	277	261	361	340
NR_028423	A530058N18Rik	0	0	0	0	0	0	0	0	0	0	1	0	1	0	0	0	0	1	2	0	0	0	0	0
NM_001113556	A530064D06Rik	0	0	0	0	0	0	0	0	0	0	0	0	0	0	0	0	0	0	0	0	0	0	0	0
NR_046142	A530065N20Rik	0	0	0	0	0	0	0	0	0	0	0	0	1	2	0	0	0	0	0	0	0	0	0	0
NR_045765	A530072M11Rik	2	1	1	2	1	2	3	1	0	3	1	3	7	10	8	9	4	16	7	10	7	11	7	12
NR_029458	A530088E08Rik	0	1	0	0	0	0	2	2	2	0	0	0	0	0	1	0	0	2	1	0	0	0	1	1
NM_175688	A530099J19Rik	0	0	0	0	0	0	0	0	0	0	0	0	0	0	0	0	0	0	0	0	0	0	0	0
NM_177055	A630001G21Rik	13	6	24	21	13	4	10	10	9	16	16	19	25	29	24	18	14	19	15	38	7	8	18	13
NR_033556	A630010A05Rik	0	1	2	0	3	2	2	0	3	0	6	2	2	0	0	0	2	1	0	0	0	0	1	2
NR_045367	A630012P03Rik	0	0	1	0	0	0	0	0	0	0	0	1	1	1	0	0	0	1	1	5	1	0	0	1
NR_046182	A630019I02Rik	0	0	0	0	0	0	0	0	0	1	2	4	0	0	0	0	0	0	0	1	0	0	0	0
NR_045740	A630020A06	11	15	16	19	15	12	32	21	18	35	29	17	19	28	33	25	35	31	25	29	8	12	25	22
NM_001251843	A630023A22Rik	0	0	0	0	0	0	0	1	0	0	0	0	0	0	0	0	0	0	0	0	0	0	0	0
NR_102290	A630023P12Rik	0	0	0	0	0	0	0	0	0	0	0	0	0	0	0	0	0	0	0	0	0	0	0	0
NM_001122595	A630033H20Rik	0	1	0	0	0	0	0	0	0	0	0	0	0	0	2	0	0	0	1	0	3	0	2	0
NR_030698	A630066F11Rik	19	19	16	15	17	14	15	14	10	12	9	13	23	29	27	25	16	27	12	19	6	17	6	22
NR_030699	A630072M18Rik	217	178	191	198	182	169	229	143	217	164	190	158	247	265	200	170	249	290	296	226	101	128	186	210
NM_001142969	A630073D07Rik	0	0	0	0	0	0	0	0	0	0	0	0	0	0	0	0	0	0	0	0	1	0	0	0
NR_033632	A630075F10Rik	0	1	3	1	0	0	0	0	1	0	1	3	2	3	0	0	2	1	0	1	1	0	4	0
NM_001256174	A630076J17Rik	0	0	0	0	0	0	0	0	0	0	0	0	1	1	0	0	0	1	0	1	0	1	0	0
NR_040667	A630077J23Rik	0	0	0	0	0	0	1	0	0	1	0	1	0	1	2	0	2	1	0	2	2	0	0	0
NR_015491	A630089N07Rik	154	135	137	164	166	110	211	174	198	129	113	138	161	117	147	71	313	247	228	185	83	56	75	53
NM_001033325	A630095E13Rik	0	0	0	1	0	0	1	0	0	0	0	0	0	0	1	0	0	0	0	0	0	0	0	0
NM_001243090	A630095N17Rik	4	0	0	2	3	3	3	1	1	0	3	2	1	1	1	1	3	0	0	0	0	2	1	0
NR_110485	A730006G06Rik	0	0	0	0	0	0	0	0	0	0	0	2	1	1	0	0	0	1	0	0	0	0	0	2
NM_172505	A730008H23Rik	2083	1917	2145	2172	2128	2435	3325	2163	1775	2184	1715	1882	3124	4390	3566	3467	3393	3775	3264	3460	2497	2729	3097	4240
NM_001167925	A730017C20Rik	0	0	0	3	2	0	0	0	1	0	1	0	0	0	1	3	0	2	0	1	1	0	4	0
NR_015523	A730017L22Rik	6	3	7	7	9	3	10	4	4	7	4	8	15	14	18	13	11	17	19	22	3	9	5	19
NR_036459	A730018C14Rik	0	0	0	0	0	0	0	0	0	0	0	0	0	0	0	0	0	0	0	0	0	0	0	0
NR_040287	A730020E08Rik	0	0	0	0	0	0	0	0	0	0	0	0	1	0	1	0	1	0	1	1	0	0	0	1
NR_036456	A730020M07Rik	0	1	1	1	0	0	0	0	2	0	2	0	0	0	1	1	0	0	0	0	1	0	0	1
NR_045838	A730036I17Rik	29	25	71	73	56	23	44	11	24	70	62	74	6	16	14	4	15	16	10	25	14	2	13	10
NR_040769	A730043L09Rik	0	0	0	0	0	0	0	0	0	0	0	0	0	0	0	0	0	0	1	0	0	0	0	0
NR_040271	A730046J19Rik	2	3	1	4	6	2	3	0	1	2	1	1	3	1	1	0	3	1	3	2	0	0	0	0
NR_040324	A730056A06Rik	0	0	1	3	2	0	1	1	0	2	0	2	1	5	7	8	2	5	3	2	0	6	4	2
NR_040317	A730082K24Rik	1	0	0	1	1	1	0	0	0	0	0	0	9	4	6	3	8	2	4	4	2	1	3	1
NR_045967	A730085K08Rik	0	0	0	0	0	1	0	0	0	0	0	0	0	0	0	0	0	0	0	0	0	0	0	1
NR_040279	A730090H04Rik	10	11	5	7	12	6	5	4	9	9	9	9	18	47	42	31	11	16	6	24	17	26	53	26
NR_040390	A730090N16Rik	8	4	6	9	2	7	4	2	3	5	8	12	14	12	12	18	12	20	10	8	6	5	8	12
NR_038091	A730098P11Rik	135	139	114	149	140	94	138	103	202	133	160	108	132	159	156	133	108	170	119	157	89	81	108	118
NR_045161	A830009L08Rik	0	0	0	1	1	0	0	0	0	0	0	0	0	0	0	1	0	0	1	1	0	0	0	0
NM_001007574	A830010M20Rik	110	76	115	107	88	64	74	87	69	105	157	93	240	404	300	291	214	203	152	341	231	241	307	312
NM_001160369	A830018L16Rik	55	53	72	55	51	132	186	119	60	113	67	78	119	158	135	66	206	331	267	166	71	55	133	64
NR_040551	A830019L24Rik	0	0	0	0	0	0	0	0	0	0	0	0	0	0	0	0	0	0	0	0	0	0	0	0
NR_045403	A830052D11Rik	2	1	4	5	1	1	0	2	3	0	0	0	10	11	9	19	12	2	3	7	2	7	8	5
NM_001033472	A830080D01Rik	619	558	598	688	629	467	722	479	577	615	689	653	763	953	758	428	723	732	577	893	655	290	458	452
NR_045195	A830082K12Rik	1	3	0	1	1	0	0	0	0	0	0	0	0	0	0	0	2	1	0	0	0	0	0	0
NR_015526	A830082N09Rik	12	9	15	14	8	17	24	22	11	13	11	8	47	46	56	87	49	73	62	59	24	48	50	50
NR_040549	A930001A20Rik	3	1	0	1	4	0	2	0	2	2	2	2	21	13	18	11	10	3	0	5	8	12	4	9
NR_045989	A930001C03Rik	11	3	15	7	6	6	9	10	8	10	7	8	39	51	39	54	24	18	20	59	21	36	30	54
NR_015488	A930003A15Rik	0	0	0	0	0	0	0	1	0	0	0	0	7	24	5	6	8	17	10	12	3	1	4	6
NR_027362	A930003O13Rik	0	1	0	0	0	0	0	0	0	2	0	1	0	0	0	0	0	2	0	0	1	0	0	0
NR_028376	A930004D18Rik	165	114	136	140	156	134	186	287	76	84	105	94	143	144	140	112	225	298	269	172	46	83	71	111
NR_015487	A930005H10Rik	91	71	107	80	74	76	97	78	105	97	116	68	76	87	76	63	62	63	60	64	56	48	75	76
NR_040332	A930006I01Rik	0	0	0	0	0	0	0	0	0	0	0	0	0	1	0	1	1	1	0	0	1	0	0	1
NR_077219	A930006K02Rik	7	5	8	8	4	3	10	8	9	7	9	6	3	8	14	11	5	9	9	8	2	7	4	4
NR_015567	A930007I19Rik	5	2	6	3	3	3	7	4	0	1	1	10	12	10	13	10	6	10	10	15	15	11	7	12
NM_029982	A930009A15Rik	0	0	0	0	0	1	0	0	0	0	1	1	0	0	0	0	0	1	0	1	0	1	0	1
NR_030692	A930011G23Rik	0	0	0	1	0	0	0	2	0	0	0	0	2	4	0	1	0	0	0	2	0	0	2	0
NR_040709	A930011O12Rik	34	40	51	41	47	64	103	48	36	57	40	54	34	23	21	5	54	146	163	32	8	12	18	15
NR_026853	A930012L18Rik	7	4	14	8	8	4	6	11	2	5	7	2	40	33	46	32	41	18	12	12	26	19	13	40
NR_027886	A930013F10Rik	20	15	26	27	23	21	25	36	29	26	23	26	49	51	53	54	84	60	36	110	53	39	38	55
NR_015618	A930015D03Rik	75	81	77	95	92	47	63	57	55	57	53	65	118	150	125	110	124	123	76	102	55	72	90	87
NR_073014	A930016O22Rik	2	5	2	1	2	5	5	1	1	1	6	1	3	1	2	3	9	6	4	2	1	3	3	4
NR_033609	A930017M01Rik	7	2	4	8	9	1	8	4	4	3	0	3	7	12	15	6	16	19	13	17	3	1	5	10
NM_026634	A930018P22Rik	0	0	0	0	0	1	0	0	0	0	0	0	1	1	1	0	0	1	0	1	0	1	3	2
NR_040619	A930019D19Rik	0	1	0	0	0	2	0	2	2	1	3	1	1	4	2	2	1	1	0	0	0	1	1	2
NR_045820	A930024E05Rik	43	26	37	40	33	67	95	50	41	43	35	44	290	412	311	307	374	513	471	250	161	169	204	257
NR_046195	A930041C12Rik	3	1	2	2	1	2	3	1	5	4	7	3	3	5	4	1	2	0	1	3	2	3	4	1
NR_030678	AA387883	0	0	0	0	0	0	0	0	0	0	0	0	0	0	0	0	0	0	1	0	0	0	0	0
NR_033305	AA388235	58	42	44	35	48	63	109	90	36	65	46	71	84	101	88	90	111	240	181	87	25	41	58	78
NR_102683	AA413626	0	0	2	1	3	0	3	0	1	2	0	0	2	4	0	2	2	6	4	2	7	1	0	2
NM_001272033	AA414768	116	93	128	158	133	149	268	114	96	127	129	102	113	85	181	146	83	170	191	87	58	70	64	113
NM_001004178	AA415398	3	2	3	8	4	3	4	0	3	7	2	1	20	23	16	13	18	13	9	11	9	9	14	12
NR_028363	AA465934	458	465	451	512	443	221	444	355	562	335	336	353	231	192	237	225	304	263	274	308	82	102	137	160
NM_001004174	AA467197	37	25	21	15	18	14	23	17	42	22	37	31	31	49	40	18	26	31	19	67	41	8	52	23
NR_033628	AA474331	17	15	30	17	11	24	25	31	24	25	31	28	67	80	71	81	89	47	38	86	49	55	53	70
NR_045143	AA536875	0	0	0	0	0	0	0	0	0	0	0	0	0	0	0	0	0	0	0	0	0	0	0	0
NR_027448	AA543186	10	10	17	29	12	17	7	7	10	12	19	21	21	20	17	19	9	10	10	11	11	20	14	21
NR_102273	AA543401	9	21	14	18	21	25	35	5	4	17	8	16	10	11	4	1	13	3	4	7	1	1	1	0
NR_033776	AA545190	0	0	0	0	0	0	0	0	0	0	0	0	0	0	0	0	0	0	0	0	1	0	0	0
NR_033627	AA619741	0	1	0	0	0	0	0	0	0	0	2	0	0	0	2	1	0	0	0	1	0	0	1	0
NM_178894	AA792892	0	0	0	0	0	0	0	0	0	0	0	0	0	0	0	0	0	0	0	0	0	0	0	0
NM_177604	AA986860	17	12	23	19	9	4	9	3	13	19	26	14	108	109	157	43	46	15	9	108	31	87	46	103
NM_001163246	AA987161	973	863	854	980	860	896	1216	1161	1279	1045	1234	1107	1103	1356	1297	1017	1359	2086	1559	1290	579	561	810	784
NM_153416	Aaas	2751	2208	3001	2518	2525	2586	3625	2860	2944	2923	2559	2561	3047	3751	3273	2823	2754	2580	2278	3327	1782	1865	2690	3104
NM_030210	Aacs	649	611	924	620	634	1351	1896	1482	959	945	720	811	1068	955	1372	993	1270	1383	1205	857	363	923	896	1454
NM_023383	Aadac	4	4	0	1	7	2	5	2	0	5	1	4	17	6	10	1	41	7	10	9	3	1	5	1
NM_001128091	Aadacl2	1	1	0	2	1	3	2	2	2	2	0	2	0	0	0	0	2	8	2	1	0	0	0	0
NM_001085503	Aadacl3	0	3	0	0	0	0	0	0	1	0	0	0	2	2	1	2	1	1	0	4	1	0	2	0
NM_011834	Aadat	2	2	4	2	2	1	3	0	7	3	3	5	31	38	46	25	100	128	97	41	19	8	17	25
NM_025370	Aaed1	246	271	261	243	200	369	434	376	272	316	276	224	357	408	376	316	361	463	368	408	253	205	331	310
NM_025857	Aagab	1242	1170	1511	1495	1388	1070	1713	1083	1333	1324	1375	1371	1351	1679	1560	1355	1618	1417	1203	1341	779	784	1120	1261
NM_001040106	Aak1	661	621	651	762	721	654	894	752	1142	643	721	580	1113	1192	1186	882	1050	1062	831	980	916	766	712	1185
NM_001177945	Aamdc	111	116	132	83	103	113	145	136	132	111	152	120	104	114	149	135	98	88	102	150	64	83	98	110
NM_001190444	Aamp	6326	5913	8726	7978	6916	8644	12547	6579	7064	8931	7439	8094	5794	7207	6460	5892	6512	7126	6765	5154	2842	3988	5136	6845
NM_009591	Aanat	0	0	0	0	0	0	0	1	1	0	0	1	0	2	0	2	0	0	1	0	1	0	2	0
NM_001164818	Aar2	1552	1398	1837	1843	1659	1547	2188	1375	1780	1579	1507	1757	1485	1688	1772	1398	1559	1693	1405	1335	759	962	1190	1634
NM_175503	Aard	1228	1039	1140	1190	1198	974	1756	487	917	759	1413	967	127	153	148	114	239	482	456	237	139	30	158	102
NM_146217	Aars	16653	14380	20572	17496	16663	26107	44385	20023	15760	24358	16571	17581	10472	9208	9588	5281	13312	14167	13667	10430	5806	3792	6496	6956
NM_198608	Aars2	1193	1042	1575	1544	1387	1754	2566	1359	1338	1680	1356	1383	781	873	925	696	907	1004	954	738	372	506	643	838
NM_144829	Aarsd1	1782	1750	2275	1999	1920	1868	2750	2027	2285	1999	2357	1940	1802	2650	2226	2361	1697	1809	1624	2675	1784	1217	2336	2357
NM_173765	Aasdh	324	336	426	347	338	464	628	495	396	487	493	400	778	1143	921	860	740	788	619	1073	718	589	898	827
NM_026276	Aasdhppt	2973	2638	2923	2818	2809	2110	3566	2353	3411	2639	3306	2875	3166	3708	3160	2324	2992	3415	2727	2958	2131	1637	2323	2718
NM_013930	Aass	93	77	79	94	73	44	67	41	68	84	122	125	275	468	192	133	255	199	152	285	161	56	213	125
NM_019816	Aatf	1897	2086	1880	1799	2081	1817	2758	1665	3812	1820	2067	1774	1690	2067	2045	1880	2087	1857	1517	2077	1386	1123	1535	1797
NM_001198785	Aatk	20	12	36	26	23	30	36	43	23	20	17	25	118	190	125	127	107	90	110	153	61	52	121	92
NM_001198794	AB124611	1	5	2	1	3	2	4	1	0	5	1	4	8	3	1	6	0	5	5	5	5	6	2	9
NM_001170978	Abat	98	90	115	107	101	111	145	112	59	134	157	142	272	321	299	306	273	509	353	206	56	145	211	204
NM_013454	Abca1	206	159	220	303	302	167	230	161	654	162	223	202	86	46	87	35	108	78	59	110	48	10	35	42
NM_175210	Abca12	1	1	6	0	4	0	3	0	1	1	3	8	7	7	9	1	4	2	3	3	18	4	5	10
NM_178259	Abca13	42	26	24	25	17	12	31	24	36	14	34	22	5	7	8	8	9	9	1	5	5	2	2	2
NM_026458	Abca14	10	8	6	11	13	5	6	6	2	3	7	10	1	0	2	0	1	1	0	0	4	1	3	1
NM_177213	Abca15	0	1	0	0	0	0	0	0	0	0	1	1	1	2	0	0	0	0	1	1	0	0	0	0
NM_001278943	Abca16	2	4	3	2	1	0	0	1	1	4	9	7	3	3	10	4	6	3	2	12	2	0	5	4
NM_001031621	Abca17	1	0	1	1	1	0	0	0	1	0	1	1	9	15	9	7	6	7	0	3	8	6	7	9
NM_007379	Abca2	387	335	511	355	321	571	657	705	559	448	373	427	866	1110	904	816	856	945	850	1103	678	555	1028	1128
NM_001039581	Abca3	230	215	254	255	243	308	442	341	312	284	302	207	728	870	728	428	590	561	501	660	502	528	581	717
NM_007378	Abca4	10	6	5	7	4	24	42	9	15	8	23	10	16	30	23	32	28	65	40	69	34	14	187	45
NM_147219	Abca5	151	153	105	128	152	93	123	107	226	104	135	103	392	500	363	358	229	177	140	432	418	166	329	345
NM_001166556	Abca6	1	0	0	0	1	0	0	0	0	1	0	0	0	0	0	0	0	1	0	1	0	0	0	0
NM_013850	Abca7	66	82	122	134	76	214	269	192	90	153	106	119	284	423	339	262	186	181	196	250	234	267	342	418
NM_153145	Abca8a	0	0	0	0	0	0	0	0	0	0	0	1	1	1	0	1	0	1	0	1	0	2	1	1
NM_013851	Abca8b	4	5	10	10	11	3	5	7	2	13	11	8	133	151	151	66	83	46	29	86	72	46	46	53
NM_147220	Abca9	1	0	0	0	3	1	0	0	5	0	1	0	30	78	36	33	16	31	15	19	21	30	23	36
NM_019552	Abcb10	1282	1087	1397	1286	1130	1146	1697	1483	1295	1212	1334	1159	1309	1278	1584	923	1568	1716	1405	1502	932	804	1146	1263
NM_021022	Abcb11	2	4	2	9	6	0	3	0	11	1	3	1	2	7	3	2	2	3	0	15	19	0	6	5
NM_011076	Abcb1a	454	371	455	526	564	422	672	139	219	407	424	389	213	250	213	55	200	176	116	200	174	38	65	58
NM_011075	Abcb1b	1033	928	902	810	941	648	898	408	1143	787	857	752	1377	1112	1095	544	1125	560	456	1184	451	376	674	627
NM_008830	Abcb4	12	7	12	9	6	5	10	5	7	10	5	8	8	5	12	9	7	5	7	7	3	4	6	6
NM_029961	Abcb5	24	17	14	15	12	3	5	2	4	12	18	12	17	6	9	5	7	4	4	16	8	0	2	3
NM_023732	Abcb6	905	904	906	829	1017	1389	2164	1370	1604	1043	866	803	839	962	920	1172	1002	1311	1123	781	559	744	973	1301
NM_009592	Abcb7	2664	2356	2562	2936	2841	2387	3433	2899	1938	2727	2890	2554	3460	4342	3786	3330	3583	4246	3014	3940	2283	2291	3466	3030
NM_029020	Abcb8	484	472	682	621	563	875	1324	646	609	660	451	493	570	804	703	704	694	777	689	545	323	462	608	713
NM_019875	Abcb9	10	9	8	10	5	9	7	3	9	10	5	1	20	32	16	20	6	6	7	14	10	14	17	25
NM_008576	Abcc1	1434	1423	1734	1734	1381	1670	2246	1698	1991	1831	1672	1633	2991	4437	4408	3726	2278	2469	1927	3028	3834	3047	3985	5118
NM_145140	Abcc10	159	141	208	151	198	267	388	195	192	239	163	174	221	311	310	240	265	297	253	237	151	199	257	319
NM_172912	Abcc12	1	0	1	3	3	0	0	1	0	3	0	0	1	1	1	2	0	5	1	9	1	0	4	3
NM_013806	Abcc2	1	3	6	10	1	0	4	0	3	12	16	16	8	9	12	5	4	7	8	24	6	2	16	9
NM_029600	Abcc3	24	38	56	52	30	13	7	23	43	23	55	38	53	75	33	32	26	28	12	49	47	15	50	41
NM_001033336	Abcc4	2197	2087	2896	2836	2767	3131	4304	3022	1968	2737	2372	2940	1566	2318	1555	1294	2236	5809	4309	1320	596	760	2395	1646
NM_013790	Abcc5	2362	2228	2849	2858	3032	2380	3462	1914	1392	2069	2216	2136	2597	3431	2518	1849	2596	2910	2332	3082	1611	1481	2270	2532
NM_018795	Abcc6	0	2	1	0	0	1	1	0	0	1	3	0	7	13	5	5	7	1	1	15	14	10	4	12
NM_011510	Abcc8	58	47	58	64	40	87	94	87	68	79	73	55	93	161	133	138	153	139	77	148	37	61	130	83
NM_001044720	Abcc9	0	0	1	1	0	1	0	0	1	2	0	0	7	3	11	4	2	2	2	1	37	6	4	15
NM_007435	Abcd1	172	156	206	186	174	172	300	209	217	116	159	134	242	327	352	289	240	170	187	240	194	280	264	348
NM_011994	Abcd2	4	4	4	4	1	0	2	5	2	5	8	4	30	36	20	29	12	19	11	25	33	14	16	42
NM_008991	Abcd3	1332	1211	1290	1471	1476	1234	1936	1454	1152	1347	1353	1173	1476	1788	1626	1136	1332	1782	1456	1651	981	915	1326	1207
NM_008992	Abcd4	162	151	261	279	157	155	225	180	241	218	259	176	742	1132	981	1175	473	438	362	621	909	895	714	1583
NM_015751	Abce1	26336	19922	22367	21718	23237	18217	29976	23397	29626	22437	22384	21097	21837	21760	22283	14380	26241	30153	23495	28366	18438	9896	15286	15570
NM_013854	Abcf1	7965	7772	9290	9384	8896	8758	13189	8071	7809	8762	8016	7883	6381	7646	7466	6107	7820	8101	7322	6679	3843	4000	6008	6633
NM_001190443	Abcf2	10434	9301	11185	10904	10514	7941	12618	7906	11249	9585	9544	9833	5440	6058	6182	4348	6878	6858	5944	6568	3310	2832	4640	4765
NM_013852	Abcf3	1217	1088	1601	1595	1428	1197	2040	1190	1190	1292	1315	1279	1312	1394	1529	1171	1334	1317	1120	1058	729	848	1002	1315
NM_009593	Abcg1	165	160	278	254	182	381	379	493	254	368	289	252	245	384	357	213	614	1181	963	540	144	159	678	266
NM_011920	Abcg2	1254	1115	1180	1348	1272	947	1577	834	2438	1179	1230	1135	2026	2292	1914	1299	2236	2627	2261	1925	3814	1134	1262	2265
NM_030239	Abcg3	25	17	15	18	19	14	8	7	4	16	19	30	20	31	18	15	6	24	34	31	5	0	10	9
NM_138955	Abcg4	5	4	6	4	4	12	15	12	4	2	6	9	20	28	15	20	23	22	19	24	8	6	9	6
NM_031884	Abcg5	2	0	3	2	1	1	0	0	3	1	1	2	1	3	5	5	5	1	1	2	7	2	10	5
NM_001286005	Abcg8	2	0	0	0	1	1	0	1	0	1	5	1	1	2	1	2	1	2	0	2	8	0	5	5
NM_021304	Abhd1	83	88	103	108	102	114	161	94	75	115	118	105	133	136	139	123	105	130	106	104	92	95	80	122
NM_001272070	Abhd10	369	339	367	423	371	468	699	427	323	446	428	370	318	408	372	288	474	703	619	436	268	183	377	345
NM_001190437	Abhd11	397	377	536	458	458	616	949	378	454	494	448	432	402	602	521	303	480	530	475	550	299	350	529	484
NR_026688	Abhd11os	68	38	103	98	55	37	60	48	53	48	79	59	69	79	88	86	64	43	41	89	20	54	110	78
NM_024465	Abhd12	666	651	782	683	665	792	1128	733	719	676	668	693	690	844	807	746	665	930	781	748	414	485	771	798
NM_001195033	Abhd12b	1	1	1	0	0	0	0	0	0	0	0	0	1	1	2	2	0	0	1	2	0	0	1	1
NM_001081119	Abhd13	1741	1220	1734	1398	1445	1585	2417	2222	1847	1410	1466	1542	2398	2521	2482	1930	2739	3009	2396	2859	1672	1438	1710	2048
NM_001110271	Abhd14a	618	550	671	621	579	854	1165	962	880	772	660	604	620	706	701	579	831	838	771	754	358	441	669	719
NM_029631	Abhd14b	58	55	47	45	62	113	158	177	101	87	73	72	163	297	269	280	140	165	104	164	123	201	271	358
NM_026185	Abhd15	8	10	5	4	5	10	24	14	6	15	3	12	8	9	9	12	8	20	8	3	3	6	5	2
NM_178592	Abhd16a	291	322	430	325	336	506	772	391	362	416	304	348	423	498	427	345	459	475	441	473	213	250	302	410
NM_183181	Abhd16b	2	1	7	4	5	4	4	4	1	2	6	3	3	6	2	7	2	1	1	1	0	1	1	4
NM_145421	Abhd17a	1668	1577	2371	1983	1565	1947	2696	1979	2526	1952	1669	2003	1525	1782	1766	1299	1557	1635	1579	1489	770	1000	1236	1987
NM_146096	Abhd17b	855	679	784	909	848	660	984	1440	1060	805	942	808	1864	2529	1865	1658	1478	1600	1022	1598	1206	1341	1684	1973
NM_133722	Abhd17c	1568	1426	1701	1686	1558	1850	2380	1760	1956	1524	1613	1486	2246	2600	2847	2346	2520	3092	2298	2327	1302	1583	2248	2536
NM_018811	Abhd2	546	499	688	649	649	650	1010	570	398	651	692	597	993	1156	1026	801	633	704	559	695	673	729	766	1124
NM_134130	Abhd3	20	17	11	16	20	14	18	16	17	23	35	33	43	28	46	25	35	40	29	39	17	9	39	24
NM_001205181	Abhd4	1129	967	1545	1496	1233	770	1039	920	1221	1033	1284	1055	2274	2969	2459	2148	1737	1598	1202	1980	1286	1543	2167	2685
NM_026179	Abhd5	510	445	380	532	476	299	583	323	553	433	431	382	1512	1642	1451	1023	1098	758	589	1138	504	912	928	1178
NM_025341	Abhd6	210	186	246	263	221	178	264	157	185	200	211	223	363	480	403	266	298	184	153	305	167	197	209	245
NM_022419	Abhd8	244	200	276	168	154	326	502	496	421	303	250	278	433	491	529	463	455	626	508	465	297	344	403	664
NM_001077190	Abi1	1776	1492	1858	2003	1755	1521	2315	1860	1673	1916	1987	1942	2771	3267	2894	2348	2327	2518	1885	2574	1747	1839	2145	3011
NM_001198570	Abi2	1526	1344	1386	1605	1481	1544	2187	1890	1711	1660	1698	1458	3417	4445	4022	3878	3640	4824	3394	3685	2172	2528	3590	3544
NM_001163464	Abi3	309	275	439	300	275	348	451	411	612	357	354	366	163	191	211	142	173	191	192	198	106	97	183	162
NM_001014399	Abi3bp	8	1	9	10	8	3	1	2	5	3	7	5	15	12	10	6	8	6	0	10	21	4	10	8
NM_001112703	Abl1	1979	1807	2649	2296	2077	2457	3377	2533	2264	2400	2113	2318	3152	4121	3915	4145	3098	3456	3117	3095	2288	2813	3130	5100
NM_001136104	Abl2	3847	3595	4080	4638	4274	4544	6275	4388	3399	4412	3965	3755	4650	6077	4903	5098	5150	6606	5293	5012	2872	3571	4777	5487
NM_001103177	Ablim1	259	156	498	366	239	347	422	856	169	440	289	406	422	471	707	713	291	164	150	413	298	755	554	1020
NM_001177696	Ablim2	43	28	56	48	44	87	107	91	21	69	56	65	15	14	12	8	9	25	15	28	11	13	20	14
NM_001164491	Ablim3	8	7	13	17	5	7	18	7	9	16	8	7	43	64	67	37	43	44	40	78	19	14	56	34
NM_001290444	Abo	3	4	8	3	10	3	5	1	9	2	11	8	1	2	2	1	2	1	0	6	8	0	4	0
NM_001291186	Abr	1806	1754	2115	2027	1944	2379	3641	2173	2228	2041	1775	1791	2005	2103	2402	1835	2219	3476	2894	1974	1433	1565	1838	2617
NM_175456	Abra	0	2	0	0	0	0	0	1	0	0	1	1	4	1	1	1	0	2	0	2	0	1	1	2
NM_028440	Abracl	957	830	747	831	825	612	940	909	1213	817	670	721	1704	1896	1761	1470	1683	1508	1197	1583	980	1005	1183	1605
NM_013924	Abt1	1447	1555	1868	1907	1657	1517	2455	1243	1687	1670	1556	1639	1134	1365	1305	1046	1376	1375	1286	1063	643	649	993	1124
NM_030251	Abtb1	238	239	404	351	284	355	452	314	527	408	278	316	368	506	367	432	303	277	301	372	548	311	406	725
NM_178890	Abtb2	51	60	65	59	64	94	135	106	56	67	51	53	310	311	404	164	150	151	133	216	156	253	233	465
NM_130864	Acaa1a	895	924	1126	1091	894	1196	1701	1054	1124	901	945	880	521	617	680	494	569	459	506	547	347	422	502	692
NM_146230	Acaa1b	36	38	70	60	42	38	53	58	62	51	52	57	23	40	34	29	31	26	23	45	10	5	45	38
NM_177470	Acaa2	1216	1301	1490	1383	1254	1688	2525	1514	1478	1484	1784	1400	916	1111	1095	1006	752	769	644	977	577	462	881	1001
NM_133360	Acaca	1232	1107	1474	1238	1161	1658	2106	1846	1578	1344	1187	1113	1436	1552	1943	1753	1832	2494	1871	2036	973	1096	1482	1910
NM_133904	Acacb	657	625	974	791	740	1482	2042	1010	632	1041	671	803	288	394	394	254	456	866	785	479	274	178	393	390
NM_028037	Acad10	243	168	278	226	162	299	463	270	384	296	313	236	284	368	369	442	272	407	351	332	337	295	336	531
NM_175324	Acad11	1775	1305	2115	2152	1877	1179	1443	896	1145	1617	2358	1795	995	1173	1142	1016	832	957	852	1100	750	567	1002	952
NM_178799	Acad12	82	70	114	106	82	100	135	78	140	122	126	115	152	176	167	186	125	129	160	120	133	114	142	207
NM_025862	Acad8	604	609	627	593	556	510	823	590	724	561	511	510	576	656	543	598	584	542	514	663	416	336	466	623
NM_172678	Acad9	2708	2399	2693	2693	2347	1903	2962	2788	2300	2270	2620	2433	1973	2197	2080	1560	2084	2116	1805	2047	1037	1030	1406	1646
NM_007381	Acadl	698	548	681	640	616	780	1135	974	690	633	724	605	2860	3844	2967	2876	2564	2762	2151	2369	1917	2011	2826	2960
NM_007382	Acadm	3419	3644	3884	4344	3829	3187	4910	3164	3409	3449	3459	3534	1973	2317	2229	1545	1916	2370	2021	2134	1370	1046	1726	1674
NM_007383	Acads	1319	1320	1544	1214	1138	1643	2237	1704	1408	1335	1149	1161	1006	1441	1294	1070	877	1000	903	1006	990	735	1181	1465
NM_025826	Acadsb	887	766	900	945	865	882	1312	929	816	978	1089	972	1256	1455	1463	1206	1216	1251	1083	1194	726	652	978	953
NM_017366	Acadvl	624	701	584	642	587	500	819	544	1041	571	678	634	860	1248	951	904	540	483	351	966	792	377	756	961
NM_007424	Acan	371	362	445	436	340	263	220	190	539	349	492	414	281	367	268	179	216	315	192	518	258	41	345	179
NM_153788	Acap1	139	117	320	303	215	341	363	268	236	381	318	275	62	117	121	126	53	72	45	146	98	91	89	194
NM_030138	Acap2	1257	1132	1357	1564	1324	1578	2162	1756	1096	1592	1864	1409	2268	2907	2833	2621	2033	2689	2005	2467	1577	1944	2609	2917
NM_207223	Acap3	160	137	218	237	223	334	420	251	135	351	191	267	182	201	320	267	313	336	302	223	35	191	201	318
NM_144784	Acat1	829	667	884	800	694	701	968	864	572	837	722	884	1080	1227	1258	1067	1123	1239	1084	1267	680	733	934	1206
NM_009338	Acat2	2091	2008	2599	2420	2361	2744	4121	2564	2703	3090	2946	2838	2321	2446	2699	2581	2687	3418	2766	2096	1470	1915	2275	2911
NM_153151	Acat3	3016	2495	2721	2736	2659	2216	3625	2888	3024	2551	2616	2546	3041	3553	3252	2651	3268	3969	2938	3339	2408	1844	2903	2832
NM_133225	Acbd3	1497	1334	1477	1544	1574	1649	2515	1721	1607	1677	1597	1380	3439	4263	3508	2917	2978	2980	2422	2885	2515	2463	2609	3378
NM_025988	Acbd4	112	110	178	124	128	256	312	252	196	231	198	174	289	380	391	279	248	218	206	374	240	199	328	400
NM_001102436	Acbd5	767	634	688	788	757	665	1030	658	873	861	918	845	874	1260	1134	878	855	1120	838	1074	908	743	958	1105
NM_001145781	Acbd6	1507	1340	2125	1670	1477	1656	2240	1702	1661	1614	1713	1468	1557	2147	1737	1556	1657	1627	1545	1654	817	1251	1762	2181
NM_030063	Acbd7	36	43	23	26	40	24	36	31	44	47	38	41	34	36	42	13	27	35	21	43	31	11	34	15
NM_001290782	Accs	41	45	57	68	44	38	45	38	44	48	55	66	71	119	110	88	82	78	73	94	90	49	73	115
NM_001033452	Accsl	515	422	762	802	656	394	757	114	90	618	619	798	24	13	32	9	23	69	62	73	1	12	40	12
NM_001012638	Acd	598	535	692	469	624	1053	1520	1161	739	785	574	590	964	997	992	671	1114	1368	1200	1122	680	555	822	941
NM_001281819	Ace	6	8	14	11	7	31	17	16	22	26	21	13	10	11	17	12	13	16	23	18	6	4	30	11
NM_001130513	Ace2	0	0	0	0	0	0	0	0	0	0	0	0	0	0	0	1	0	1	0	1	2	0	0	0
NM_001101453	Ace3	0	0	0	0	0	0	1	0	0	0	1	0	0	2	0	2	1	0	1	0	0	0	1	0
NM_175731	Acer1	24	13	20	11	16	8	6	10	16	21	26	22	7	20	11	5	5	2	4	8	14	2	7	6
NM_001290541	Acer2	169	148	226	203	216	187	209	172	264	173	156	188	70	83	90	51	98	123	104	116	59	38	61	65
NM_025408	Acer3	309	276	309	318	278	260	381	345	334	300	328	287	654	759	767	651	601	725	495	674	366	493	555	650
NM_001290010	Ache	3	1	0	0	1	2	4	1	1	1	0	1	1	6	1	2	2	4	5	2	1	3	4	2
NM_001085472	Acin1	3807	3270	4600	4430	4276	4771	6859	4343	4016	4370	3655	3788	3750	4204	4104	3714	5350	5000	4632	4244	2283	2336	2946	3935
NM_010045	Ackr1	0	3	0	1	1	0	1	0	0	0	0	1	8	2	5	20	9	8	9	11	2	4	2	5
NM_001276719	Ackr2	0	1	0	0	2	0	1	1	0	1	0	1	7	10	0	7	1	2	2	3	0	2	6	2
NM_001271607	Ackr3	110	144	336	420	230	293	306	118	115	253	383	268	185	210	360	436	216	199	199	170	100	395	436	613
NM_145700	Ackr4	15	11	19	13	6	9	18	8	13	18	22	8	37	57	24	14	16	14	18	14	65	4	24	17
NM_001199296	Acly	10981	12422	13404	12268	12201	15269	20814	14084	19427	13005	13010	12639	13763	17453	16461	17248	14866	19485	15521	16716	10917	9208	17232	19104
NM_001033041	Acmsd	4	2	3	3	5	1	10	1	3	2	7	3	7	3	6	6	5	4	5	11	13	7	3	8
NM_001077713	Acn9	196	164	182	170	165	187	330	231	422	251	222	178	175	231	175	162	236	301	241	231	262	106	224	237
NM_001164565	Acnat1	0	3	4	4	4	2	4	2	3	2	1	8	38	30	55	30	33	31	30	30	12	49	40	22
NM_145368	Acnat2	0	0	0	0	0	0	0	0	0	0	0	0	0	4	0	3	0	1	0	0	0	0	0	0
NM_007386	Aco1	1713	1595	2170	2091	1926	2442	3383	2249	2074	2156	2050	1958	2967	3789	3638	3193	2824	3278	2672	2727	1784	2230	2879	3584
NM_080633	Aco2	7095	6649	9419	8914	7897	9127	12948	9456	7392	8997	8386	8353	7028	8886	8342	6973	7624	8741	7284	7856	5036	4483	7324	8145
NM_012006	Acot1	260	271	288	252	153	409	373	819	227	363	337	344	1577	2499	1001	1082	953	1475	1098	1235	756	698	1305	1155
NM_022816	Acot10	11	4	4	12	3	3	10	9	7	6	6	3	8	12	17	7	5	6	3	16	5	10	3	2
NM_025590	Acot11	76	82	126	105	83	69	83	83	116	116	97	121	140	199	153	139	91	93	80	102	63	88	105	168
NM_028790	Acot12	0	0	1	0	1	0	0	0	1	0	3	0	1	3	0	1	2	1	1	6	2	0	1	1
NM_025790	Acot13	433	359	382	333	364	337	519	537	627	371	434	379	770	959	901	816	685	892	733	896	666	549	883	766
NM_134188	Acot2	87	95	93	102	93	131	213	144	214	140	88	97	223	270	199	149	166	239	194	187	129	114	159	184
NM_134246	Acot3	16	23	11	16	17	14	13	25	12	21	17	10	6	9	5	6	16	21	23	15	7	3	4	3
NM_134247	Acot4	11	8	15	11	16	12	20	17	9	13	6	8	14	18	12	5	25	16	14	12	6	1	3	8
NM_145444	Acot5	3	2	0	3	1	1	2	2	8	0	1	1	1	3	3	0	6	2	1	2	0	1	0	1
NM_172580	Acot6	23	15	12	22	16	7	9	10	21	17	20	29	36	51	40	52	38	39	24	43	26	17	22	24
NM_001146057	Acot7	1320	1265	1619	1327	1419	2043	3365	1904	1571	1825	1214	1664	1200	1279	1308	949	1449	2124	1902	1048	533	581	1136	1084
NM_133240	Acot8	291	267	455	391	307	378	528	321	340	389	360	325	222	240	287	226	237	211	203	213	119	161	198	280
NM_019736	Acot9	2323	2136	2025	1835	1951	1877	2961	1990	1901	1996	1914	2059	2832	3334	2491	1617	1769	1696	1377	2635	2119	1299	1539	2025
NM_001271898	Acox1	436	428	547	579	530	627	927	524	560	584	644	524	806	902	919	740	736	884	680	755	492	513	699	880
NM_001161667	Acox2	0	2	0	0	0	0	1	0	0	0	0	1	15	33	34	10	2	1	0	3	17	22	10	40
NM_030721	Acox3	92	89	118	118	126	134	173	141	124	121	104	100	226	246	272	236	158	142	130	190	144	136	213	272
NM_028765	Acoxl	9	16	16	13	12	23	29	17	18	8	18	15	11	19	13	7	21	42	25	37	10	4	18	17
NM_001110239	Acp1	722	655	662	690	627	448	735	600	1141	572	736	640	764	909	890	699	757	783	642	925	811	516	695	693
NM_007387	Acp2	308	291	379	396	312	302	489	365	380	389	380	400	815	1022	1117	863	775	705	581	738	512	685	609	975
NM_001102404	Acp5	77	84	91	50	49	81	79	137	95	88	70	58	72	89	85	47	84	108	114	120	40	33	127	54
NM_019800	Acp6	3175	3306	4076	4262	3418	4472	5093	3648	3359	3913	4258	3380	1013	1635	1174	1208	1146	3048	2698	1604	934	729	1658	1264
NM_019807	Acpp	5	8	9	20	10	6	4	2	8	11	17	9	18	31	24	15	15	12	5	21	85	15	19	18
NM_001195034	Acpt	1	0	0	0	0	0	1	0	0	1	1	0	0	1	0	0	0	1	0	1	0	2	0	1
NM_001205049	Acr	1	0	1	1	1	0	1	0	0	1	0	0	0	0	1	1	0	0	1	0	0	0	0	1
NM_001127340	Acrbp	143	119	214	176	184	380	410	270	130	254	198	207	100	110	128	112	204	195	192	168	96	87	310	135
NM_007391	Acrv1	1	1	0	1	1	0	0	0	0	1	2	0	2	1	0	0	2	0	0	1	0	0	1	0
NM_053178	Acsbg1	17	9	7	10	12	10	6	4	7	11	6	15	14	18	15	11	15	23	16	17	5	8	20	15
NM_001039114	Acsbg2	16	16	35	25	18	32	31	13	9	25	27	20	4	6	3	1	2	6	3	3	6	0	3	4
NM_153807	Acsf2	369	448	421	369	313	489	540	643	543	336	407	324	469	670	551	761	260	283	252	604	593	375	727	782
NM_144932	Acsf3	431	349	569	399	400	530	726	550	637	479	439	452	645	726	688	463	647	639	594	743	408	407	482	654
NM_007981	Acsl1	1368	1146	1572	1204	1241	2196	3326	1900	894	1686	1343	1332	707	760	875	384	912	2042	1744	1186	612	329	1102	569
NM_001033606	Acsl3	2731	2285	2910	2568	2304	3000	4152	4228	3797	2935	3365	2892	9868	13001	10847	8800	8931	8639	6422	10059	8456	7722	8195	10740
NM_001033600	Acsl4	1553	1630	1764	1819	1838	1817	2455	1925	2261	1778	2242	1455	4329	5472	4207	3576	6341	7635	5590	4830	2626	2168	4463	3340
NM_027976	Acsl5	331	400	446	373	399	605	814	700	567	551	493	458	1753	2036	1879	1106	2126	2123	1674	1695	1146	915	1300	1334
NM_001033597	Acsl6	188	201	170	136	129	217	355	261	333	188	139	155	261	336	277	290	289	335	249	346	157	84	239	277
NM_054094	Acsm1	0	0	0	1	0	0	1	0	0	0	0	0	2	0	0	1	0	0	0	1	0	0	1	1
NM_001177977	Acsm2	0	0	0	1	0	0	0	0	0	0	0	0	1	0	0	0	1	0	0	0	0	0	0	2
NM_016870	Acsm3	238	163	164	187	197	134	239	182	262	181	187	178	212	265	274	220	186	242	183	268	157	112	176	170
NM_178414	Acsm4	1	0	1	2	0	1	2	2	1	4	4	0	1	1	2	1	1	1	1	2	0	1	1	0
NM_178758	Acsm5	0	0	0	0	0	0	0	0	0	0	0	0	0	0	0	1	0	0	0	0	0	0	0	0
NM_080575	Acss1	293	229	326	246	265	1237	1405	1082	175	529	309	403	232	432	312	238	526	863	770	569	248	150	412	282
NM_019811	Acss2	125	137	249	189	171	508	585	360	135	407	328	353	209	243	338	216	169	430	367	344	193	169	361	406
NR_040613	Acss2os	1	0	2	0	2	2	1	4	0	1	1	1	2	5	0	0	0	1	2	5	0	2	2	2
NM_001142804	Acss3	6	4	2	1	5	1	5	1	7	4	6	6	52	58	45	60	33	15	9	34	28	21	29	32
NM_001272041	Acta1	6	7	5	4	7	3	4	10	4	3	5	7	1424	1420	1132	409	646	188	133	769	541	904	705	1253
NM_007392	Acta2	8	9	1	0	3	1	16	4	1	4	9	1	1847	1521	2070	502	1268	336	329	658	1860	1091	980	1612
NM_007393	Actb	51999	42832	55471	54109	54677	52874	83938	40348	63521	52067	46728	48002	93251	95755	94621	67151	87421	86652	69556	75268	55491	57342	59254	82174
NM_175497	Actbl2	0	0	0	0	0	0	0	0	0	0	0	0	0	0	0	0	0	0	0	0	0	0	0	0
NM_009608	Actc1	0	0	0	0	0	0	1	0	0	0	0	1	183	243	194	349	72	64	43	114	119	207	243	563
NM_009609	Actg1	13250	13522	14873	13981	14382	15753	25117	11890	21775	14693	13493	14597	29965	40935	33500	26482	26731	29521	22131	30820	26211	16777	30076	32371
NM_009610	Actg2	5	3	2	0	1	1	0	0	2	2	4	1	5	1	4	0	3	0	0	2	0	1	3	4
NM_001171640	Actl10	2	0	4	5	2	5	2	1	2	3	2	2	8	6	2	7	3	7	3	13	4	6	7	6
NM_026338	Actl11	0	0	0	0	0	0	0	0	0	1	0	1	0	0	0	0	0	0	0	0	0	0	0	0
NM_019673	Actl6a	6690	6553	7845	8567	7510	7108	11023	6201	6777	7877	7064	7489	4303	5156	4506	3945	5572	6379	5629	5275	3020	2358	4122	3945
NM_031404	Actl6b	1	0	0	0	0	0	1	0	1	0	0	0	2	0	0	1	3	0	0	0	0	0	0	0
NM_009611	Actl7a	1	1	2	0	1	0	1	0	0	0	1	0	0	0	0	1	0	0	0	0	0	0	1	0
NM_025271	Actl7b	3	0	7	7	2	2	3	0	1	0	1	4	1	1	1	1	4	0	0	5	1	0	2	1
NM_183282	Actl9	0	0	0	0	0	0	0	0	1	0	0	0	0	0	0	0	0	0	0	0	0	0	0	0
NM_134156	Actn1	6660	5846	7607	7591	6962	8913	12911	8614	9113	8313	6488	7011	13358	13089	13608	7848	10754	8845	7371	9690	10574	9254	7923	12898
NM_033268	Actn2	19	14	19	10	14	20	20	23	40	27	21	27	45	86	78	54	96	80	75	135	42	23	80	43
NM_013456	Actn3	245	205	342	350	228	182	254	233	347	390	372	455	243	302	255	291	227	557	493	315	191	143	276	386
NM_021895	Actn4	21447	18680	25969	25498	22931	17437	28734	15749	16654	19774	21729	20407	24142	28119	23617	13575	23696	19370	16681	20876	15458	11841	16021	19717
NM_019785	Actr10	2402	2038	2111	2258	1973	1782	2880	2127	3990	2007	2396	1982	2096	2503	2251	1925	2079	2381	2019	2109	2369	1332	1777	2048
NM_016860	Actr1a	2296	2060	2763	2882	2520	2996	4521	3632	3024	3215	2938	3056	3574	4054	4020	3160	3212	3342	2696	2813	2019	2434	2892	3837
NM_146107	Actr1b	3149	2945	3862	4129	3509	3285	4661	3445	3556	3291	3419	2975	3607	4088	4371	3223	4221	3845	3649	3142	1776	2558	2911	3809
NM_146243	Actr2	11520	12703	11288	13472	12321	9933	14875	12347	14280	11680	13721	11767	18921	25058	20886	16689	14783	16185	12021	15079	14936	10243	17335	17322
NM_001205385	Actr3	8083	6679	8252	5879	8298	8295	12259	9616	8837	8510	8650	7720	13728	16800	14741	10824	13476	13602	10327	12990	9877	8144	11436	12287
NM_001004365	Actr3b	509	410	541	563	476	326	461	292	440	431	439	509	319	439	385	196	387	390	328	465	288	93	280	133
NM_175419	Actr5	427	421	629	605	469	540	805	546	472	576	505	493	551	780	654	674	659	750	659	577	310	437	581	719
NM_025914	Actr6	1143	854	905	1004	890	700	1021	920	1068	965	1071	916	936	1203	1056	892	874	1176	906	1186	696	498	798	789
NM_027493	Actr8	1211	999	1358	1276	1171	1256	1924	1319	1113	1274	1250	1172	1180	1504	1429	1189	1371	1555	1355	1341	809	826	1241	1327
NM_028514	Actrt1	0	0	0	0	0	0	0	0	0	0	0	0	0	0	0	0	0	0	0	0	0	0	0	0
NM_028513	Actrt2	0	0	1	1	0	0	0	0	0	0	0	0	0	0	0	0	0	0	0	0	0	0	0	1
NM_029690	Actrt3	1	0	3	0	1	2	3	2	2	1	2	2	12	21	7	15	18	22	30	19	3	4	14	9
NM_001110204	Acvr1	191	156	221	181	175	168	204	246	175	170	209	166	567	762	589	624	575	657	495	493	424	414	530	744
NM_007395	Acvr1b	763	693	876	860	731	1021	1328	1194	794	907	880	765	1101	1422	1349	1415	1032	1231	1074	1193	846	999	1385	1667
NM_001033369	Acvr1c	1	0	1	0	0	0	0	2	0	2	1	0	8	4	3	3	2	4	0	3	3	0	0	1
NM_007396	Acvr2a	531	429	434	496	468	411	633	444	447	513	547	445	1119	1359	1281	1345	1007	1258	825	1070	1241	948	944	1609
NM_007397	Acvr2b	387	367	518	441	446	687	835	674	433	565	373	389	694	1065	898	998	845	991	941	818	578	694	1012	1263
NM_001277255	Acvrl1	50	33	75	64	47	128	168	129	34	127	101	78	44	113	74	67	45	53	47	45	36	38	55	86
NM_001276442	Acy1	915	897	1130	1077	1059	1471	2301	1132	941	1239	993	1185	527	669	855	531	723	1144	1038	698	380	423	702	731
NM_027857	Acy3	31	42	51	27	36	75	80	75	91	60	57	69	87	117	77	58	51	84	56	87	104	61	118	128
NM_025421	Acyp1	162	142	174	158	150	190	335	253	253	174	147	185	253	342	299	290	229	321	268	275	218	183	265	277
NM_029344	Acyp2	104	107	87	80	63	63	92	57	148	41	70	64	103	97	71	43	90	79	65	88	53	20	40	28
NM_001272052	Ada	570	512	780	660	544	464	730	598	582	720	614	707	302	284	339	228	345	327	295	342	100	154	236	222
NM_009350	Adad1	8	9	14	8	4	6	6	6	17	8	6	7	40	58	31	18	38	24	23	38	22	5	10	7
NM_029428	Adad2	55	65	103	75	81	152	203	119	124	79	72	66	132	120	113	46	197	223	209	172	86	23	31	53
NM_001290811	Adal	883	611	882	799	744	652	937	697	669	790	922	827	602	716	845	577	658	809	654	761	426	319	458	507
NM_007399	Adam10	1117	922	1145	1159	1080	947	1301	1274	593	917	1147	852	1698	1924	1985	1746	1605	1755	1406	1840	1052	1212	1256	1593
NM_001110778	Adam11	66	64	76	63	53	74	121	77	74	96	70	84	87	129	105	150	98	116	85	94	30	69	89	105
NM_007400	Adam12	1	1	1	0	0	2	1	0	0	0	3	0	8	7	13	6	6	5	6	10	4	9	7	8
NM_001037722	Adam15	626	644	759	663	665	598	829	673	610	565	668	575	764	917	918	531	741	666	599	758	288	454	737	749
NM_001277266	Adam17	1280	1264	1437	1666	1391	1215	1679	1036	1761	1439	1542	1333	2930	3490	3098	2222	2598	2339	1777	2822	2626	1709	2162	2389
NM_010084	Adam18	0	0	2	0	0	0	0	0	0	0	1	0	4	8	0	1	2	0	1	0	0	0	1	0
NM_001291890	Adam19	637	703	1078	889	771	1781	1979	1235	1200	1192	1241	979	1945	1790	3150	3329	2202	2485	2139	2205	1404	1975	2169	2979
NM_172126	Adam1a	7	10	16	8	25	8	13	4	6	7	8	10	9	4	17	14	24	20	22	12	3	13	9	5
NM_172125	Adam1b	0	0	0	0	1	0	0	0	0	0	0	0	1	0	1	2	1	2	2	1	0	0	2	0
NM_009618	Adam2	2	0	1	6	1	0	0	0	7	4	1	0	4	4	3	4	9	4	1	4	6	0	7	6
NM_001009548	Adam20	0	0	0	0	1	0	0	1	0	0	0	0	0	0	0	1	0	1	0	0	0	0	0	0
NM_020330	Adam21	2	3	1	3	1	2	4	2	6	3	4	2	1	5	6	2	2	3	3	4	1	1	2	1
NM_001007220	Adam22	89	73	83	85	75	99	123	96	70	99	86	95	93	114	95	82	128	149	170	181	86	18	99	73
NM_001177600	Adam23	2296	1789	2918	3239	2340	2537	3431	2764	1339	2395	2400	2543	1132	1556	1110	698	1138	2205	1914	1971	615	400	1180	685
NM_010086	Adam24	0	0	0	0	0	0	0	0	0	0	0	0	0	0	0	0	0	0	0	0	0	0	0	0
NM_011781	Adam25	6	3	4	5	7	6	5	4	0	2	3	3	1	1	0	1	2	5	1	1	0	0	0	0
NM_010085	Adam26a	0	0	0	0	0	0	0	0	0	0	0	2	0	0	0	0	0	0	0	0	0	0	0	0
NM_001009547	Adam26b	0	0	0	0	0	0	0	0	0	0	0	0	0	0	0	0	0	0	0	0	0	0	0	0
NM_001048175	Adam28	0	0	0	0	0	0	0	0	1	0	0	0	1	0	0	1	1	0	0	1	1	1	0	0
NM_175939	Adam29	0	0	0	0	0	0	0	0	0	0	0	0	1	0	0	0	1	0	0	0	0	0	1	0
NM_009619	Adam3	0	0	0	0	0	0	0	1	1	0	0	0	3	2	1	2	1	3	0	1	1	1	0	0
NM_027665	Adam30	0	0	1	0	0	0	0	0	0	0	0	0	0	0	0	0	0	0	0	0	0	0	0	0
NM_001293693	Adam32	4	6	4	3	7	10	11	10	3	4	6	4	2	3	4	1	5	6	2	4	3	2	1	6
NM_001163529	Adam33	2	2	5	0	2	2	4	3	4	0	4	4	9	10	11	5	10	5	3	13	10	1	2	4
NM_145745	Adam34	0	0	0	0	1	0	0	0	1	0	0	0	1	4	0	0	1	1	0	1	0	1	0	0
NM_001025380	Adam39	0	0	0	1	0	0	1	0	0	0	0	0	0	0	0	0	0	0	0	0	0	0	0	0
NM_009620	Adam4	3	4	4	10	6	6	7	5	5	4	6	2	4	3	7	3	7	4	2	8	2	1	1	0
NM_001272057	Adam5	0	0	3	0	1	4	2	1	1	4	5	2	5	12	14	10	5	10	4	8	7	5	4	12
NM_174885	Adam6a	0	0	0	0	0	0	0	0	0	0	0	0	0	0	0	0	0	0	0	0	0	0	0	0
NM_001009545	Adam6b	0	0	0	0	0	0	0	0	0	0	0	0	0	0	0	0	0	0	0	0	0	0	0	0
NM_007402	Adam7	0	0	0	0	0	0	1	0	0	0	0	1	1	3	0	2	0	2	2	2	0	2	0	0
NM_001291066	Adam8	12	15	19	22	25	12	7	8	24	19	29	17	413	481	274	37	160	54	41	289	103	121	77	120
NM_001270996	Adam9	865	789	754	745	823	1116	1769	1053	659	662	648	574	2417	2560	2179	1178	1619	1828	1446	1923	1966	1431	1164	1953
NM_021475	Adamdec1	0	0	0	0	0	0	0	0	0	1	0	1	18	67	5	6	5	7	1	14	23	3	12	6
NM_009621	Adamts1	23	12	6	17	15	4	10	33	42	8	14	17	328	253	276	84	173	81	81	201	128	142	102	241
NM_172619	Adamts10	89	80	103	97	89	78	132	76	123	97	75	94	195	298	283	313	205	134	128	228	151	253	137	345
NM_175501	Adamts12	0	1	2	1	1	3	0	0	0	1	1	2	14	28	26	31	9	10	5	8	10	20	13	22
NM_001001322	Adamts13	1	0	0	0	0	0	0	0	0	0	0	1	0	0	0	0	1	0	0	0	0	0	0	1
NM_001081127	Adamts14	134	171	287	250	212	324	375	213	160	269	134	184	112	133	159	102	189	262	290	214	78	77	81	114
NM_001024139	Adamts15	70	74	99	91	68	89	118	76	56	55	59	89	2252	3584	2213	2675	1753	1398	1012	1736	1625	2070	2046	2534
NM_172053	Adamts16	0	0	0	1	1	0	0	0	0	0	0	1	4	6	11	0	2	0	0	1	1	14	3	2
NM_001033877	Adamts17	34	23	51	41	37	40	76	24	25	50	37	32	38	19	22	70	40	70	74	33	6	30	33	69
NM_172466	Adamts18	0	0	1	0	0	0	0	0	2	1	1	2	8	5	11	9	6	2	1	10	3	4	4	13
NM_175506	Adamts19	15	13	15	9	7	11	16	6	12	11	9	9	52	37	31	61	54	100	86	42	5	24	46	31
NM_001277305	Adamts2	31	14	27	17	15	21	27	25	16	25	14	12	36	22	21	46	56	33	34	51	20	24	28	50
NM_001164785	Adamts20	13	18	18	9	10	18	19	22	27	18	13	13	37	35	48	58	28	38	33	20	48	20	32	81
NM_001081401	Adamts3	16	8	12	7	18	11	14	9	15	8	16	6	95	102	198	278	100	135	60	73	52	273	138	470
NM_172845	Adamts4	125	94	165	148	139	178	299	125	107	152	133	121	129	136	143	112	82	104	102	82	62	114	80	149
NM_011782	Adamts5	3	4	5	2	4	0	0	0	9	1	1	1	90	113	84	28	47	8	14	56	44	30	35	48
NM_001081020	Adamts6	0	0	0	1	1	0	0	0	2	1	0	1	77	73	107	87	109	65	40	82	29	104	85	131
NM_001003911	Adamts7	84	65	133	135	75	83	85	62	93	79	100	77	244	217	274	187	268	163	137	260	107	117	126	171
NM_013906	Adamts8	162	122	206	182	176	177	274	139	101	161	183	163	145	154	146	126	214	192	163	137	77	63	110	82
NM_175314	Adamts9	61	76	80	90	81	105	146	119	175	65	72	68	639	919	923	1051	967	772	483	614	452	713	840	1089
NM_029967	Adamtsl1	70	99	120	136	136	117	155	123	65	144	131	120	37	37	44	33	28	32	17	35	6	34	29	29
NM_029981	Adamtsl2	0	0	0	0	0	0	0	0	0	1	0	0	2	1	12	21	5	1	0	0	8	11	3	26
NM_001190374	Adamtsl3	4	1	3	2	3	0	2	0	0	0	1	5	3	5	3	1	5	4	4	4	1	3	3	3
NM_144899	Adamtsl4	27	27	49	44	32	49	50	29	21	49	42	36	51	56	39	22	29	18	26	39	25	27	37	31
NM_001285435	Adamtsl5	19	9	17	11	11	33	72	28	10	37	11	18	40	28	58	14	21	21	23	33	10	18	25	34
NM_172723	Adap1	1346	1256	1715	1844	1759	825	1357	802	579	966	1194	1148	298	300	253	107	309	359	400	364	118	84	231	100
NM_172133	Adap2	29	32	64	51	43	56	59	60	37	30	51	46	31	38	52	15	43	46	43	57	23	10	40	23
NM_001038587	Adar	1365	1209	1499	1580	1512	1218	1818	1405	1384	1275	1328	1119	2094	2602	2431	1802	1959	2015	1708	1849	1055	1485	1618	1974
NM_001024837	Adarb1	277	211	221	226	201	257	364	288	241	196	189	188	229	298	250	261	303	444	372	286	131	129	224	254
NM_001289530	Adarb2	0	0	1	0	0	0	0	0	0	0	0	0	1	2	1	1	2	0	1	1	0	0	0	1
NM_013925	Adat1	792	624	666	575	727	672	1025	712	767	733	612	627	683	635	733	617	952	1007	870	826	303	380	434	607
NM_025748	Adat2	644	571	774	868	619	466	781	560	624	617	721	619	591	569	632	496	668	573	447	579	343	326	558	562
NM_001100606	Adat3	260	188	295	250	241	180	322	197	202	199	145	203	179	197	200	136	231	176	200	185	58	88	121	136
NM_001277296	Adck1	558	458	632	539	523	470	706	398	872	579	579	628	478	565	449	432	522	579	490	490	400	240	392	474
NM_178873	Adck2	93	77	72	72	94	116	191	117	156	85	88	83	215	284	280	249	231	215	208	202	190	239	205	461
NM_001163290	Adck3	451	384	562	508	384	410	482	326	464	511	571	525	230	328	221	331	217	330	336	329	354	242	349	527
NM_133770	Adck4	131	151	248	250	190	254	393	175	159	188	217	227	268	369	426	382	250	244	206	259	131	238	261	402
NM_172960	Adck5	347	292	477	360	353	259	407	335	383	320	338	285	385	455	416	381	424	378	363	458	231	245	316	357
NM_009622	Adcy1	452	377	510	403	527	976	1391	729	651	530	392	465	483	552	482	456	624	1049	1127	373	253	247	472	513
NM_173029	Adcy10	9	3	6	12	10	13	16	2	11	6	7	4	3	4	0	2	8	10	9	5	0	0	3	1
[truncated: 20,928 more rows]

## Sheet: READ ME
htseq-count from HTSeq was used to obtain the read conts for each gene from the aligned data.
This data was used to plot PCA and Heatmaps
