# Supplementary material for: Deletion of Tet proteins results in quantitative disparities during ESC differentiation partially attributable to alterations in gene expression
Source: BMC Dev Biol. 2019 Jul 8;19:16. doi: 10.1186/s12861-019-0196-6 (PMC6615237; doi:10.1186/s12861-019-0196-6)
Supplement: Supplementary file 3 — Table S3. RRBS DMRs. (XLSX 3901 kb) [file 12861_2019_196_MOESM3_ESM.xlsx]

## Sheet: TKOvsWt
Chr	Start	End	meth.diff	CpG	Annotation	Detailed Annotation	Distance to TSS	Nearest PromoterID	Entrez ID	Nearest Unigene	Nearest Refseq	Nearest Ensembl	Gene Name	Gene Alias	Gene Description	Gene Type
chr1	4751061	4751061	32.4503	hyper	Intergenic	PB1D7|SINE|Alu	24746	NR_033530	27395	Mm.182927	NM_025300	ENSMUSG00000033845	Mrpl15	HSPC145|MRP-L7|Rpml7	mitochondrial ribosomal protein L15	protein-coding
chr1	4802280	4802280	26.0373	hyper	intron (NM_008866, intron 2 of 8)	B1_Mus1|SINE|Alu	4306	NM_008866	18777	Mm.299955	NM_008866	ENSMUSG00000025903	Lypla1	Pla1a	lysophospholipase 1	protein-coding
chr1	4902531	4902531	-40.025	hypo	exon (NM_001290372, exon 4 of 5)	exon (NM_001290372, exon 4 of 5)	54122	NM_001159751	21399	Mm.207263	NM_011541	ENSMUSG00000033813	Tcea1	S-II	transcription elongation factor A (SII) 1	protein-coding
chr1	5179558	5179558	54.2766	hyper	Intergenic	L1Md_T|LINE|L1	106391	NM_001310442	108664	Mm.27082	NM_133826	ENSMUSG00000033793	Atp6v1h	0710001F19Rik|AU022349|CGI-11|SFD|SFDalpha|SFDbeta|VMA13	ATPase, H+ transporting, lysosomal V1 subunit H	protein-coding
chr1	5972652	5972652	39.2094	hyper	Intergenic	RLTR10-int|LTR|ERVK	-65173	NM_010342	226304	Mm.291110	NM_010342	ENSMUSG00000033774	Npbwr1	Gpr7|Nbpwr1	neuropeptides B/W receptor 1	protein-coding
chr1	7246435	7246435	-30.1881	hypo	Intergenic	B1_Mus2|SINE|Alu	167434	NM_183028	319263	Mm.21539	NM_183028	ENSMUSG00000051285	Pcmtd1	8430411F12Rik|A030012M09Rik	protein-L-isoaspartate (D-aspartate) O-methyltransferase domain containing 1	protein-coding
chr1	7388988	7388988	-31.3559	hypo	Intergenic	Intergenic	309987	NM_183028	319263	Mm.21539	NM_183028	ENSMUSG00000051285	Pcmtd1	8430411F12Rik|A030012M09Rik	protein-L-isoaspartate (D-aspartate) O-methyltransferase domain containing 1	protein-coding
chr1	9591786	9591786	-33.6035	hypo	intron (NM_178399, intron 1 of 5)	intron (NM_178399, intron 1 of 5)	438	NM_178399	76982	Mm.491098	NM_178399	ENSMUSG00000067879	3110035E14Rik	AI415019|AV164974|R75066	RIKEN cDNA 3110035E14 gene	protein-coding
chr1	11019507	11019507	32.1429	hyper	intron (NM_029525, intron 1 of 39)	intron (NM_029525, intron 1 of 39)	35961	NM_029525	109294	Mm.123247	NM_029525	ENSMUSG00000048960	Prex2	6230420N16Rik|AI316880|AI553603|C030045D06Rik|D430013K02|Depdc2|P-Rex2	phosphatidylinositol-3,4,5-trisphosphate-dependent Rac exchange factor 2	protein-coding
chr1	11085228	11085228	51.5252	hyper	intron (NM_029525, intron 6 of 39)	intron (NM_029525, intron 6 of 39)	101682	NM_029525	109294	Mm.123247	NM_029525	ENSMUSG00000048960	Prex2	6230420N16Rik|AI316880|AI553603|C030045D06Rik|D430013K02|Depdc2|P-Rex2	phosphatidylinositol-3,4,5-trisphosphate-dependent Rac exchange factor 2	protein-coding
chr1	11179596	11179596	-45.8333	hypo	intron (NM_029525, intron 30 of 39)	L1Md_F2|LINE|L1	-74448	NM_001033636	109294	Mm.123247	NM_029525	ENSMUSG00000048960	Prex2	6230420N16Rik|AI316880|AI553603|C030045D06Rik|D430013K02|Depdc2|P-Rex2	phosphatidylinositol-3,4,5-trisphosphate-dependent Rac exchange factor 2	protein-coding
chr1	12447919	12447919	-65.7534	hypo	Intergenic	L1Md_F2|LINE|L1	31852	NR_105759	102465961		NR_105759	ENSMUSG00000098555	Mir6341	Gm27262|mmu-mir-6341	microRNA 6341	ncRNA
chr1	12708369	12708369	40	hyper	promoter-TSS (NM_172294)	promoter-TSS (NM_172294)	-257	NM_172294	240725	Mm.45563	NM_172294	ENSMUSG00000016918	Sulf1	AI467640|AW121680|mKIAA1077	sulfatase 1	protein-coding
chr1	12736224	12736224	26.9632	hyper	intron (NM_172294, intron 2 of 21)	B1_Mus2|SINE|Alu	27598	NM_172294	240725	Mm.45563	NM_172294	ENSMUSG00000016918	Sulf1	AI467640|AW121680|mKIAA1077	sulfatase 1	protein-coding
chr1	12848865	12848865	-60.6881	hypo	intron (NM_172294, intron 21 of 21)	intron (NM_172294, intron 21 of 21)	132351	NM_172841	240726	Mm.24481	NM_172841	ENSMUSG00000025938	Slco5a1	4732454B15|A630033C23Rik|AA407151	solute carrier organic anion transporter family, member 5A1	protein-coding
chr1	12966115	12966115	-26.4667	hypo	intron (NM_172841, intron 1 of 8)	intron (NM_172841, intron 1 of 8)	15101	NM_172841	240726	Mm.24481	NM_172841	ENSMUSG00000025938	Slco5a1	4732454B15|A630033C23Rik|AA407151	solute carrier organic anion transporter family, member 5A1	protein-coding
chr1	13019459	13019459	-39.4377	hypo	Intergenic	RMER17B|LTR|ERVK	-38243	NM_172841	240726	Mm.24481	NM_172841	ENSMUSG00000025938	Slco5a1	4732454B15|A630033C23Rik|AA407151	solute carrier organic anion transporter family, member 5A1	protein-coding
chr1	13164694	13164694	26.1526	hyper	exon (NM_001302702, exon 11 of 22)	exon (NM_001302702, exon 11 of 22)	-47450	NM_001081209	383491	Mm.309380	NM_001081209	ENSMUSG00000042414	Prdm14	-	PR domain containing 14	protein-coding
chr1	13187214	13187214	-41.5385	hypo	intron (NM_008678, intron 4 of 22)	intron (NM_008678, intron 4 of 22)	-69970	NM_001081209	383491	Mm.309380	NM_001081209	ENSMUSG00000042414	Prdm14	-	PR domain containing 14	protein-coding
chr1	14212166	14212166	-45.0206	hypo	intron (NM_010164, intron 11 of 17)	intron (NM_010164, intron 11 of 17)	88114	NM_010164	14048	Mm.250185	NM_010164	ENSMUSG00000025932	Eya1	bor	EYA transcriptional coactivator and phosphatase 1	protein-coding
chr1	14472462	14472462	-26.8421	hypo	Intergenic	L1Md_T|LINE|L1	-172182	NM_001310459	14048	Mm.250185	NM_010164	ENSMUSG00000025932	Eya1	bor	EYA transcriptional coactivator and phosphatase 1	protein-coding
chr1	15661363	15661363	-62.2501	hypo	intron (NM_001098528, intron 1 of 1)	intron (NM_001098528, intron 1 of 1)	-134364	NM_001286628	21749	Mm.4306	NM_009352	ENSMUSG00000025925	Terf1	Pin2|Trbf1|Trf1	telomeric repeat binding factor 1	protein-coding
chr1	16049667	16049667	-26.6479	hypo	Intergenic	Intergenic	33739	NM_001305227	75799	Mm.78557	NM_001243238	ENSMUSG00000067795	4930444P10Rik	-	RIKEN cDNA 4930444P10 gene	protein-coding
chr1	16083055	16083055	71.4286	hyper	5' UTR (NM_001243238, exon 1 of 5)	5' UTR (NM_001243238, exon 1 of 5)	351	NM_001305227	75799	Mm.78557	NM_001243238	ENSMUSG00000067795	4930444P10Rik	-	RIKEN cDNA 4930444P10 gene	protein-coding
chr1	16273105	16273105	27.882	hyper	intron (NM_025303, intron 12 of 13)	intron (NM_025303, intron 12 of 13)	177142	NM_133832	98711	Mm.274376	NM_133832	ENSMUSG00000025921	Rdh10	3110069K09Rik|4921506A21Rik|AI875664|AW549993|D1Ertd762e|m366Asp	retinol dehydrogenase 10 (all-trans)	protein-coding
chr1	16610307	16610307	-25.0209	hypo	promoter-TSS (NM_001271016)	promoter-TSS (NM_001271016)	-888	NM_025773	66799	Mm.122430	NM_025773	ENSMUSG00000025939	Ube2w	6130401J04Rik	ubiquitin-conjugating enzyme E2W (putative)	protein-coding
chr1	18236089	18236089	38.726	hyper	Intergenic	RLTR45|LTR|ERVK	-8565	NM_001039123	654460	Mm.389000	NM_001039123	ENSMUSG00000073735	Defb18	BD-18|EG654460|mBD-18	defensin beta 18	protein-coding
chr1	18772731	18772731	-35.7614	hypo	Intergenic	L1VL1|LINE|L1	-320372	NM_153154	226896	Mm.244858	NM_153154	ENSMUSG00000042596	Tfap2d	Tcfap2d	transcription factor AP-2, delta	protein-coding
chr1	19101325	19101325	48.3109	hyper	intron (NM_153154, intron 3 of 7)	intron (NM_153154, intron 3 of 7)	8222	NM_153154	226896	Mm.244858	NM_153154	ENSMUSG00000042596	Tfap2d	Tcfap2d	transcription factor AP-2, delta	protein-coding
chr1	19101330	19101330	34.6591	hyper	intron (NM_153154, intron 3 of 7)	intron (NM_153154, intron 3 of 7)	8227	NM_153154	226896	Mm.244858	NM_153154	ENSMUSG00000042596	Tfap2d	Tcfap2d	transcription factor AP-2, delta	protein-coding
chr1	20743729	20743729	-33.9394	hypo	Intergenic	Lx6|LINE|L1	22743	NM_010552	16171	Mm.5419	NM_010552	ENSMUSG00000025929	Il17a	Ctla-8|Ctla8|IL-17|IL-17A|Il17	interleukin 17A	protein-coding
chr1	20807168	20807168	-34.3232	hypo	intron (NM_008563, intron 3 of 16)	intron (NM_008563, intron 3 of 16)	3126	NM_008563	17215	Mm.4502	NM_008563	ENSMUSG00000041859	Mcm3	AL033361|C80350|Mcmd|P1|p1.m	minichromosome maintenance complex component 3	protein-coding
chr1	20925492	20925492	27.5383	hyper	exon (NM_028829, exon 3 of 3)	exon (NM_028829, exon 3 of 3)	-16215	NM_027974	71877	Mm.29178	NM_027974	ENSMUSG00000041809	Efhc1	1700029F22Rik|mRib72-1|myoclonin1	EF-hand domain (C-terminal) containing 1	protein-coding
chr1	20925505	20925505	25.641	hyper	exon (NM_028829, exon 3 of 3)	exon (NM_028829, exon 3 of 3)	-16202	NM_027974	71877	Mm.29178	NM_027974	ENSMUSG00000041809	Efhc1	1700029F22Rik|mRib72-1|myoclonin1	EF-hand domain (C-terminal) containing 1	protein-coding
chr1	21259205	21259205	-36.9713	hypo	Intergenic	B3A|SINE|B2	28539	NM_010356	14859	Mm.394593	NM_010356	ENSMUSG00000025934	Gsta3	Gst2-3	glutathione S-transferase, alpha 3	protein-coding
chr1	21395066	21395066	-40.8427	hypo	exon (NM_001310477, exon 12 of 13)	exon (NM_001310477, exon 12 of 13)	21429	NM_001113187	98582	Mm.326336	NM_001113187	ENSMUSG00000085079	Khdc1b	AU014713|AU015226|AU024076|AY238603|C85331|C86372|C88118|Khdc1|Khdc1c	KH domain containing 1B	protein-coding
chr1	22381426	22381426	25.7385	hyper	intron (NM_183018, intron 23 of 30)	intron (NM_183018, intron 23 of 30)	-428695	NM_001310477	226922	Mm.336519	NM_023872	ENSMUSG00000028033	Kcnq5	7730402H11|9230107O05Rik|AA589396|D1Mgi1	potassium voltage-gated channel, subfamily Q, member 5	protein-coding
chr1	22607670	22607670	-26.6255	hypo	intron (NM_183018, intron 3 of 30)	intron (NM_183018, intron 3 of 30)	204893	NM_053270	116837	Mm.60061	NM_053270	ENSMUSG00000041670	Rims1	C030033M19Rik|RIM1|RIM1a|RIM1alpha|Rab3ip1|Rim|Serg1|mKIAA0340	regulating synaptic membrane exocytosis 1	protein-coding
chr1	22901731	22901731	-38.5714	hypo	Intergenic	Intergenic	-89168	NM_183018	116837	Mm.60061	NM_053270	ENSMUSG00000041670	Rims1	C030033M19Rik|RIM1|RIM1a|RIM1alpha|Rab3ip1|Rim|Serg1|mKIAA0340	regulating synaptic membrane exocytosis 1	protein-coding
chr1	23221946	23221946	-25.6757	hypo	Intergenic	Intergenic	-57162	NR_029533	387225		NR_029533	ENSMUSG00000065405	Mir30a	Mirn30a|mir-30a|mmu-mir-30a	microRNA 30a	ncRNA
chr1	23663402	23663402	-30.303	hypo	Intergenic	Intergenic	-105363	NM_172124	280645	Mm.471661	NM_172124	ENSMUSG00000026156	B3gat2	GlcAT-S|Glcats	beta-1,3-glucuronyltransferase 2 (glucuronosyltransferase S)	protein-coding
chr1	23677511	23677511	27.4494	hyper	Intergenic	Intergenic	-91254	NM_172124	280645	Mm.471661	NM_172124	ENSMUSG00000026156	B3gat2	GlcAT-S|Glcats	beta-1,3-glucuronyltransferase 2 (glucuronosyltransferase S)	protein-coding
chr1	23855333	23855333	-34.0372	hypo	TTS (NM_172124)	TTS (NM_172124)	61242	NM_001290683	98366	Mm.329963	NM_028534	ENSMUSG00000026155	Smap1	1700056O10Rik|4921514B13Rik|4921525H11Rik|AI462175	small ArfGAP 1	protein-coding
chr1	24128800	24128800	67.8161	hyper	Intergenic	Intergenic	-21620	NM_026604	68187	Mm.87130	NM_026604	ENSMUSG00000026153	Fam135a	4921533L14Rik|AI256732|AI835491	family with sequence similarity 135, member A	protein-coding
chr1	24746492	24746492	-31.5946	hypo	intron (NM_001310483, intron 2 of 15)	intron (NM_001310483, intron 2 of 15)	60735	NM_001310483	68421	Mm.336563	NM_026719	ENSMUSG00000073725	Lmbrd1	0910001K20Rik|AV347960	LMBR1 domain containing 1	protein-coding
chr1	24997621	24997621	-54.0476	hypo	Intergenic	Intergenic	311864	NM_001310483	68421	Mm.336563	NM_026719	ENSMUSG00000073725	Lmbrd1	0910001K20Rik|AV347960	LMBR1 domain containing 1	protein-coding
chr1	24997636	24997636	-40.4343	hypo	Intergenic	Intergenic	311879	NM_001310483	68421	Mm.336563	NM_026719	ENSMUSG00000073725	Lmbrd1	0910001K20Rik|AV347960	LMBR1 domain containing 1	protein-coding
chr1	25073205	25073205	-27.722	hypo	Intergenic	MMVL30-int|LTR|ERV1	261594	NM_001204913	100504323	Mm.484176	NM_001204913		Gm20172	-	predicted gene, 20172	protein-coding
chr1	26258939	26258939	-39.5349	hypo	Intergenic	RMER17D|LTR|ERVK	-372387	NM_175642	210933	Mm.336569	NM_175642	ENSMUSG00000033569	Adgrb3	A830096D10Rik|Bai3	adhesion G protein-coupled receptor B3	protein-coding
chr1	27250931	27250931	35.2011	hyper	Intergenic	L1Md_A|LINE|L1	-506626	NM_001033764	210940	Mm.297614	NM_001033764	ENSMUSG00000073722	4931408C20Rik	-	RIKEN cDNA 4931408C20 gene	protein-coding
chr1	29661931	29661931	-39.9458	hypo	Intergenic	MMERVK10C-int|LTR|ERVK	183598	NR_105760	102465174		NR_105760	ENSMUSG00000099257	Mir6342	Gm27268|mmu-mir-6342	microRNA 6342	ncRNA
chr1	30545001	30545001	-26.7961	hypo	Intergenic	Intergenic	375100	NM_001081080	213109	Mm.194486	NM_025871	ENSMUSG00000048874	Phf3	2310061N19Rik|mKIAA0244	PHD finger protein 3	protein-coding
chr1	30891141	30891141	44.0367	hyper	intron (NM_001081080, intron 2 of 14)	intron (NM_001081080, intron 2 of 14)	28960	NM_001081080	213109	Mm.194486	NM_025871	ENSMUSG00000048874	Phf3	2310061N19Rik|mKIAA0244	PHD finger protein 3	protein-coding
chr1	31549092	31549092	-46.3415	hypo	Intergenic	L1Md_T|LINE|L1	227400	NR_015347	226957	Mm.25966	NR_015347		Gm4850	EG226957	THO complex 4 pseudogene	pseudo
chr1	33290508	33290508	-29.4527	hypo	Intergenic	L1Md_T|LINE|L1	436131	NM_008922	19076	Mm.27705	NM_008922	ENSMUSG00000026134	Prim2	AI323589	DNA primase, p58 subunit	protein-coding
chr1	33796830	33796830	-56	hypo	3' UTR (NM_008999, exon 8 of 8)	3' UTR (NM_008999, exon 8 of 8)	17765	NM_145392	213539	Mm.247037	NM_145392	ENSMUSG00000042215	Bag2	2610042A13Rik|BC016230	BCL2-associated athanogene 2	protein-coding
chr1	33812134	33812134	-30.3152	hypo	intron (NM_145392, intron 1 of 2)	intron (NM_145392, intron 1 of 2)	2461	NM_145392	213539	Mm.247037	NM_145392	ENSMUSG00000042215	Bag2	2610042A13Rik|BC016230	BCL2-associated athanogene 2	protein-coding
chr1	33888826	33888826	-37.3775	hypo	Intergenic	Intergenic	6933	NM_001161816	433287	Mm.383632	NM_001161816		Gm15455	AA692849|OTTMUSG00000022109	predicted gene 15455	protein-coding
chr1	33985178	33985178	-46.3137	hypo	intron (NM_001276764, intron 2 of 102)	intron (NM_001276764, intron 2 of 102)	20108	NM_001276764	13518	Mm.336625	NM_010081	ENSMUSG00000026131	Dst	2310001O04Rik|A830042E19Rik|AW554249|BP230|BPAG1-n|Bpag|Bpag1|Macf2|ah|athetoid|dt|mKIAA0728|nmf203|nmf339	dystonin	protein-coding
chr1	34025663	34025663	-25.2579	hypo	exon (NM_001276764, exon 3 of 103)	exon (NM_001276764, exon 3 of 103)	-43007	NM_133833	13518	Mm.336625	NM_010081	ENSMUSG00000026131	Dst	2310001O04Rik|A830042E19Rik|AW554249|BP230|BPAG1-n|Bpag|Bpag1|Macf2|ah|athetoid|dt|mKIAA0728|nmf203|nmf339	dystonin	protein-coding
chr1	34089330	34089330	26.7328	hyper	intron (NM_134448, intron 1 of 97)	B1_Mus2|SINE|Alu	20660	NM_134448	13518	Mm.336625	NM_010081	ENSMUSG00000026131	Dst	2310001O04Rik|A830042E19Rik|AW554249|BP230|BPAG1-n|Bpag|Bpag1|Macf2|ah|athetoid|dt|mKIAA0728|nmf203|nmf339	dystonin	protein-coding
chr1	34089930	34089930	-38.5836	hypo	intron (NM_134448, intron 1 of 97)	intron (NM_134448, intron 1 of 97)	21260	NM_134448	13518	Mm.336625	NM_010081	ENSMUSG00000026131	Dst	2310001O04Rik|A830042E19Rik|AW554249|BP230|BPAG1-n|Bpag|Bpag1|Macf2|ah|athetoid|dt|mKIAA0728|nmf203|nmf339	dystonin	protein-coding
chr1	34173337	34173337	37.7778	hyper	promoter-TSS (NR_105861)	promoter-TSS (NR_105861)	-867	NR_105861	102466987		NR_105861	ENSMUSG00000105982	Mir6896	mmu-mir-6896	microRNA 6896	ncRNA
chr1	34173347	34173347	31.4286	hyper	promoter-TSS (NR_105861)	promoter-TSS (NR_105861)	-857	NR_105861	102466987		NR_105861	ENSMUSG00000105982	Mir6896	mmu-mir-6896	microRNA 6896	ncRNA
chr1	34178456	34178456	28.9449	hyper	intron (NM_134448, intron 5 of 97)	intron (NM_134448, intron 5 of 97)	4252	NR_105861	102466987		NR_105861	ENSMUSG00000105982	Mir6896	mmu-mir-6896	microRNA 6896	ncRNA
chr1	34196644	34196644	35.2425	hyper	intron (NM_134448, intron 6 of 97)	intron (NM_134448, intron 6 of 97)	-20531	NM_010081	13518	Mm.336625	NM_010081	ENSMUSG00000026131	Dst	2310001O04Rik|A830042E19Rik|AW554249|BP230|BPAG1-n|Bpag|Bpag1|Macf2|ah|athetoid|dt|mKIAA0728|nmf203|nmf339	dystonin	protein-coding
chr1	34249127	34249127	53.8462	hyper	exon (NM_001276764, exon 39 of 103)	exon (NM_001276764, exon 39 of 103)	31952	NM_010081	13518	Mm.336625	NM_010081	ENSMUSG00000026131	Dst	2310001O04Rik|A830042E19Rik|AW554249|BP230|BPAG1-n|Bpag|Bpag1|Macf2|ah|athetoid|dt|mKIAA0728|nmf203|nmf339	dystonin	protein-coding
chr1	34255715	34255715	-38.4219	hypo	intron (NM_134448, intron 42 of 97)	intron (NM_134448, intron 42 of 97)	38540	NM_010081	13518	Mm.336625	NM_010081	ENSMUSG00000026131	Dst	2310001O04Rik|A830042E19Rik|AW554249|BP230|BPAG1-n|Bpag|Bpag1|Macf2|ah|athetoid|dt|mKIAA0728|nmf203|nmf339	dystonin	protein-coding
chr1	34309884	34309884	58.6207	hyper	intron (NM_134448, intron 64 of 97)	intron (NM_134448, intron 64 of 97)	92709	NM_010081	13518	Mm.336625	NM_010081	ENSMUSG00000026131	Dst	2310001O04Rik|A830042E19Rik|AW554249|BP230|BPAG1-n|Bpag|Bpag1|Macf2|ah|athetoid|dt|mKIAA0728|nmf203|nmf339	dystonin	protein-coding
chr1	34346222	34346222	-55.1667	hypo	intron (NM_134448, intron 85 of 97)	intron (NM_134448, intron 85 of 97)	129047	NM_010081	13518	Mm.336625	NM_010081	ENSMUSG00000026131	Dst	2310001O04Rik|A830042E19Rik|AW554249|BP230|BPAG1-n|Bpag|Bpag1|Macf2|ah|athetoid|dt|mKIAA0728|nmf203|nmf339	dystonin	protein-coding
chr1	34346238	34346238	-46.3803	hypo	intron (NM_134448, intron 85 of 97)	intron (NM_134448, intron 85 of 97)	129063	NM_010081	13518	Mm.336625	NM_010081	ENSMUSG00000026131	Dst	2310001O04Rik|A830042E19Rik|AW554249|BP230|BPAG1-n|Bpag|Bpag1|Macf2|ah|athetoid|dt|mKIAA0728|nmf203|nmf339	dystonin	protein-coding
chr1	34359862	34359862	33.5506	hyper	exon (NM_001276764, exon 100 of 103)	exon (NM_001276764, exon 100 of 103)	130182	NR_039562	100628580		NR_039562	ENSMUSG00000092852	Mir5103	mir-5103|mmu-mir-5103|mu-mir-5103	microRNA 5103	ncRNA
chr1	34555441	34555441	-25.883	hypo	exon (NM_009355, exon 1 of 5)	exon (NM_009355, exon 1 of 5)	166	NM_009355	21755	Mm.10725	NM_009355	ENSMUSG00000026125	Prss39	Tesp1	protease, serine 39	protein-coding
chr1	34573709	34573709	42.5806	hyper	Intergenic	RMER4B|LTR|ERVK	18434	NM_009355	21755	Mm.10725	NM_009355	ENSMUSG00000026125	Prss39	Tesp1	protease, serine 39	protein-coding
chr1	34907944	34907944	44.7205	hyper	intron (NM_145516, intron 1 of 7)	B1_Mus1|SINE|Alu	1140	NM_175421	226971	Mm.292751	NM_145516	ENSMUSG00000026123	Plekhb2	2310009M15Rik|AU018239|Evt2|Phdc|evt-2	pleckstrin homology domain containing, family B (evectins) member 2	protein-coding
chr1	35745037	35745037	-36.1936	hypo	Intergenic	ORR1E|LTR|MaLR	-380208	NM_015818	50785	Mm.213566	NM_015818	ENSMUSG00000045216	Hs6st1	6Ost1	heparan sulfate 6-O-sulfotransferase 1	protein-coding
chr1	35782245	35782245	28.0438	hyper	Intergenic	Intergenic	-343000	NM_015818	50785	Mm.213566	NM_015818	ENSMUSG00000045216	Hs6st1	6Ost1	heparan sulfate 6-O-sulfotransferase 1	protein-coding
chr1	35806256	35806256	-30.5957	hypo	Intergenic	Intergenic	-318989	NM_015818	50785	Mm.213566	NM_015818	ENSMUSG00000045216	Hs6st1	6Ost1	heparan sulfate 6-O-sulfotransferase 1	protein-coding
chr1	35806283	35806283	45.3093	hyper	Intergenic	Intergenic	-318962	NM_015818	50785	Mm.213566	NM_015818	ENSMUSG00000045216	Hs6st1	6Ost1	heparan sulfate 6-O-sulfotransferase 1	protein-coding
chr1	35806310	35806310	28.3023	hyper	Intergenic	Intergenic	-318935	NM_015818	50785	Mm.213566	NM_015818	ENSMUSG00000045216	Hs6st1	6Ost1	heparan sulfate 6-O-sulfotransferase 1	protein-coding
chr1	35923623	35923623	28.1864	hyper	Intergenic	Intergenic	-201622	NM_015818	50785	Mm.213566	NM_015818	ENSMUSG00000045216	Hs6st1	6Ost1	heparan sulfate 6-O-sulfotransferase 1	protein-coding
chr1	36435378	36435378	51.6667	hyper	intron (NM_001277076, intron 7 of 52)	intron (NM_001277076, intron 7 of 52)	6242	NM_001277076	100534273	Mm.389112	NM_001277076	ENSMUSG00000037432	Fer1l5	4930533C12Rik	fer-1-like 5 (C. elegans)	protein-coding
chr1	36473949	36473949	37.6838	hyper	intron (NM_001277076, intron 42 of 52)	intron (NM_001277076, intron 42 of 52)	28167	NM_001310517	214895	Mm.287854	NM_001013374	ENSMUSG00000001143	Lman2l	A630028F14Rik|VIP36-like|VIPL	lectin, mannose-binding 2-like	protein-coding
chr1	36557143	36557143	-29.8984	hypo	intron (NM_033570, intron 5 of 6)	intron (NM_033570, intron 5 of 6)	-11569	NM_001039551	94218	Mm.256323	NM_053186	ENSMUSG00000001138	Cnnm3	Acdp3|Clp3|mACDP3	cyclin M3	protein-coding
chr1	36563382	36563382	-29.5238	hypo	exon (NM_033570, exon 7 of 7)	exon (NM_033570, exon 7 of 7)	-5330	NM_001039551	94218	Mm.256323	NM_053186	ENSMUSG00000001138	Cnnm3	Acdp3|Clp3|mACDP3	cyclin M3	protein-coding
chr1	36751799	36751799	-37.4847	hypo	Intergenic	Intergenic	3467	NM_009942	12859	Mm.180182	NM_009942	ENSMUSG00000061518	Cox5b	-	cytochrome c oxidase subunit Vb	protein-coding
chr1	36758972	36758972	-27.9371	hypo	exon (NM_146107, exon 5 of 11)	exon (NM_146107, exon 5 of 11)	7798	NM_146107	226977	Mm.28521	NM_146107	ENSMUSG00000037351	Actr1b	2310066K23Rik|AA960180|AI851923|Arp1b	ARP1 actin-related protein 1B, centractin beta	protein-coding
chr1	36825615	36825615	36.5881	hyper	intron (NM_001289765, intron 1 of 12)	intron (NM_001289765, intron 1 of 12)	1836	NM_001289765	22637	Mm.8038	NM_009539	ENSMUSG00000026117	Zap70	Srk|ZAP-70|mrtle|mur	zeta-chain (TCR) associated protein kinase	protein-coding
chr1	36929591	36929591	34.2734	hyper	intron (NM_018872, intron 3 of 40)	intron (NM_018872, intron 3 of 40)	66781	NM_018872	56030	Mm.186943	NM_018872	ENSMUSG00000026116	Tmem131	2610524E03Rik|CC28|D1Bwg0491e|Neg|RW1|YR-23|mKIAA0257	transmembrane protein 131	protein-coding
chr1	37015257	37015257	-30.4369	hypo	Intergenic	Intergenic	-18885	NM_018872	56030	Mm.186943	NM_018872	ENSMUSG00000026116	Tmem131	2610524E03Rik|CC28|D1Bwg0491e|Neg|RW1|YR-23|mKIAA0257	transmembrane protein 131	protein-coding
chr1	37077366	37077366	33.1933	hyper	Intergenic	Intergenic	-80994	NM_018872	56030	Mm.186943	NM_018872	ENSMUSG00000026116	Tmem131	2610524E03Rik|CC28|D1Bwg0491e|Neg|RW1|YR-23|mKIAA0257	transmembrane protein 131	protein-coding
chr1	37101895	37101895	32.381	hyper	Intergenic	Intergenic	-105523	NM_018872	56030	Mm.186943	NM_018872	ENSMUSG00000026116	Tmem131	2610524E03Rik|CC28|D1Bwg0491e|Neg|RW1|YR-23|mKIAA0257	transmembrane protein 131	protein-coding
chr1	37468409	37468409	39.593	hyper	TTS (NM_030266)	TTS (NM_030266)	18539	NM_198006	76178	Mm.28085	NM_198006	ENSMUSG00000026112	Coa5	1700001A24Rik|6330578E17Rik|Pet191	cytochrome C oxidase assembly factor 5	protein-coding
chr1	37759928	37759928	-42.7622	hypo	intron (NM_028096, intron 1 of 9)	intron (NM_028096, intron 1 of 9)	16728	NM_028096	72097	Mm.142607	NM_028096	ENSMUSG00000026090	2010300C02Rik	-	RIKEN cDNA 2010300C02 gene	protein-coding
chr1	38365159	38365159	69.6429	hyper	intron (NM_001290814, intron 8 of 21)	intron (NM_001290814, intron 8 of 21)	-178652	NM_019570	56210	Mm.389103	NM_019570	ENSMUSG00000026082	Rev1	1110027I23Rik|AU022044|Rev1l	REV1, DNA directed polymerase	protein-coding
chr1	38599977	38599977	25.0594	hyper	intron (NM_001290814, intron 1 of 21)	intron (NM_001290814, intron 1 of 21)	84112	NM_001290814	16764	Mm.336679	NM_010678	ENSMUSG00000037138	Aff3	3222402O04Rik|A730046J16|LAF-4|Laf4	AF4/FMR2 family, member 3	protein-coding
chr1	38641378	38641378	73.6842	hyper	intron (NM_001290814, intron 1 of 21)	intron (NM_001290814, intron 1 of 21)	42711	NM_001290814	16764	Mm.336679	NM_010678	ENSMUSG00000037138	Aff3	3222402O04Rik|A730046J16|LAF-4|Laf4	AF4/FMR2 family, member 3	protein-coding
chr1	39023130	39023130	-30.5263	hypo	Intergenic	RLTR40|LTR|ERVK	-21529	NM_026850	68833	Mm.28121	NM_026850	ENSMUSG00000026078	Pdcl3	1110061A19Rik|C80025|Viaf1	phosducin-like 3	protein-coding
chr1	39051839	39051839	27.7778	hyper	exon (NM_026850, exon 3 of 6)	exon (NM_026850, exon 3 of 6)	7180	NM_026850	68833	Mm.28121	NM_026850	ENSMUSG00000026078	Pdcl3	1110061A19Rik|C80025|Viaf1	phosducin-like 3	protein-coding
chr1	39152901	39152901	38.7755	hyper	Intergenic	Intergenic	90936	NR_105767	102466631		NR_105767	ENSMUSG00000098833	Mir6349	Gm27558|mmu-mir-6349	microRNA 6349	ncRNA
chr1	39281618	39281618	-28.5714	hypo	intron (NM_008719, intron 1 of 20)	intron (NM_008719, intron 1 of 20)	30501	NM_008719	18143	Mm.2380	NM_008719	ENSMUSG00000026077	Npas2	MOP4|bHLHe9	neuronal PAS domain protein 2	protein-coding
chr1	39367171	39367171	-40.2243	hypo	intron (NM_008719, intron 5 of 20)	intron (NM_008719, intron 5 of 20)	-57525	NM_001252218	114641	Mm.379302	NM_053257	ENSMUSG00000073702	Rpl31	Dts	ribosomal protein L31	protein-coding
chr1	39439735	39439735	-43.3442	hypo	intron (NM_018775, intron 11 of 19)	MT2A|LTR|ERVL	15039	NM_053257	114641	Mm.379302	NM_053257	ENSMUSG00000073702	Rpl31	Dts	ribosomal protein L31	protein-coding
chr1	39459669	39459669	26.6667	hyper	exon (NM_018775, exon 5 of 20)	exon (NM_018775, exon 5 of 20)	34973	NM_053257	114641	Mm.379302	NM_053257	ENSMUSG00000073702	Rpl31	Dts	ribosomal protein L31	protein-coding
chr1	39524484	39524484	-48.8717	hypo	intron (NM_018775, intron 1 of 19)	MER21B|LTR|ERV1	11108	NM_018775	54610	Mm.387293	NM_018775	ENSMUSG00000003134	Tbc1d8	AD3|HBLP1|VRP	TBC1 domain family, member 8	protein-coding
chr1	39766751	39766751	55.5556	hyper	intron (NM_001145660, intron 4 of 14)	intron (NM_001145660, intron 4 of 14)	11083	NM_001145660	619289	Mm.334107	NM_001145660	ENSMUSG00000057173	Rfx8	4933400N17Rik	regulatory factor X 8	protein-coding
chr1	39777589	39777589	55.3846	hyper	intron (NM_001145660, intron 1 of 14)	intron (NM_001145660, intron 1 of 14)	245	NM_001145660	619289	Mm.334107	NM_001145660	ENSMUSG00000057173	Rfx8	4933400N17Rik	regulatory factor X 8	protein-coding
chr1	40114987	40114987	37.001	hyper	Intergenic	Intergenic	-26626	NM_010555	16178	Mm.1349	NM_010555	ENSMUSG00000026073	Il1r2	CD121b|Il1r-2	interleukin 1 receptor, type II	protein-coding
chr1	40158120	40158120	-43.108	hypo	intron (NM_010555, intron 1 of 8)	intron (NM_010555, intron 1 of 8)	-15424	NR_037980	100047133	Mm.447052	NR_037980	ENSMUSG00000097899	Gm16894	-	predicted gene, 16894	ncRNA
chr1	40158179	40158179	-47.4224	hypo	intron (NM_010555, intron 1 of 8)	intron (NM_010555, intron 1 of 8)	-15483	NR_037980	100047133	Mm.447052	NR_037980	ENSMUSG00000097899	Gm16894	-	predicted gene, 16894	ncRNA
chr1	40771155	40771155	57.2981	hyper	intron (NM_001033289, intron 1 of 11)	intron (NM_001033289, intron 1 of 11)	32598	NM_001033289	226999	Mm.256414	NM_001033289	ENSMUSG00000026062	Slc9a2	2210416H12Rik|4932415O19Rik|AV333884|NHE2	solute carrier family 9 (sodium/hydrogen exchanger), member 2	protein-coding
chr1	40936653	40936653	-36.9779	hypo	Intergenic	Intergenic	74207	NM_001081198	381339	Mm.334678	NM_001081198	ENSMUSG00000079588	Tmem182	2310079P10Rik|AI414494	transmembrane protein 182	protein-coding
chr1	40999828	40999828	28.2353	hyper	Intergenic	Intergenic	137382	NM_001081198	381339	Mm.334678	NM_001081198	ENSMUSG00000079588	Tmem182	2310079P10Rik|AI414494	transmembrane protein 182	protein-coding
chr1	41012046	41012046	27.4194	hyper	Intergenic	Intergenic	149600	NM_001081198	381339	Mm.334678	NM_001081198	ENSMUSG00000079588	Tmem182	2310079P10Rik|AI414494	transmembrane protein 182	protein-coding
chr1	41148022	41148022	37.8754	hyper	Intergenic	IAPLTR2_Mm|LTR|ERVK	90075	NR_040475	74897	Mm.243822	NR_040475	ENSMUSG00000104072	4930448I06Rik	-	RIKEN cDNA 4930448I06 gene	ncRNA
chr1	41184123	41184123	-39.1482	hypo	Intergenic	Intergenic	53974	NR_040475	74897	Mm.243822	NR_040475	ENSMUSG00000104072	4930448I06Rik	-	RIKEN cDNA 4930448I06 gene	ncRNA
chr1	41314680	41314680	-43.1586	hypo	Intergenic	Intergenic	-76583	NR_040475	74897	Mm.243822	NR_040475	ENSMUSG00000104072	4930448I06Rik	-	RIKEN cDNA 4930448I06 gene	ncRNA
chr1	42314519	42314519	26.1953	hyper	Intergenic	Intergenic	437151	NR_027826	66297	Mm.45203	NM_183252	ENSMUSG00000060424	Pantr1	2610017I09Rik|Pou3f3os|linc-Brn1a	POU domain, class 3, transcription factor 3 adjacent noncoding transcript 1	ncRNA
chr1	42692214	42692214	-63.4615	hypo	Intergenic	Intergenic	59456	NR_027826	66297	Mm.45203	NM_183252	ENSMUSG00000060424	Pantr1	2610017I09Rik|Pou3f3os|linc-Brn1a	POU domain, class 3, transcription factor 3 adjacent noncoding transcript 1	ncRNA
chr1	42910843	42910843	29.2135	hyper	intron (NM_023514, intron 1 of 10)	LTR31|LTR|ERV1	2765	NM_023514	69527	Mm.252982	NM_023514	ENSMUSG00000060679	Mrps9	2310002A08Rik|AW322516|Mrp-S9|S9mt|mg637	mitochondrial ribosomal protein S9	protein-coding
chr1	43052558	43052558	-55.5556	hypo	intron (NM_053107, intron 1 of 1)	RLTR1B|LTR|ERV1	42841	NM_053107	93690	Mm.444976	NM_053107	ENSMUSG00000041907	Gpr45	9230112G11Rik|AW046772	G protein-coupled receptor 45	protein-coding
chr1	43124257	43124257	40.1575	hyper	intron (NM_001013025, intron 5 of 12)	intron (NM_001013025, intron 5 of 12)	31210	NM_001013025	73122	Mm.246069	NM_001013025	ENSMUSG00000070939	Tgfbrap1	3110018K12Rik|AU024090|AU042859|AW742551|Trap1	transforming growth factor, beta receptor associated protein 1	protein-coding
chr1	43128650	43128650	-27.0926	hypo	intron (NM_001013025, intron 3 of 12)	B2_Mm2|SINE|B2	26817	NM_001013025	73122	Mm.246069	NM_001013025	ENSMUSG00000070939	Tgfbrap1	3110018K12Rik|AU024090|AU042859|AW742551|Trap1	transforming growth factor, beta receptor associated protein 1	protein-coding
chr1	43220590	43220590	-25.3012	hypo	5' UTR (NM_010212, exon 1 of 6)	5' UTR (NM_010212, exon 1 of 6)	216	NM_010212	14200	Mm.6799	NM_010212	ENSMUSG00000008136	Fhl2	FHL-2|SLIM-3|SLIM3	four and a half LIM domains 2	protein-coding
chr1	43283247	43283247	25.8824	hyper	Intergenic	L1Md_A|LINE|L1	-29641	NM_001289533	14200	Mm.6799	NM_010212	ENSMUSG00000008136	Fhl2	FHL-2|SLIM-3|SLIM3	four and a half LIM domains 2	protein-coding
chr1	43467533	43467533	-51.1905	hypo	Intergenic	Intergenic	-35063	NM_010879	17974	Mm.389903	NM_010879	ENSMUSG00000066877	Nck2	4833426I10Rik|Grb4|NCKbeta|Nck-2	non-catalytic region of tyrosine kinase adaptor protein 2	protein-coding
chr1	43525336	43525336	-32.9346	hypo	intron (NM_010879, intron 1 of 4)	MER21B|LTR|ERV1	22740	NM_010879	17974	Mm.389903	NM_010879	ENSMUSG00000066877	Nck2	4833426I10Rik|Grb4|NCKbeta|Nck-2	non-catalytic region of tyrosine kinase adaptor protein 2	protein-coding
chr1	43525339	43525339	-55.3846	hypo	intron (NM_010879, intron 1 of 4)	MER21B|LTR|ERV1	22743	NM_010879	17974	Mm.389903	NM_010879	ENSMUSG00000066877	Nck2	4833426I10Rik|Grb4|NCKbeta|Nck-2	non-catalytic region of tyrosine kinase adaptor protein 2	protein-coding
chr1	44255576	44255576	53.4015	hyper	Intergenic	FordPrefect|DNA|Tip100	20200	NM_207281	403183	Mm.336176	NM_207281	ENSMUSG00000046828	Mettl21e	4832428D23Rik|Gm991	methyltransferase like 21E	protein-coding
chr1	44255585	44255585	53.9007	hyper	Intergenic	FordPrefect|DNA|Tip100	20191	NM_207281	403183	Mm.336176	NM_207281	ENSMUSG00000046828	Mettl21e	4832428D23Rik|Gm991	methyltransferase like 21E	protein-coding
chr1	44255592	44255592	35.0492	hyper	Intergenic	FordPrefect|DNA|Tip100	20184	NM_207281	403183	Mm.336176	NM_207281	ENSMUSG00000046828	Mettl21e	4832428D23Rik|Gm991	methyltransferase like 21E	protein-coding
chr1	45219007	45219007	-25.641	hypo	Intergenic	L1Md_F2|LINE|L1	-149376	NM_009930	12825	Mm.249555	NM_009930	ENSMUSG00000026043	Col3a1	AW550625|Col3a-1|Tsk-2|Tsk2	collagen, type III, alpha 1	protein-coding
chr1	46370240	46370240	-73.3333	hypo	intron (NM_001160386, intron 55 of 65)	L1Md_T|LINE|L1	-112123	NM_001310335	100101919	Mm.383402	NM_001310335	ENSMUSG00000101337	Dnah7c	Dnahc7c	dynein, axonemal, heavy chain 7C	protein-coding
chr1	46772816	46772816	47.7155	hyper	intron (NM_001310335, intron 47 of 64)	L1_Mus2|LINE|L1	137538	NM_172653	227059	Mm.233889	NM_172653	ENSMUSG00000025986	Slc39a10	2900042E17Rik|5430433I10|mKIAA1265	solute carrier family 39 (zinc transporter), member 10	protein-coding
chr1	47844120	47844120	-50	hypo	Intergenic	IAPEz-int|LTR|ERVK	-320151	NR_105768	102466969		NR_105768	ENSMUSG00000098876	Mir6350	Gm27958|mmu-mir-6350	microRNA 6350	ncRNA
chr1	51248803	51248803	-26.1364	hypo	Intergenic	Intergenic	-97167	NM_138741	20324	Mm.398690	NM_138741	ENSMUSG00000045954	Sdpr	-	serum deprivation response	protein-coding
chr1	51486582	51486582	54.9991	hyper	Intergenic	B1F|SINE|Alu	48661	NM_028696	109019	Mm.196290	NM_028696	ENSMUSG00000026107	Nabp1	4930434H03Rik|4930442A21Rik|4930488J04Rik|4933440J18Rik|5830411E10Rik|AI852561|Nbp1|Obfc2a|Ssb2	nucleic acid binding protein 1	protein-coding
chr1	51490700	51490700	38.2541	hyper	Intergenic	L1Md_Gf|LINE|L1	44543	NM_028696	109019	Mm.196290	NM_028696	ENSMUSG00000026107	Nabp1	4930434H03Rik|4930442A21Rik|4930488J04Rik|4933440J18Rik|5830411E10Rik|AI852561|Nbp1|Obfc2a|Ssb2	nucleic acid binding protein 1	protein-coding
chr1	53663509	53663509	37.7479	hyper	intron (NM_001252070, intron 19 of 65)	RLTR9E|LTR|ERVK	100119	NM_001252070	627872	Mm.184692	NM_001252070	ENSMUSG00000096141	Dnah7a	Dnahc7|Dnahc7a|Gm992	dynein, axonemal, heavy chain 7A	protein-coding
chr1	54389760	54389760	-33.0385	hypo	intron (NM_030025, intron 17 of 27)	L1M2|LINE|L1	82233	NM_030025	78016	Mm.67455	NM_030025	ENSMUSG00000025983	Ccdc150	4930511H11Rik	coiled-coil domain containing 150	protein-coding
chr1	54458814	54458814	-38.4695	hypo	intron (NM_001033194, intron 16 of 17)	Lx9|LINE|L1	37056	NM_001033194	98488	Mm.25856	NM_001033194	ENSMUSG00000041303	Gtf3c3	TF3C-gamma|TFIIIC102	general transcription factor IIIC, polypeptide 3	protein-coding
chr1	54510984	54510984	-25.3747	hypo	Intergenic	MYSERV6-int|LTR|ERVK	-15114	NM_001033194	98488	Mm.25856	NM_001033194	ENSMUSG00000041303	Gtf3c3	TF3C-gamma|TFIIIC102	general transcription factor IIIC, polypeptide 3	protein-coding
chr1	54622819	54622819	-39.7802	hypo	Intergenic	RLTR25B|LTR|ERVK	-8291	NM_001163314	241062	Mm.103539	NM_175508	ENSMUSG00000073678	Pgap1	5033403E17Rik|9030223K07Rik|A530084K22|D230012E17Rik|oto	post-GPI attachment to proteins 1	protein-coding
chr1	54866105	54866105	-27.7132	hypo	intron (NM_001081433, intron 2 of 27)	intron (NM_001081433, intron 2 of 27)	117126	NM_001081433	329154	Mm.397910	NM_001081433	ENSMUSG00000052331	Ankrd44	4930444A19Rik|A130096K20|E130014H08Rik|PP6-ARS-B	ankyrin repeat domain 44	protein-coding
chr1	55506324	55506324	56.9767	hyper	intron (NM_001114663, intron 1 of 5)	intron (NM_001114663, intron 1 of 5)	43534	NM_001114663	227120	Mm.194183	NM_001114663	ENSMUSG00000038349	Plcl1	C230017K02Rik|PLC-L|PLC-L1|PLCE|PLCL|PLDL1|PRIP|PRIP-1	phospholipase C-like 1	protein-coding
chr1	57012894	57012894	-30.4996	hypo	intron (NM_139146, intron 2 of 10)	intron (NM_139146, intron 2 of 10)	15284	NM_139146	212712	Mm.145599	NM_139146	ENSMUSG00000038331	Satb2	mKIAA1034	special AT-rich sequence binding protein 2	protein-coding
chr1	57033761	57033761	25.641	hyper	Intergenic	Intergenic	5448	NR_024326	329160	Mm.419039	NR_024325	ENSMUSG00000087022	9130024F11Rik	B530002L08|EG329160	RIKEN cDNA 9130024F11 gene	ncRNA
chr1	57034154	57034154	26.3158	hyper	Intergenic	CpG	5841	NR_024326	329160	Mm.419039	NR_024325	ENSMUSG00000087022	9130024F11Rik	B530002L08|EG329160	RIKEN cDNA 9130024F11 gene	ncRNA
chr1	57041286	57041286	32.1705	hyper	Intergenic	Intergenic	12973	NR_024326	329160	Mm.419039	NR_024325	ENSMUSG00000087022	9130024F11Rik	B530002L08|EG329160	RIKEN cDNA 9130024F11 gene	ncRNA
chr1	57041437	57041437	57.0745	hyper	Intergenic	Intergenic	13124	NR_024326	329160	Mm.419039	NR_024325	ENSMUSG00000087022	9130024F11Rik	B530002L08|EG329160	RIKEN cDNA 9130024F11 gene	ncRNA
chr1	57041445	57041445	44.0973	hyper	Intergenic	Intergenic	13132	NR_024326	329160	Mm.419039	NR_024325	ENSMUSG00000087022	9130024F11Rik	B530002L08|EG329160	RIKEN cDNA 9130024F11 gene	ncRNA
chr1	57063305	57063305	-28.8855	hypo	Intergenic	Intergenic	34992	NR_024326	329160	Mm.419039	NR_024325	ENSMUSG00000087022	9130024F11Rik	B530002L08|EG329160	RIKEN cDNA 9130024F11 gene	ncRNA
chr1	57502882	57502882	-29.2054	hypo	Intergenic	Intergenic	-39364	NM_001302964	68736	Mm.288490	NM_001037742	ENSMUSG00000048495	Tyw5	1110034B05Rik	tRNA-yW synthesizing protein 5	protein-coding
chr1	58277030	58277030	-32.1659	hypo	intron (NM_023631, intron 4 of 34)	intron (NM_023631, intron 4 of 34)	9789	NM_023631	71872	Mm.244525	NM_023631	ENSMUSG00000038242	Aox4	2310003G12Rik|Aoh2	aldehyde oxidase 4	protein-coding
chr1	58361273	58361273	66.4352	hyper	exon (NM_001008419, exon 14 of 36)	exon (NM_001008419, exon 14 of 36)	26103	NM_001008419	213043	Mm.414292	NM_001008419	ENSMUSG00000079554	Aox2	Aoh3|Aox3l1	aldehyde oxidase 2	protein-coding
chr1	58361281	58361281	69.8379	hyper	exon (NM_001008419, exon 14 of 36)	exon (NM_001008419, exon 14 of 36)	26111	NM_001008419	213043	Mm.414292	NM_001008419	ENSMUSG00000079554	Aox2	Aoh3|Aox3l1	aldehyde oxidase 2	protein-coding
chr1	58972719	58972719	-65.2778	hypo	intron (NM_172406, intron 9 of 15)	intron (NM_172406, intron 9 of 15)	57607	NM_172406	70827	Mm.222887	NM_172406	ENSMUSG00000026028	Trak2	2900022D04Rik|4733401O11Rik|AI480836|AW046271|Als2cr3|CALS-C|GRIF-1|GRIF1|OIP98|mKIAA0549	trafficking protein, kinesin binding 2	protein-coding
chr1	59278323	59278323	26.4151	hyper	intron (NM_146109, intron 1 of 12)	intron (NM_146109, intron 1 of 12)	15614	NM_001159948	74018	Mm.272078	NM_028717	ENSMUSG00000026024	Als2	3222402C23Rik|9430073A21Rik|Als2cr6|Alsin|mKIAA1563	amyotrophic lateral sclerosis 2 (juvenile)	protein-coding
chr1	59343594	59343594	56.6592	hyper	intron (NM_001033373, intron 6 of 13)	intron (NM_001033373, intron 6 of 13)	29843	NM_001033373	271697	Mm.297713	NM_001033373	ENSMUSG00000026023	Cdk15	Als2cr7|Pftk2	cyclin-dependent kinase 15	protein-coding
chr1	59434915	59434915	44.4486	hyper	Intergenic	Intergenic	-104076	NM_008057	14369	Mm.297906	NM_008057	ENSMUSG00000041075	Fzd7	Fz7	frizzled class receptor 7	protein-coding
chr1	59597631	59597631	25.5297	hyper	intron (NM_001013771, intron 2 of 19)	intron (NM_001013771, intron 2 of 19)	24523	NM_001013771	381260	Mm.486706	NM_001013771	ENSMUSG00000047361	Gm973	AW554518	predicted gene 973	protein-coding
chr1	59597643	59597643	36.0731	hyper	intron (NM_001013771, intron 2 of 19)	intron (NM_001013771, intron 2 of 19)	24535	NM_001013771	381260	Mm.486706	NM_001013771	ENSMUSG00000047361	Gm973	AW554518	predicted gene 973	protein-coding
chr1	59631602	59631602	40.8581	hyper	intron (NM_001013771, intron 11 of 19)	intron (NM_001013771, intron 11 of 19)	58494	NM_001013771	381260	Mm.486706	NM_001013771	ENSMUSG00000047361	Gm973	AW554518	predicted gene 973	protein-coding
chr1	59770538	59770538	-46.6086	hypo	Intergenic	B3|SINE|B2	8886	NR_028521	100217421		NR_028521		Snord11	MBII-95	small nucleolar RNA, C/D box 11	snoRNA
chr1	60792192	60792192	25.7426	hyper	Intergenic	Intergenic	-11040	NM_007642	12487	Mm.255003	NM_007642	ENSMUSG00000026012	Cd28	-	CD28 antigen	protein-coding
chr1	60993183	60993183	31.4465	hyper	Intergenic	Intergenic	27314	NM_001281976	12477	Mm.390	NM_009843	ENSMUSG00000026011	Ctla4	Cd152|Ctla-4|Ly-56	cytotoxic T-lymphocyte-associated protein 4	protein-coding
chr1	62552126	62552126	39.6552	hyper	intron (NM_001081050, intron 20 of 22)	MER5A1|DNA|MER1_type	-197765	NM_001077404	18187	Mm.266341	NM_010939	ENSMUSG00000025969	Nrp2	1110048P06Rik|Np-2|Np2|Npn-2|Npn2	neuropilin 2	protein-coding
chr1	62645122	62645122	28.4188	hyper	intron (NM_001081050, intron 22 of 22)	intron (NM_001081050, intron 22 of 22)	-104769	NM_001077404	18187	Mm.266341	NM_010939	ENSMUSG00000025969	Nrp2	1110048P06Rik|Np-2|Np2|Npn-2|Npn2	neuropilin 2	protein-coding
chr1	62687346	62687346	-37.9605	hypo	3' UTR (NM_001081050, exon 23 of 23)	3' UTR (NM_001081050, exon 23 of 23)	-62545	NM_001077404	18187	Mm.266341	NM_010939	ENSMUSG00000025969	Nrp2	1110048P06Rik|Np-2|Np2|Npn-2|Npn2	neuropilin 2	protein-coding
chr1	62840973	62840973	29.9113	hyper	non-coding (NR_040601, exon 2 of 3)	non-coding (NR_040601, exon 2 of 3)	333	NR_040601	74992	Mm.401979	NR_040601		4930487H11Rik	-	RIKEN cDNA 4930487H11 gene	ncRNA
chr1	63006637	63006637	25.0744	hyper	Intergenic	Intergenic	154204	NM_001081436	227195	Mm.74718	NM_001081436	ENSMUSG00000040865	Ino80d	7330405I11|A430093A21Rik|BC010584|OTTMUSG00000002594	INO80 complex subunit D	protein-coding
chr1	63031427	63031427	36.2388	hyper	Intergenic	Intergenic	129414	NM_001081436	227195	Mm.74718	NM_001081436	ENSMUSG00000040865	Ino80d	7330405I11|A430093A21Rik|BC010584|OTTMUSG00000002594	INO80 complex subunit D	protein-coding
chr1	63174791	63174791	-39.0703	hypo	intron (NR_045914, intron 1 of 3)	intron (NR_045914, intron 1 of 3)	13477	NR_045914	100380944	Mm.392955	NR_045914	ENSMUSG00000084799	Ino80dos	Gm11602|OTTMUSG00000002611	INO80 complex subunit D, opposite strand	ncRNA
chr1	63272799	63272799	28.895	hyper	intron (NM_001285937, intron 2 of 5)	intron (NM_001285937, intron 2 of 5)	-11944	NM_146250	241070	Mm.103354	NM_146250	ENSMUSG00000046856	Gpr1	-	G protein-coupled receptor 1	protein-coding
chr1	63272911	63272911	55.492	hyper	intron (NM_001285937, intron 2 of 5)	intron (NM_001285937, intron 2 of 5)	-12056	NM_146250	241070	Mm.103354	NM_146250	ENSMUSG00000046856	Gpr1	-	G protein-coupled receptor 1	protein-coding
chr1	63272916	63272916	26.2828	hyper	intron (NM_001285937, intron 2 of 5)	intron (NM_001285937, intron 2 of 5)	-12061	NM_146250	241070	Mm.103354	NM_146250	ENSMUSG00000046856	Gpr1	-	G protein-coupled receptor 1	protein-coding
chr1	63798350	63798350	34.1463	hyper	intron (NM_172422, intron 11 of 11)	intron (NM_172422, intron 11 of 11)	17491	NM_001256158	74426	Mm.159197	NM_001256158	ENSMUSG00000025961	4933402D24Rik	-	RIKEN cDNA 4933402D24 gene	protein-coding
chr1	64077729	64077729	34.0909	hyper	Intergenic	Intergenic	11346	NR_105864	102466760		NR_105864	ENSMUSG00000098487	Mir6899	Gm27384|mmu-mir-6899	microRNA 6899	ncRNA
chr1	64139050	64139050	-37.9284	hypo	intron (NM_033563, intron 1 of 3)	intron (NM_033563, intron 1 of 3)	28913	NM_033563	93691	Mm.29466	NM_033563	ENSMUSG00000025959	Klf7	9830124P08Rik	Kruppel-like factor 7 (ubiquitous)	protein-coding
chr1	64789311	64789311	48.7912	hyper	Intergenic	Intergenic	-4987	NM_001042659	14367	Mm.150813	NM_022721	ENSMUSG00000045005	Fzd5	5330434N09Rik|AI427138|Fz-5|Fz5|mFz5	frizzled class receptor 5	protein-coding
chr1	65075008	65075008	27.178	hyper	intron (NM_001310617, intron 1 of 8)	intron (NM_001310617, intron 1 of 8)	4325	NM_027582	70861	Mm.18725	NM_027582	ENSMUSG00000025955	Akr1cl	4921521F21Rik|AI451536|AI503553	aldo-keto reductase family 1, member C-like	protein-coding
chr1	65211615	65211615	-61.6667	hypo	intron (NM_001111320, intron 6 of 8)	intron (NM_001111320, intron 6 of 8)	14101	NM_010497	15926	Mm.9925	NM_010497	ENSMUSG00000025950	Idh1	AI314845|AI788952|E030024J03Rik|Id-1|Idh-1|Idpc	isocitrate dehydrogenase 1 (NADP+), soluble	protein-coding
chr1	67271340	67271340	-45.7258	hypo	intron (NM_001080809, intron 34 of 37)	MER5A|DNA|MER1_type	101739	NM_001080809	227231	Mm.343942	NM_001080809	ENSMUSG00000025991	Cps1	4732433M03Rik|CPS|D1Ucla3	carbamoyl-phosphate synthetase 1	protein-coding
chr1	67455005	67455005	-31.4963	hypo	Intergenic	Intergenic	285404	NM_001080809	227231	Mm.343942	NM_001080809	ENSMUSG00000025991	Cps1	4732433M03Rik|CPS|D1Ucla3	carbamoyl-phosphate synthetase 1	protein-coding
chr1	68755501	68755501	-52	hypo	intron (NM_010154, intron 2 of 26)	L1Md_F2|LINE|L1	399132	NM_010154	13869	Mm.442420	NM_010154	ENSMUSG00000062209	Erbb4	Her4|c-erbB-4	erb-b2 receptor tyrosine kinase 4	protein-coding
chr1	71226124	71226124	41.6497	hyper	Intergenic	Lx7|LINE|L1	-76578	NM_007525	12021	Mm.10764	NM_007525	ENSMUSG00000026196	Bard1	ENSMUSG00000060893|ENSMUSG00000073653	BRCA1 associated RING domain 1	protein-coding
chr1	71296938	71296938	36.7286	hyper	intron (NM_175210, intron 48 of 52)	intron (NM_175210, intron 48 of 52)	-147392	NM_007525	12021	Mm.10764	NM_007525	ENSMUSG00000026196	Bard1	ENSMUSG00000060893|ENSMUSG00000073653	BRCA1 associated RING domain 1	protein-coding
chr1	71657650	71657650	32.8571	hyper	intron (NM_010233, intron 26 of 45)	intron (NM_010233, intron 26 of 45)	42158	NM_001276411	14268	Mm.193099	NM_010233	ENSMUSG00000026193	Fn1	E330027I09|Fn|Fn-1	fibronectin 1	protein-coding
chr1	71770142	71770142	31.4436	hyper	Intergenic	B4|SINE|B4	70233	NR_040308	100042814	Mm.405775	NR_040308	ENSMUSG00000073652	Apol7d	ENSMUSG00000073652|Gm15456|OTTMUSG00000022136	apolipoprotein L 7d	ncRNA
chr1	71910104	71910104	-45.3846	hypo	Intergenic	Intergenic	-24582	NR_027658	667931	Mm.214128	NR_027658	ENSMUSG00000099707	Gm8883	EG667931|Gm554	predicted gene 8883	ncRNA
chr1	72169244	72169244	28.169	hyper	Intergenic	Intergenic	89637	NM_001005423	381269	Mm.422636	NM_001005423	ENSMUSG00000039395	Mreg	Gm974|Wdt2|dsu	melanoregulin	protein-coding
chr1	72218914	72218914	41.5205	hyper	intron (NM_001005423, intron 2 of 4)	B1_Mur1|SINE|Alu	39967	NM_001005423	381269	Mm.422636	NM_001005423	ENSMUSG00000039395	Mreg	Gm974|Wdt2|dsu	melanoregulin	protein-coding
chr1	72244877	72244877	41.6667	hyper	intron (NM_001005423, intron 1 of 4)	intron (NM_001005423, intron 1 of 4)	14004	NM_001005423	381269	Mm.422636	NM_001005423	ENSMUSG00000039395	Mreg	Gm974|Wdt2|dsu	melanoregulin	protein-coding
chr1	72244888	72244888	38.1563	hyper	intron (NM_001005423, intron 1 of 4)	intron (NM_001005423, intron 1 of 4)	13993	NM_001005423	381269	Mm.422636	NM_001005423	ENSMUSG00000039395	Mreg	Gm974|Wdt2|dsu	melanoregulin	protein-coding
chr1	72245521	72245521	49.3795	hyper	intron (NM_001005423, intron 1 of 4)	intron (NM_001005423, intron 1 of 4)	13360	NM_001005423	381269	Mm.422636	NM_001005423	ENSMUSG00000039395	Mreg	Gm974|Wdt2|dsu	melanoregulin	protein-coding
chr1	72264695	72264695	37.887	hyper	Intergenic	B1_Mm|SINE|Alu	-5814	NM_001005423	381269	Mm.422636	NM_001005423	ENSMUSG00000039395	Mreg	Gm974|Wdt2|dsu	melanoregulin	protein-coding
chr1	72582780	72582780	45.2222	hyper	5' UTR (NM_001045533, exon 1 of 4)	5' UTR (NM_001045533, exon 1 of 4)	358	NM_001045533	381270	Mm.337023	NM_001045533	ENSMUSG00000039372	2018-03-04	BC056494|mKIAA1399	membrane-associated ring finger (C3HC4) 4	protein-coding
chr1	72659069	72659069	-35.7856	hypo	intron (NM_018817, intron 10 of 16)	intron (NM_018817, intron 10 of 16)	29244	NM_018817	54380	Mm.274232	NM_018817	ENSMUSG00000039354	Smarcal1	6030401P21Rik|AI851716|Mharp	SWI/SNF related matrix associated, actin dependent regulator of chromatin, subfamily a-like 1	protein-coding
chr1	72836953	72836953	35.034	hyper	Intergenic	Intergenic	-34101	NM_008342	16008	Mm.141936	NM_008342	ENSMUSG00000039323	Igfbp2	AI255832|IBP-2|Igfbp-2|mIGFBP-2	insulin-like growth factor binding protein 2	protein-coding
chr1	72902977	72902977	71.2329	hyper	Intergenic	Intergenic	18462	NM_010518	16011	Mm.405761	NM_010518	ENSMUSG00000026185	Igfbp5	AI256729|AW208790|IGFBP-5|IGFBP-5P	insulin-like growth factor binding protein 5	protein-coding
chr1	73062310	73062310	37.2093	hyper	promoter-TSS (NR_038001)	promoter-TSS (NR_038001)	163	NM_009407	21958	Mm.425024	NM_009407	ENSMUSG00000026182	Tnp1	Stp-1|TP1|Tp-1	transition protein 1	protein-coding
chr1	73325429	73325429	43.1613	hyper	Intergenic	Intergenic	-120113	NR_040605	78718	Mm.244075	NR_040605	ENSMUSG00000101812	D530049I02Rik	-	RIKEN cDNA D530049I02 gene	ncRNA
chr1	73900655	73900655	-28.2051	hypo	intron (NR_045311, intron 6 of 8)	intron (NR_045311, intron 6 of 8)	1494	NR_105769	102465179		NR_105769	ENSMUSG00000098504	Mir6351	Gm27936|mmu-mir-6351	microRNA 6351	ncRNA
chr1	74222544	74222544	-32.9972	hypo	Intergenic	Intergenic	18661	NM_178241	227288	Mm.337035	NM_178241	ENSMUSG00000048480	Cxcr1	Il8ra	chemokine (C-X-C motif) receptor 1	protein-coding
chr1	74273830	74273830	-45.3214	hypo	Intergenic	Intergenic	-9294	NM_029711	76709	Mm.337038	NM_029711	ENSMUSG00000006304	Arpc2	2210023N03Rik|34kDa|p34-Arc	actin related protein 2/3 complex, subunit 2	protein-coding
chr1	74325498	74325498	-29.1589	hypo	TTS (NM_001190444)	TTS (NM_001190444)	324	NM_174985	227289	Mm.246587	NM_174985	ENSMUSG00000064272	Gpbar1	BG37|GPCR|GPR131|M-BAR|TGR5	G protein-coupled bile acid receptor 1	protein-coding
chr1	74423456	74423456	40.5594	hyper	exon (NM_013612, exon 3 of 15)	exon (NM_013612, exon 3 of 15)	1679	NM_013612	18173	Mm.2913	NM_013612	ENSMUSG00000026177	Slc11a1	Bcg|Ity|Ity1|Lsh|Nramp|Nramp1|ity	solute carrier family 11 (proton-coupled divalent metal ion transporters), member 1	protein-coding
chr1	74423471	74423471	29.0807	hyper	exon (NM_013612, exon 3 of 15)	exon (NM_013612, exon 3 of 15)	1694	NM_013612	18173	Mm.2913	NM_013612	ENSMUSG00000026177	Slc11a1	Bcg|Ity|Ity1|Lsh|Nramp|Nramp1|ity	solute carrier family 11 (proton-coupled divalent metal ion transporters), member 1	protein-coding
chr1	74429972	74429972	-26.9482	hypo	intron (NM_013612, intron 9 of 14)	intron (NM_013612, intron 9 of 14)	8195	NM_013612	18173	Mm.2913	NM_013612	ENSMUSG00000026177	Slc11a1	Bcg|Ity|Ity1|Lsh|Nramp|Nramp1|ity	solute carrier family 11 (proton-coupled divalent metal ion transporters), member 1	protein-coding
chr1	74431362	74431362	27.027	hyper	intron (NM_013612, intron 13 of 14)	intron (NM_013612, intron 13 of 14)	-6821	NM_153088	227292	Mm.165042	NM_153088	ENSMUSG00000026176	Ctdsp1	GIP|NLIIF|Nif3|SCP1	CTD (carboxy-terminal domain, RNA polymerase II, polypeptide A) small phosphatase 1	protein-coding
chr1	74618118	74618118	-38.1988	hypo	exon (NM_001310668, exon 7 of 9)	exon (NM_001310668, exon 7 of 9)	16484	NM_001310668	77264	Mm.207298	NM_029888	ENSMUSG00000026135	Zfp142	9330177B18Rik|BB154236|mKIAA0236	zinc finger protein 142	protein-coding
chr1	74635452	74635452	27.2505	hyper	promoter-TSS (NM_001310668)	promoter-TSS (NM_001310668)	589	NM_025784	66821	Mm.358700	NM_025784	ENSMUSG00000026172	Bcs1l	9130022O19Rik	BCS1-like (yeast)	protein-coding
chr1	74793732	74793732	-46.3092	hypo	exon (NM_153744, exon 4 of 14)	exon (NM_153744, exon 4 of 14)	1797	NM_153744	241113	Mm.166501	NM_153744	ENSMUSG00000006542	Prkag3	AMPKg3L|AMPKg3S|Amkg3|Ampkg3	protein kinase, AMP-activated, gamma 3 non-catatlytic subunit	protein-coding
chr1	74822678	74822678	-73.0769	hypo	intron (NM_009526, intron 1 of 3)	intron (NM_009526, intron 1 of 3)	4212	NM_009526	22420	Mm.268282	NM_009526	ENSMUSG00000033227	Wnt6	AA409270|Wnt-6	wingless-type MMTV integration site family, member 6	protein-coding
chr1	74847472	74847472	40.9091	hyper	exon (NM_009518, exon 3 of 4)	exon (NM_009518, exon 3 of 4)	8879	NM_009518	22409	Mm.5130	NM_009518	ENSMUSG00000026167	Wnt10a	-	wingless-type MMTV integration site family, member 10A	protein-coding
chr1	74904059	74904059	25.143	hyper	3' UTR (NM_009872, exon 1 of 1)	3' UTR (NM_009872, exon 1 of 1)	2456	NM_009872	12570	Mm.153833	NM_009872	ENSMUSG00000090071	Cdk5r2	B230310J22Rik|p39	cyclin-dependent kinase 5, regulatory subunit 2 (p39)	protein-coding
chr1	75078811	75078811	27.0604	hyper	intron (NM_029342, intron 3 of 5)	intron (NM_029342, intron 3 of 5)	42989	NM_029342	75570	Mm.442409	NM_029342	ENSMUSG00000026162	Nhej1	1700029B21Rik|XLF|cernunnos	nonhomologous end-joining factor 1	protein-coding
chr1	75183331	75183331	27.7778	hyper	exon (NM_001288612, exon 8 of 16)	exon (NM_001288612, exon 8 of 16)	5253	NM_001288612	245860	Mm.238266	NM_001003917	ENSMUSG00000033124	Atg9a	AU019532|Apg9l1|Atg9|Atg9l1	autophagy related 9A	protein-coding
chr1	75186931	75186931	-46.1274	hypo	exon (NM_001288612, exon 3 of 16)	exon (NM_001288612, exon 3 of 16)	1653	NM_001288612	245860	Mm.238266	NM_001003917	ENSMUSG00000033124	Atg9a	AU019532|Apg9l1|Atg9|Atg9l1	autophagy related 9A	protein-coding
chr1	75186951	75186951	-47.5	hypo	exon (NM_001288612, exon 3 of 16)	exon (NM_001288612, exon 3 of 16)	1633	NM_001288612	245860	Mm.238266	NM_001003917	ENSMUSG00000033124	Atg9a	AU019532|Apg9l1|Atg9|Atg9l1	autophagy related 9A	protein-coding
chr1	75195121	75195121	67.7778	hyper	exon (NM_026187, exon 12 of 14)	exon (NM_026187, exon 12 of 14)	6387	NM_026187	52231	Mm.259326	NM_026187	ENSMUSG00000026199	Ankzf1	1300008P06Rik|2810025E10Rik|D1Ertd161e	ankyrin repeat and zinc finger domain containing 1	protein-coding
chr1	75312533	75312533	40.5	hyper	exon (NM_016878, exon 5 of 15)	exon (NM_016878, exon 5 of 15)	1059	NM_016878	13437	Mm.24680	NM_016878	ENSMUSG00000026209	Dnpep	AA407814	aspartyl aminopeptidase	protein-coding
chr1	75357200	75357200	73.3333	hyper	exon (NM_010043, exon 1 of 9)	exon (NM_010043, exon 1 of 9)	333	NM_010043	13346	Mm.6712	NM_010043	ENSMUSG00000026208	Des	-	desmin	protein-coding
chr1	75361266	75361266	-38.9423	hypo	intron (NM_010043, intron 6 of 8)	ID_B1|SINE|B4	4399	NM_010043	13346	Mm.6712	NM_010043	ENSMUSG00000026208	Des	-	desmin	protein-coding
chr1	75415615	75415615	34.4744	hyper	exon (NM_007463, exon 27 of 41)	exon (NM_007463, exon 27 of 41)	-16903	NM_133708	69080	Mm.23951	NM_133708	ENSMUSG00000033021	Gmppa	1810012N01Rik	GDP-mannose pyrophosphorylase A	protein-coding
chr1	75447317	75447317	-26.3889	hypo	5' UTR (NM_183022, exon 1 of 10)	5' UTR (NM_183022, exon 1 of 10)	232	NM_183022	241118	Mm.110790	NM_183022	ENSMUSG00000033007	Asic4	Accn4|BNAC4	acid-sensing (proton-gated) ion channel family member 4	protein-coding
chr1	75501420	75501420	39.5122	hyper	intron (NM_001310679, intron 1 of 8)	intron (NM_001310679, intron 1 of 8)	1607	NM_178884	98733	Mm.236454	NM_178884	ENSMUSG00000026211	Obsl1	AW822216	obscurin-like 1	protein-coding
chr1	75553219	75553219	40.5181	hyper	intron (NM_009208, intron 19 of 22)	intron (NM_009208, intron 19 of 22)	10378	NM_009208	20536	Mm.5053	NM_009208	ENSMUSG00000006576	Slc4a3	A930038D23Rik|Ae3	solute carrier family 4 (anion exchanger), member 3	protein-coding
chr1	75556578	75556578	64.3444	hyper	TTS (NM_009208)	TTS (NM_009208)	13737	NM_009208	20536	Mm.5053	NM_009208	ENSMUSG00000006576	Slc4a3	A930038D23Rik|Ae3	solute carrier family 4 (anion exchanger), member 3	protein-coding
chr1	75591991	75591991	39.7058	hyper	Intergenic	RSINE1|SINE|B4	49150	NM_009208	20536	Mm.5053	NM_009208	ENSMUSG00000006576	Slc4a3	A930038D23Rik|Ae3	solute carrier family 4 (anion exchanger), member 3	protein-coding
chr1	75609438	75609438	49.1903	hyper	Intergenic	Intergenic	66597	NM_009208	20536	Mm.5053	NM_009208	ENSMUSG00000006576	Slc4a3	A930038D23Rik|Ae3	solute carrier family 4 (anion exchanger), member 3	protein-coding
chr1	75653663	75653663	25.5556	hyper	Intergenic	Intergenic	110822	NM_009208	20536	Mm.5053	NM_009208	ENSMUSG00000006576	Slc4a3	A930038D23Rik|Ae3	solute carrier family 4 (anion exchanger), member 3	protein-coding
chr1	75746509	75746509	-45	hypo	Intergenic	Intergenic	203668	NM_009208	20536	Mm.5053	NM_009208	ENSMUSG00000006576	Slc4a3	A930038D23Rik|Ae3	solute carrier family 4 (anion exchanger), member 3	protein-coding
chr1	76024349	76024349	-61.7647	hypo	Intergenic	Intergenic	-461359	NR_038013	620079	Mm.378379	NR_038012	ENSMUSG00000100553	Gm17751	-	predicted gene, 17751	ncRNA
chr1	76038314	76038314	34.0659	hyper	Intergenic	Intergenic	-447394	NR_038013	620079	Mm.378379	NR_038012	ENSMUSG00000100553	Gm17751	-	predicted gene, 17751	ncRNA
chr1	77253223	77253223	-37.234	hypo	Intergenic	Intergenic	240120	NR_105770	102465180		NR_105770	ENSMUSG00000099141	Mir6352	Gm27481|mmu-mir-6352	microRNA 6352	ncRNA
chr1	77256670	77256670	51.5322	hyper	Intergenic	Intergenic	236673	NR_105770	102465180		NR_105770	ENSMUSG00000099141	Mir6352	Gm27481|mmu-mir-6352	microRNA 6352	ncRNA
chr1	77377632	77377632	-29.2662	hypo	intron (NM_007936, intron 13 of 17)	intron (NM_007936, intron 13 of 17)	115711	NR_105770	102465180		NR_105770	ENSMUSG00000099141	Mir6352	Gm27481|mmu-mir-6352	microRNA 6352	ncRNA
chr1	77408943	77408943	32	hyper	intron (NM_007936, intron 5 of 17)	intron (NM_007936, intron 5 of 17)	84400	NR_105770	102465180		NR_105770	ENSMUSG00000099141	Mir6352	Gm27481|mmu-mir-6352	microRNA 6352	ncRNA
chr1	77503461	77503461	61.8421	hyper	exon (NM_007936, exon 3 of 18)	exon (NM_007936, exon 3 of 18)	8202	NM_007936	13838	Mm.400747	NM_007936	ENSMUSG00000026235	Epha4	2900005C20Rik|AI385584|Cek8|Hek8|Sek|Sek1|Tyro1|rb	Eph receptor A4	protein-coding
chr1	77706949	77706949	-33.6458	hypo	Intergenic	Intergenic	-195286	NM_007936	13838	Mm.400747	NM_007936	ENSMUSG00000026235	Epha4	2900005C20Rik|AI385584|Cek8|Hek8|Sek|Sek1|Tyro1|rb	Eph receptor A4	protein-coding
chr1	78319712	78319712	-33.0846	hypo	intron (NM_001004173, intron 1 of 4)	intron (NM_001004173, intron 1 of 4)	12791	NM_001004173	433323	Mm.276248	NM_001004173	ENSMUSG00000032908	Sgpp2	SPPase2|Spp2	sphingosine-1-phosphate phosphotase 2	protein-coding
chr1	78499062	78499062	31.7073	hyper	Intergenic	MMERGLN-int|LTR|ERV1	-8573	NM_026713	68393	Mm.41325	NM_026713	ENSMUSG00000012187	Mogat1	0610030A14Rik|1110064N14Rik|Dgat2l|Dgat2l1|MGAT1|WI1-2612I11.1|mDC2	monoacylglycerol O-acyltransferase 1	protein-coding
chr1	78612158	78612158	-25.2579	hypo	Intergenic	MTE2b|LTR|MaLR	-42242	NM_001001981	195434	Mm.276016	NM_001001981	ENSMUSG00000079470	Utp14b	4932411L21Rik|jsd	UTP14B small subunit processome component	protein-coding
chr1	78732625	78732625	-47.619	hypo	Intergenic	RLTR13D5|LTR|ERVK	77610	NM_001136226	195434	Mm.276016	NM_001001981	ENSMUSG00000079470	Utp14b	4932411L21Rik|jsd	UTP14B small subunit processome component	protein-coding
chr1	78875826	78875826	-73.7705	hypo	Intergenic	Intergenic	62302	NM_021342	57814	Mm.24386	NM_021342	ENSMUSG00000047330	Kcne4	AW487937|MiRP3	potassium voltage-gated channel, Isk-related subfamily, gene 4	protein-coding
chr1	79360122	79360122	27.3188	hyper	Intergenic	RLTR10A|LTR|ERVK	76543	NM_009129	20254	Mm.5038	NM_009129	ENSMUSG00000050711	Scg2	Chgc|SgII	secretogranin II	protein-coding
chr1	79447239	79447239	-47.6667	hypo	Intergenic	Intergenic	-10574	NM_001310680	20254	Mm.5038	NM_009129	ENSMUSG00000050711	Scg2	Chgc|SgII	secretogranin II	protein-coding
chr1	79493909	79493909	-77.2727	hypo	Intergenic	L1Md_F2|LINE|L1	-57244	NM_001310680	20254	Mm.5038	NM_009129	ENSMUSG00000050711	Scg2	Chgc|SgII	secretogranin II	protein-coding
chr1	79578098	79578098	29.6293	hyper	Intergenic	Intergenic	90449	NM_183027	252903	Mm.32409	NM_183027	ENSMUSG00000054702	Ap1s3	1190009B22|Jr2|[s]3A	adaptor-related protein complex AP-1, sigma 3	protein-coding
chr1	79737381	79737381	30	hyper	intron (NM_027057, intron 1 of 4)	intron (NM_027057, intron 1 of 4)	20963	NM_027057	69368	Mm.293273	NM_027057	ENSMUSG00000073643	Wdfy1	1700013B03Rik|1700120F24Rik|FENS-1|Jr1|WDF1|ZFYVE17|mKIAA1435	WD repeat and FYVE domain containing 1	protein-coding
chr1	79790732	79790732	28.3442	hyper	TTS (NM_009255)	TTS (NM_009255)	18139	NM_001081210	69163	Mm.238455	NM_001081210	ENSMUSG00000026248	Mrpl44	1810030E18Rik|5730593H20Rik|AI463302	mitochondrial ribosomal protein L44	protein-coding
chr1	79973537	79973537	27.3973	hyper	Intergenic	Intergenic	-118297	NM_009255	20720	Mm.3093	NM_009255	ENSMUSG00000026249	Serpine2	B230326M24Rik|PAI-1|PI-7|PI7|PN-1|Spi4	serine (or cysteine) peptidase inhibitor, clade E, member 2	protein-coding
chr1	80236679	80236679	31.2851	hyper	Intergenic	Intergenic	-26160	NM_173425	241128	Mm.145511	NM_173425	ENSMUSG00000043230	Fam124b	A830043J08Rik	family with sequence similarity 124, member B	protein-coding
chr1	82200245	82200245	-33.238	hypo	Intergenic	BGLII_B|LTR|ERVK	71754	NR_105762	102466629		NR_105762	ENSMUSG00000098797	Mir6344	Gm27840|mmu-mir-6344	microRNA 6344	ncRNA
chr1	82292158	82292158	-28.9037	hypo	Intergenic	Intergenic	-4144	NM_010570	16367	Mm.4952	NM_010570	ENSMUSG00000055980	Irs1	G972R|IRS-1	insulin receptor substrate 1	protein-coding
chr1	82721814	82721814	25.5814	hyper	intron (NM_029409, intron 1 of 8)	intron (NM_029409, intron 1 of 8)	349	NM_001310695	75734	Mm.396863	NM_029409	ENSMUSG00000026150	Mff	5230400G24Rik|AI314724	mitochondrial fission factor	protein-coding
chr1	83366492	83366492	29.0519	hyper	intron (NM_172430, intron 1 of 10)	L1Md_T|LINE|L1	38283	NM_172430	77629	Mm.154303	NM_172430	ENSMUSG00000026163	Sphkap	4930544G21Rik|A930009L15Rik|AI852220|SKIP|mKIAA1678	SPHK1 interactor, AKAP domain containing	protein-coding
chr1	83403882	83403882	34.2903	hyper	intron (NM_172430, intron 1 of 10)	intron (NM_172430, intron 1 of 10)	893	NM_172430	77629	Mm.154303	NM_172430	ENSMUSG00000026163	Sphkap	4930544G21Rik|A930009L15Rik|AI852220|SKIP|mKIAA1678	SPHK1 interactor, AKAP domain containing	protein-coding
chr1	84156094	84156094	-53.4247	hypo	intron (NM_001003948, intron 1 of 2)	intron (NM_001003948, intron 1 of 2)	59442	NR_105771	102465181		NR_105771	ENSMUSG00000098851	Mir6353	Gm27391|mmu-mir-6353	microRNA 6353	ncRNA
chr1	84299107	84299107	69.7987	hyper	Intergenic	B4A|SINE|B4	-17887	NM_001003948	98496	Mm.187470	NM_001003948	ENSMUSG00000045658	Pid1	5033414K04Rik|NYGGF4	phosphotyrosine interaction domain containing 1	protein-coding
chr1	84589256	84589256	-25.5869	hypo	intron (NM_152915, intron 1 of 12)	intron (NM_152915, intron 1 of 12)	-103158	NR_039588	100628595		NR_039588	ENSMUSG00000093254	Mir5126	mir-5126|mmu-mir-5126|mu-mir-5126	microRNA 5126	ncRNA
chr1	84909333	84909333	31.0299	hyper	exon (NM_027921, exon 4 of 5)	exon (NM_027921, exon 4 of 5)	22325	NM_027921	71781	Mm.158754	NM_027921	ENSMUSG00000026220	Slc16a14	1110004H10Rik	solute carrier family 16 (monocarboxylic acid transporters), member 14	protein-coding
chr1	85238873	85238873	36.3636	hyper	Intergenic	B1_Mus1|SINE|Alu	28268	NM_001037909	620078	Mm.386456	NM_175219	ENSMUSG00000052477	C130026I21Rik	4930565N07Rik|OTTMUSG00000029174	RIKEN cDNA C130026I21 gene	protein-coding
chr1	87361956	87361956	58.6466	hyper	Intergenic	L1Md_F|LINE|L1	133429	NM_030194	109032	Mm.335802	NM_030194	ENSMUSG00000070034	Sp110	5031415C07Rik|52kDa|5830484A20Rik|ENSMUSG00000075603|Ifi75|Ipr1	Sp110 nuclear body protein	protein-coding
chr1	87465169	87465169	-41.847	hypo	Intergenic	Intergenic	30216	NM_030194	109032	Mm.335802	NM_030194	ENSMUSG00000070034	Sp110	5031415C07Rik|52kDa|5830484A20Rik|ENSMUSG00000075603|Ifi75|Ipr1	Sp110 nuclear body protein	protein-coding
chr1	87659135	87659135	-28.6093	hypo	Intergenic	Intergenic	10612	NR_106172	102466882		NR_106172	ENSMUSG00000098634	Mir8096	Gm27479|mmu-mir-8096	microRNA 8096	ncRNA
chr1	87701451	87701451	30.2326	hyper	intron (NM_133781, intron 1 of 8)	intron (NM_133781, intron 1 of 8)	11429	NM_133781	12283	Mm.26135	NM_133781	ENSMUSG00000036707	Cab39	AA408805|AA960512|C78372|MO25|MO25alpha	calcium binding protein 39	protein-coding
chr1	87701534	87701534	-46.8759	hypo	intron (NM_133781, intron 1 of 8)	intron (NM_133781, intron 1 of 8)	11512	NM_133781	12283	Mm.26135	NM_133781	ENSMUSG00000036707	Cab39	AA408805|AA960512|C78372|MO25|MO25alpha	calcium binding protein 39	protein-coding
chr1	87792326	87792326	33.2772	hyper	intron (NM_022417, intron 1 of 5)	intron (NM_022417, intron 1 of 5)	1241	NM_022417	64294	Mm.29870	NM_022417	ENSMUSG00000026223	Itm2c	3110038L02Rik|BRI3|Bricd2c|E25|E25C|ITM3	integral membrane protein 2C	protein-coding
chr1	87880357	87880357	-30.9545	hypo	Intergenic	B3|SINE|B2	-22727	NM_001033290	227326	Mm.244158	NM_001033290	ENSMUSG00000049608	Gpr55	CTFL|Gm218|Lpir1	G protein-coupled receptor 55	protein-coding
chr1	87957279	87957279	-29.0334	hypo	Intergenic	Intergenic	-3915	NM_027357	70247	Mm.280013	NM_027357	ENSMUSG00000026229	Psmd1	2410026J11Rik|P112|S1	proteasome (prosome, macropain) 26S subunit, non-ATPase, 1	protein-coding
chr1	88122418	88122418	-34.1996	hypo	intron (NM_030184, intron 19 of 24)	intron (NM_030184, intron 19 of 24)	71063	NM_027456	78795	Mm.379264	NM_027456	ENSMUSG00000062590	Armc9	3830422A13Rik|4831423D23Rik|4930438O05Rik|5730415N24Rik	armadillo repeat containing 9	protein-coding
chr1	88237067	88237067	28.7302	hyper	Intergenic	B1_Mm|SINE|Alu	10793	NR_028478	100303740	Mm.154378	NR_028478	ENSMUSG00000064837	Snora75	MBI-55	small nucleolar RNA, H/ACA box 75	snoRNA
chr1	89059284	89059284	-28.3333	hypo	Intergenic	MLT1E3|LTR|MaLR	-6353	NM_021306	13599	Mm.140765	NM_021306	ENSMUSG00000026247	Ecel1	DINE|xce	endothelin converting enzyme-like 1	protein-coding
chr1	89066922	89066922	-75.2294	hypo	Intergenic	Intergenic	-12967	NM_027084	69453	Mm.84618	NM_027084	ENSMUSG00000036480	Prss56	1700027L20Rik	protease, serine 56	protein-coding
chr1	89067001	89067001	-42.7011	hypo	Intergenic	Intergenic	-12888	NM_027084	69453	Mm.84618	NM_027084	ENSMUSG00000036480	Prss56	1700027L20Rik	protease, serine 56	protein-coding
chr1	89067555	89067555	72.2581	hyper	Intergenic	Intergenic	-12334	NM_027084	69453	Mm.84618	NM_027084	ENSMUSG00000036480	Prss56	1700027L20Rik	protease, serine 56	protein-coding
chr1	89072753	89072753	41.7172	hyper	Intergenic	Intergenic	-7136	NM_027084	69453	Mm.84618	NM_027084	ENSMUSG00000036480	Prss56	1700027L20Rik	protease, serine 56	protein-coding
chr1	89081353	89081353	39.176	hyper	exon (NM_027084, exon 4 of 13)	exon (NM_027084, exon 4 of 13)	1464	NM_027084	69453	Mm.84618	NM_027084	ENSMUSG00000036480	Prss56	1700027L20Rik	protease, serine 56	protein-coding
chr1	89291279	89291279	-32.2034	hypo	promoter-TSS (NM_001110227)	promoter-TSS (NM_001110227)	25	NM_001110227	100040591	Mm.443539	NM_001110227	ENSMUSG00000079436	Kcnj13	-	potassium inwardly-rectifying channel, subfamily J, member 13	protein-coding
chr1	89374178	89374178	-46.1538	hypo	exon (NM_019867, exon 13 of 13)	exon (NM_019867, exon 13 of 13)	7339	NM_028473	73234	Mm.7310	NM_028473	ENSMUSG00000026258	3110079O15Rik	Snorc	RIKEN cDNA 3110079O15 gene	protein-coding
chr1	89475870	89475870	-68.6301	hypo	intron (NM_001160164, intron 1 of 2)	MLT1B|LTR|MaLR	-4727	NM_001160165	23956	Mm.143717	NM_015750	ENSMUSG00000079434	Neu2	MBS|MSS|MTS	neuraminidase 2	protein-coding
chr1	89564613	89564613	-39.0476	hypo	exon (NM_001110192, exon 4 of 27)	exon (NM_001110192, exon 4 of 27)	47726	NM_001110193	16331	Mm.15105	NM_010566	ENSMUSG00000026288	Inpp5d	SHIP|SHIP-1|SHIP1|SIP-145|p150Ship|s-SHIP	inositol polyphosphate-5-phosphatase D	protein-coding
chr1	89736984	89736984	33.9005	hyper	intron (NM_009118, intron 13 of 15)	B3|SINE|B2	-12878	NM_177646	227333	Mm.277217	NM_177646	ENSMUSG00000070738	Dgkd	AI841987|D330025K09|DGKdelta|dgkd-2	diacylglycerol kinase, delta	protein-coding
chr1	89919142	89919142	33.8028	hyper	Intergenic	Intergenic	-14016	NM_001198573	227334	Mm.80484	NM_001033291	ENSMUSG00000005501	Usp40	B230215L03Rik|C730029K03	ubiquitin specific peptidase 40	protein-coding
chr1	90139112	90139112	-38.8954	hypo	intron (NM_001281466, intron 20 of 41)	intron (NM_001281466, intron 20 of 41)	15517	NM_001281466	100040766	Mm.386915	NM_001177364	ENSMUSG00000079429	Mroh2a	ENSMUSG00000044873|Heatr7b1|OTTMUSG00000020804	maestro heat-like repeat family member 2A	protein-coding
chr1	90153086	90153086	-27.1051	hypo	exon (NM_001281466, exon 36 of 42)	exon (NM_001281466, exon 36 of 42)	12897	NR_040291	78605	Mm.384762	NR_040291		6430706D22Rik	-	RIKEN cDNA 6430706D22 gene	ncRNA
chr1	90509185	90509185	27.2727	hyper	Intergenic	Intergenic	61093	NR_037971	100503197	Mm.99352	NR_037971	ENSMUSG00000100798	Gm19589	-	predicted gene, 19589	ncRNA
chr1	90567774	90567774	-29.3429	hypo	Intergenic	Intergenic	30992	NM_177305	320982	Mm.27968	NM_177305	ENSMUSG00000049866	Arl4c	A630084M22Rik|Arl7|LAK	ADP-ribosylation factor-like 4C	protein-coding
chr1	90652798	90652798	-47.1799	hypo	TTS (NR_040493)	TTS (NR_040493)	1333	NR_040493	78650	Mm.243767	NR_040493	ENSMUSG00000097398	Platr5	2410088K16Rik	pluripotency associated transcript 5	ncRNA
chr1	90968854	90968854	49.2308	hyper	intron (NM_133816, intron 1 of 5)	intron (NM_133816, intron 1 of 5)	1817	NM_133816	98402	Mm.170983	NM_133816	ENSMUSG00000036206	Sh3bp4	AI594717|AW227605|BOG25	SH3-domain binding protein 4	protein-coding
chr1	91199622	91199622	-29.3289	hypo	Intergenic	Intergenic	103086	NR_040482	77331	Mm.374962	NR_040482	ENSMUSG00000099938	C030007H22Rik	-	RIKEN cDNA C030007H22 gene	ncRNA
chr1	91572148	91572148	-35.2255	hypo	TTS (NR_015540)	TTS (NR_015540)	8319	NR_015540	74403	Mm.444291	NR_015540		4933400F21Rik	1700091C04Rik|4930565K10Rik	RIKEN cDNA 4933400F21 gene	ncRNA
chr1	91584355	91584355	-29.1758	hypo	intron (NM_001037136, intron 9 of 16)	intron (NM_001037136, intron 9 of 16)	-3888	NR_015540	74403	Mm.444291	NR_015540		4933400F21Rik	1700091C04Rik|4930565K10Rik	RIKEN cDNA 4933400F21 gene	ncRNA
chr1	91621200	91621200	36.8056	hyper	intron (NM_001037136, intron 9 of 16)	intron (NM_001037136, intron 9 of 16)	-40733	NR_015540	74403	Mm.444291	NR_015540		4933400F21Rik	1700091C04Rik|4930565K10Rik	RIKEN cDNA 4933400F21 gene	ncRNA
chr1	91635494	91635494	45.9854	hyper	intron (NM_001037136, intron 10 of 16)	intron (NM_001037136, intron 10 of 16)	-55027	NR_015540	74403	Mm.444291	NR_015540		4933400F21Rik	1700091C04Rik|4930565K10Rik	RIKEN cDNA 4933400F21 gene	ncRNA
chr1	91635682	91635682	-29.9078	hypo	intron (NM_001037136, intron 10 of 16)	intron (NM_001037136, intron 10 of 16)	-55215	NR_015540	74403	Mm.444291	NR_015540		4933400F21Rik	1700091C04Rik|4930565K10Rik	RIKEN cDNA 4933400F21 gene	ncRNA
chr1	91647625	91647625	26.7207	hyper	intron (NM_001037136, intron 11 of 16)	intron (NM_001037136, intron 11 of 16)	-67158	NR_015540	74403	Mm.444291	NR_015540		4933400F21Rik	1700091C04Rik|4930565K10Rik	RIKEN cDNA 4933400F21 gene	ncRNA
chr1	91668867	91668867	-58.9744	hypo	intron (NM_178119, intron 12 of 17)	intron (NM_178119, intron 12 of 17)	-88400	NR_015540	74403	Mm.444291	NR_015540		4933400F21Rik	1700091C04Rik|4930565K10Rik	RIKEN cDNA 4933400F21 gene	ncRNA
chr1	91693108	91693108	-68.9099	hypo	intron (NM_001037136, intron 12 of 16)	intron (NM_001037136, intron 12 of 16)	-112641	NR_015540	74403	Mm.444291	NR_015540		4933400F21Rik	1700091C04Rik|4930565K10Rik	RIKEN cDNA 4933400F21 gene	ncRNA
chr1	91784202	91784202	25.4237	hyper	exon (NM_178119, exon 17 of 18)	exon (NM_178119, exon 17 of 18)	43549	NM_010262	14472	Mm.204730	NM_010262	ENSMUSG00000034486	Gbx2	D130058E05Rik|Gbx-2|MMoxA|Stra7	gastrulation brain homeobox 2	protein-coding
chr1	91842435	91842435	37.6077	hyper	Intergenic	URR1B|DNA|MER1_type	-14684	NM_010262	14472	Mm.204730	NM_010262	ENSMUSG00000034486	Gbx2	D130058E05Rik|Gbx-2|MMoxA|Stra7	gastrulation brain homeobox 2	protein-coding
chr1	91871179	91871179	35.0802	hyper	intron (NM_139152, intron 3 of 5)	intron (NM_139152, intron 3 of 5)	39973	NM_139152	208372	Mm.215164	NM_139152	ENSMUSG00000067081	Asb18	Asb-18	ankyrin repeat and SOCS box-containing 18	protein-coding
chr1	91892856	91892856	26.2874	hyper	exon (NM_139152, exon 2 of 6)	exon (NM_139152, exon 2 of 6)	18296	NM_139152	208372	Mm.215164	NM_139152	ENSMUSG00000067081	Asb18	Asb-18	ankyrin repeat and SOCS box-containing 18	protein-coding
chr1	92050140	92050140	25.3968	hyper	promoter-TSS (NM_029122)	promoter-TSS (NM_029122)	-164	NM_029122	74918	Mm.317517	NM_029122	ENSMUSG00000026301	Iqca	4930465P12Rik|4930585L22Rik|BB288505|Iqca1	IQ motif containing with AAA domain	protein-coding
chr1	92057081	92057081	41.8786	hyper	Intergenic	Intergenic	-7105	NM_029122	74918	Mm.317517	NM_029122	ENSMUSG00000026301	Iqca	4930465P12Rik|4930585L22Rik|BB288505|Iqca1	IQ motif containing with AAA domain	protein-coding
chr1	92088194	92088194	-43.3333	hypo	Intergenic	Intergenic	-12361	NM_001271607	12778	Mm.6522	NM_007722	ENSMUSG00000044337	Ackr3	AW541270|CXC-R7|CXCR-7|Cmkor1|Cxcr7|RDC-1|Rdc1	atypical chemokine receptor 3	protein-coding
chr1	92165150	92165150	-43.244	hypo	Intergenic	Intergenic	64595	NM_007722	12778	Mm.6522	NM_007722	ENSMUSG00000044337	Ackr3	AW541270|CXC-R7|CXCR-7|Cmkor1|Cxcr7|RDC-1|Rdc1	atypical chemokine receptor 3	protein-coding
chr1	92170100	92170100	-63.2747	hypo	Intergenic	Intergenic	69545	NM_007722	12778	Mm.6522	NM_007722	ENSMUSG00000044337	Ackr3	AW541270|CXC-R7|CXCR-7|Cmkor1|Cxcr7|RDC-1|Rdc1	atypical chemokine receptor 3	protein-coding
chr1	92179174	92179174	-27.5	hypo	Intergenic	Intergenic	78619	NM_007722	12778	Mm.6522	NM_007722	ENSMUSG00000044337	Ackr3	AW541270|CXC-R7|CXCR-7|Cmkor1|Cxcr7|RDC-1|Rdc1	atypical chemokine receptor 3	protein-coding
chr1	92194691	92194691	42.0561	hyper	Intergenic	Intergenic	94136	NM_007722	12778	Mm.6522	NM_007722	ENSMUSG00000044337	Ackr3	AW541270|CXC-R7|CXCR-7|Cmkor1|Cxcr7|RDC-1|Rdc1	atypical chemokine receptor 3	protein-coding
chr1	92352410	92352410	-33.3333	hypo	Intergenic	Intergenic	-147590	NM_133805	108679	Mm.119177	NM_133805	ENSMUSG00000034432	Cops8	9430009J09Rik|AA408242|Csn8|Sgn8	COP9 signalosome subunit 8	protein-coding
chr1	92396557	92396557	-27.8294	hypo	Intergenic	Intergenic	-103443	NM_133805	108679	Mm.119177	NM_133805	ENSMUSG00000034432	Cops8	9430009J09Rik|AA408242|Csn8|Sgn8	COP9 signalosome subunit 8	protein-coding
chr1	92838384	92838384	-46.3406	hypo	intron (NM_053015, intron 12 of 15)	intron (NM_053015, intron 12 of 15)	-11301	NM_001101647	623503	Mm.471593	NM_001101647	ENSMUSG00000090550	Prlh	EG623503	prolactin releasing hormone	protein-coding
chr1	92914248	92914248	41.1111	hyper	intron (NM_001111312, intron 1 of 12)	intron (NM_001111312, intron 1 of 12)	18944	NM_001111312	16978	Mm.45039	NM_008515	ENSMUSG00000026305	Lrrfip1	AU024550|Fliiap1	leucine rich repeat (in FLII) interacting protein 1	protein-coding
chr1	92964874	92964874	40.6667	hyper	intron (NM_008515, intron 1 of 22)	Tigger7|DNA|MER2_type	14853	NM_001310732	16978	Mm.45039	NM_008515	ENSMUSG00000026305	Lrrfip1	AU024550|Fliiap1	leucine rich repeat (in FLII) interacting protein 1	protein-coding
chr1	92981247	92981247	28.8889	hyper	intron (NM_001310732, intron 7 of 24)	intron (NM_001310732, intron 7 of 24)	31226	NM_001310732	16978	Mm.45039	NM_008515	ENSMUSG00000026305	Lrrfip1	AU024550|Fliiap1	leucine rich repeat (in FLII) interacting protein 1	protein-coding
chr1	93005275	93005275	27.9412	hyper	intron (NM_008515, intron 16 of 22)	intron (NM_008515, intron 16 of 22)	-36405	NM_001033408	329207	Mm.295940	NM_001033408	ENSMUSG00000070732	Rbm44	Gm817	RNA binding motif protein 44	protein-coding
chr1	93121218	93121218	25.2381	hyper	3' UTR (NM_016894, exon 3 of 3)	3' UTR (NM_016894, exon 3 of 3)	-25678	NM_026454	67921	Mm.337238	NM_026454	ENSMUSG00000034343	Ube2f	2510010F15Rik|AI851109	ubiquitin-conjugating enzyme E2F (putative)	protein-coding
chr1	93205084	93205084	38.5417	hyper	intron (NM_016717, intron 5 of 11)	intron (NM_016717, intron 5 of 11)	10169	NM_016717	50880	Mm.25724	NM_016717	ENSMUSG00000026307	Scly	9830169H08|A930015N15Rik|SCL|Scly1|Scly2	selenocysteine lyase	protein-coding
chr1	93215682	93215682	-27.7328	hypo	exon (NM_016717, exon 11 of 12)	exon (NM_016717, exon 11 of 12)	-2970	NM_001033292	227357	Mm.318167	NM_001033292	ENSMUSG00000049515	Espnl	Gm556	espin-like	protein-coding
chr1	93241323	93241323	-40	hypo	exon (NM_001033292, exon 9 of 9)	exon (NM_001033292, exon 9 of 9)	-6327	NM_027551	70788	Mm.68617	NM_027551	ENSMUSG00000026308	Klhl30	4631423F02Rik	kelch-like 30	protein-coding
chr1	93241860	93241860	31.4242	hyper	exon (NM_001033292, exon 9 of 9)	exon (NM_001033292, exon 9 of 9)	-5790	NM_027551	70788	Mm.68617	NM_027551	ENSMUSG00000026308	Klhl30	4631423F02Rik	kelch-like 30	protein-coding
chr1	93508761	93508761	33.4066	hyper	Intergenic	Intergenic	71104	NM_023046	65247	Mm.234152	NM_023046	ENSMUSG00000026311	Asb1	1700029O08Rik|1700054C17Rik|AI426616|AI851378|mKIAA1146	ankyrin repeat and SOCS box-containing 1	protein-coding
chr1	94277467	94277467	-45.2329	hypo	Intergenic	Intergenic	83652	NR_105865	102465542		NR_105865	ENSMUSG00000098288	Mir6900	Gm27708|mmu-mir-6900	microRNA 6900	ncRNA
chr1	94385566	94385566	-56.1621	hypo	Intergenic	IAP-d-int|LTR|ERVK	2764	NM_001011525	258228	Mm.377386	NM_001011525	ENSMUSG00000057464	Olfr1415	MOR103-12	olfactory receptor 1415	protein-coding
chr1	94651671	94651671	-43.6189	hypo	Intergenic	Intergenic	-76592	NM_016696	14733	Mm.297976	NM_016696	ENSMUSG00000034220	Gpc1	AI462976	glypican 1	protein-coding
chr1	94762726	94762726	-26.2651	hypo	Intergenic	Intergenic	15771	NR_029559	387167		NR_029559	ENSMUSG00000065470	Mir149	Mirn149|mir-149|mmu-mir-149	microRNA 149	ncRNA
chr1	94773174	94773174	-28.8889	hypo	exon (NM_172850, exon 15 of 18)	exon (NM_172850, exon 15 of 18)	26219	NR_029559	387167		NR_029559	ENSMUSG00000065470	Mir149	Mirn149|mir-149|mmu-mir-149	microRNA 149	ncRNA
chr1	94773247	94773247	41.8605	hyper	exon (NM_172850, exon 15 of 18)	exon (NM_172850, exon 15 of 18)	26236	NM_001347091	241158	Mm.108280	NM_172850	ENSMUSG00000034212	Ankmy1	4930483I10Rik|ZMYND13	ankyrin repeat and MYND domain containing 1	protein-coding
chr1	95011375	95011375	59.9251	hyper	Intergenic	Intergenic	-12924	NM_001294149	16560	Mm.276408	NM_008440	ENSMUSG00000014602	Kif1a	ATSV|C630002N23Rik|Gm1626|Kns1	kinesin family member 1A	protein-coding
chr1	95011421	95011421	34.6431	hyper	Intergenic	Intergenic	-12970	NM_001294149	16560	Mm.276408	NM_008440	ENSMUSG00000014602	Kif1a	ATSV|C630002N23Rik|Gm1626|Kns1	kinesin family member 1A	protein-coding
chr1	95107204	95107204	38.6905	hyper	intron (NM_001310428, intron 21 of 31)	intron (NM_001310428, intron 21 of 31)	-25270	NM_172463	208777	Mm.271897	NM_172463	ENSMUSG00000047793	Sned1	6720455I24Rik|AI197264|AI642697|D430044C15Rik|SST3|Snep	sushi, nidogen and EGF-like domains 1	protein-coding
chr1	95193872	95193872	35.8974	hyper	TTS (NM_172463)	TTS (NM_172463)	8584	NM_178051	69821	Mm.52809	NM_178051	ENSMUSG00000026273	Mterf4	1810059A23Rik|4933412H03Rik|Mterfd2	mitochondrial transcription termination factor 4	protein-coding
chr1	95269698	95269698	35.7798	hyper	promoter-TSS (NM_207031)	promoter-TSS (NM_207031)	-775	NM_207031	404545	Mm.297411	NM_207031	ENSMUSG00000034107	Ano7	Ngep|Ngep-L|Pcanap5|Tmem16g	anoctamin 7	protein-coding
chr1	95341478	95341478	27.5362	hyper	intron (NM_133808, intron 1 of 27)	intron (NM_133808, intron 1 of 27)	800	NM_001301364	110611	Mm.30012	NM_133808	ENSMUSG00000034088	Hdlbp	1110005P14Rik|AA960365|AI118566|D1Ertd101e	high density lipoprotein (HDL) binding protein	protein-coding
chr1	95394015	95394015	30.0813	hyper	exon (NM_001159719, exon 5 of 13)	exon (NM_001159719, exon 5 of 13)	-14666	NM_145519	227377	Mm.243091	NM_145519	ENSMUSG00000034066	Farp2	AI465173|BC009153|D030026M03Rik|Fir|mKIAA0793	FERM, RhoGEF and pleckstrin domain protein 2	protein-coding
chr1	95409560	95409560	32.8675	hyper	intron (NM_145519, intron 1 of 26)	intron (NM_145519, intron 1 of 26)	879	NM_145519	227377	Mm.243091	NM_145519	ENSMUSG00000034066	Farp2	AI465173|BC009153|D030026M03Rik|Fir|mKIAA0793	FERM, RhoGEF and pleckstrin domain protein 2	protein-coding
chr1	95576983	95576983	40.2644	hyper	Intergenic	Intergenic	-5169	NM_016778	51800	Mm.3295	NM_016778	ENSMUSG00000026278	Bok	matador|mtd	BCL2-related ovarian killer	protein-coding
chr1	95697123	95697123	-27.3333	hypo	TTS (NM_023136)	TTS (NM_023136)	1388	NM_001105667	21915	Mm.250332	NM_023136	ENSMUSG00000026281	Dtymk	AU044245|CDC8|D10Ertd203e|TMPK|TYPK|Tmk|mtmk	deoxythymidylate kinase	protein-coding
chr1	95977231	95977231	-31.4626	hypo	Intergenic	Intergenic	-28101	NM_008798	18566	Mm.5024	NM_008798	ENSMUSG00000026285	Pdcd1	Ly101|PD-1|Pdc1	programmed cell death 1	protein-coding
chr1	95977233	95977233	-34.6139	hypo	Intergenic	Intergenic	-28103	NM_008798	18566	Mm.5024	NM_008798	ENSMUSG00000026285	Pdcd1	Ly101|PD-1|Pdc1	programmed cell death 1	protein-coding
chr1	96098808	96098808	30.1887	hyper	Intergenic	L1Md_F|LINE|L1	-149678	NM_008798	18566	Mm.5024	NM_008798	ENSMUSG00000026285	Pdcd1	Ly101|PD-1|Pdc1	programmed cell death 1	protein-coding
chr1	96125340	96125340	57.377	hyper	Intergenic	L1Md_F3|LINE|L1	-176210	NM_008798	18566	Mm.5024	NM_008798	ENSMUSG00000026285	Pdcd1	Ly101|PD-1|Pdc1	programmed cell death 1	protein-coding
chr1	96125343	96125343	41.3846	hyper	Intergenic	L1Md_F3|LINE|L1	-176213	NM_008798	18566	Mm.5024	NM_008798	ENSMUSG00000026285	Pdcd1	Ly101|PD-1|Pdc1	programmed cell death 1	protein-coding
chr1	96144978	96144978	-51.0985	hypo	Intergenic	L1Md_F2|LINE|L1	-195848	NM_008798	18566	Mm.5024	NM_008798	ENSMUSG00000026285	Pdcd1	Ly101|PD-1|Pdc1	programmed cell death 1	protein-coding
chr1	99467821	99467821	43.75	hyper	Intergenic	Intergenic	90774	NM_133825	52392	Mm.12309	NM_133825	ENSMUSG00000044768	D1Ertd622e	AI987691|AW047450	DNA segment, Chr 1, ERATO Doi 622, expressed	protein-coding
chr1	100356252	100356252	-58.5185	hypo	intron (NM_027584, intron 6 of 13)	intron (NM_027584, intron 6 of 13)	38551	NM_027584	70866	Mm.389164	NM_027584	ENSMUSG00000026336	Slco6d1	4921511I05Rik	solute carrier organic anion transporter family, member 6d1	protein-coding
chr1	100786286	100786286	-33.7994	hypo	Intergenic	L1_Mus2|LINE|L1	468585	NM_027584	70866	Mm.389164	NM_027584	ENSMUSG00000026336	Slco6d1	4921511I05Rik	solute carrier organic anion transporter family, member 6d1	protein-coding
chr1	105823072	105823072	-42.7819	hypo	Intergenic	L1Md_A|LINE|L1	-842324	NM_011800	23836	Mm.103640	NM_011800	ENSMUSG00000050840	Cdh20	Cdh7	cadherin 20	protein-coding
chr1	105823081	105823081	-35.4531	hypo	Intergenic	L1Md_A|LINE|L1	-842315	NM_011800	23836	Mm.103640	NM_011800	ENSMUSG00000050840	Cdh20	Cdh7	cadherin 20	protein-coding
chr1	107777042	107777042	27.931	hyper	Intergenic	RMER17C-int|LTR|ERVK	99742	NM_009399	21934	Mm.6251	NM_009399	ENSMUSG00000026321	Tnfrsf11a	Ly109|ODFR|OFE|Rank|TRANCE-R|mRANK	tumor necrosis factor receptor superfamily, member 11a, NFKB activator	protein-coding
chr1	108015802	108015802	29.1591	hyper	Intergenic	L1Md_T|LINE|L1	52299	NR_040630	626049	Mm.247410	NR_040630	ENSMUSG00000101583	Gm20753	-	predicted gene, 20753	ncRNA
chr1	108631425	108631425	40.708	hyper	intron (NM_001316750, intron 7 of 8)	intron (NM_001316750, intron 7 of 8)	-20558	NM_177410	12043	Mm.257460	NM_009741	ENSMUSG00000057329	Bcl2	AW986256|Bcl-2|C430015F12Rik|D630044D05Rik|D830018M01Rik	B cell leukemia/lymphoma 2	protein-coding
chr1	108655303	108655303	31.1966	hyper	intron (NM_001316750, intron 1 of 8)	intron (NM_001316750, intron 1 of 8)	1016	NM_027534	70750	Mm.458911	NM_027534	ENSMUSG00000009905	Kdsr	6330410P18Rik|9430079B08Rik|Fvt1	3-ketodihydrosphingosine reductase	protein-coding
chr1	111096690	111096690	-43.2496	hypo	Intergenic	L1Md_F|LINE|L1	-782787	NM_001316743	241201	Mm.213407	NM_172853	ENSMUSG00000026312	Cdh7	9330156F07Rik|CDH7L1	cadherin 7, type 2	protein-coding
chr1	119101203	119101203	50	hyper	Intergenic	L1Md_F3|LINE|L1	1106506	NM_011650	22099	Mm.426637	NM_011650	ENSMUSG00000026374	Tsn	2610034C24Rik|AU040286|C3PO|TB-RBP	translin	protein-coding
chr1	119585668	119585668	-79.7619	hypo	Intergenic	L1Md_F3|LINE|L1	622041	NM_011650	22099	Mm.426637	NM_011650	ENSMUSG00000026374	Tsn	2610034C24Rik|AU040286|C3PO|TB-RBP	translin	protein-coding
chr1	119622129	119622129	-32.437	hypo	Intergenic	L1Md_T|LINE|L1	585580	NM_011650	22099	Mm.426637	NM_011650	ENSMUSG00000026374	Tsn	2610034C24Rik|AU040286|C3PO|TB-RBP	translin	protein-coding
chr1	120001743	120001743	-42.9938	hypo	Intergenic	RMER17A|LTR|ERVK	205966	NM_011650	22099	Mm.426637	NM_011650	ENSMUSG00000026374	Tsn	2610034C24Rik|AU040286|C3PO|TB-RBP	translin	protein-coding
chr1	120287033	120287033	27.7778	hyper	intron (NM_029709, intron 1 of 36)	intron (NM_029709, intron 1 of 36)	1398	NM_029709	76707	Mm.138740	NM_029709	ENSMUSG00000064302	Clasp1	1700030C23Rik|5730583A19Rik|B130045P17Rik|CLASP1alpha	CLIP associating protein 1	protein-coding
chr1	120548884	120548884	30.362	hyper	exon (NM_023755, exon 3 of 15)	exon (NM_023755, exon 3 of 15)	24362	NM_023755	81879	Mm.24621	NM_023755	ENSMUSG00000026380	Tfcp2l1	1810030F05Rik|4932442M07Rik|AA575098|Cp2l1|Crtr-1|D930018N21Rik|LBP-9|Tcfcp2l1	transcription factor CP2-like 1	protein-coding
chr1	120616679	120616679	-40.0822	hypo	Intergenic	Intergenic	92157	NM_023755	81879	Mm.24621	NM_023755	ENSMUSG00000026380	Tfcp2l1	1810030F05Rik|4932442M07Rik|AA575098|Cp2l1|Crtr-1|D930018N21Rik|LBP-9|Tcfcp2l1	transcription factor CP2-like 1	protein-coding
chr1	120932079	120932079	37.0868	hyper	intron (NM_001081125, intron 1 of 13)	L1MEc|LINE|L1	18117	NM_001081125	14633	Mm.273292	NM_001081125	ENSMUSG00000048402	Gli2	-	GLI-Kruppel family member GLI2	protein-coding
chr1	120961840	120961840	51.7341	hyper	Intergenic	Intergenic	-11644	NM_001081125	14633	Mm.273292	NM_001081125	ENSMUSG00000048402	Gli2	-	GLI-Kruppel family member GLI2	protein-coding
chr1	120961853	120961853	37.8721	hyper	Intergenic	Intergenic	-11657	NM_001081125	14633	Mm.273292	NM_001081125	ENSMUSG00000048402	Gli2	-	GLI-Kruppel family member GLI2	protein-coding
chr1	120962003	120962003	26.7442	hyper	Intergenic	Intergenic	-11807	NM_001081125	14633	Mm.273292	NM_001081125	ENSMUSG00000048402	Gli2	-	GLI-Kruppel family member GLI2	protein-coding
chr1	120973872	120973872	30.5565	hyper	Intergenic	Intergenic	-23676	NM_001081125	14633	Mm.273292	NM_001081125	ENSMUSG00000048402	Gli2	-	GLI-Kruppel family member GLI2	protein-coding
chr1	121018364	121018364	-55.8682	hypo	Intergenic	Intergenic	-68168	NM_001081125	14633	Mm.273292	NM_001081125	ENSMUSG00000048402	Gli2	-	GLI-Kruppel family member GLI2	protein-coding
chr1	121131316	121131316	-33.7912	hypo	Intergenic	Intergenic	-181120	NM_001081125	14633	Mm.273292	NM_001081125	ENSMUSG00000048402	Gli2	-	GLI-Kruppel family member GLI2	protein-coding
chr1	121243972	121243972	-25.1515	hypo	Intergenic	Intergenic	74853	NM_008381	16324	Mm.3092	NM_008381	ENSMUSG00000037035	Inhbb	-	inhibin beta-B	protein-coding
chr1	121339674	121339674	27.7778	hyper	Intergenic	PB1D10|SINE|Alu	-20849	NM_008381	16324	Mm.3092	NM_008381	ENSMUSG00000037035	Inhbb	-	inhibin beta-B	protein-coding
chr1	121384286	121384286	52.4907	hyper	intron (NM_022327, intron 1 of 4)	B4A|SINE|B4	17073	NM_022327	64143	Mm.27832	NM_022327	ENSMUSG00000004451	Ralb	5730472O18Rik	v-ral simian leukemia viral oncogene B	protein-coding
chr1	121384455	121384455	62.001	hyper	intron (NM_022327, intron 1 of 4)	ID_B1|SINE|B4	16904	NM_022327	64143	Mm.27832	NM_022327	ENSMUSG00000004451	Ralb	5730472O18Rik	v-ral simian leukemia viral oncogene B	protein-coding
chr1	121384477	121384477	83.6879	hyper	intron (NM_022327, intron 1 of 4)	ID_B1|SINE|B4	16882	NM_022327	64143	Mm.27832	NM_022327	ENSMUSG00000004451	Ralb	5730472O18Rik	v-ral simian leukemia viral oncogene B	protein-coding
chr1	121430287	121430287	48.9829	hyper	intron (NR_126486, intron 3 of 3)	intron (NR_126486, intron 3 of 3)	2455	NR_126486	320069	Mm.406320	NR_126486	ENSMUSG00000101731	3830432H09Rik	-	RIKEN cDNA 3830432H09 gene	ncRNA
chr1	121518495	121518495	-31.8878	hypo	exon (NM_145506, exon 5 of 25)	exon (NM_145506, exon 5 of 25)	27082	NM_145506	226352	Mm.253156	NM_145506	ENSMUSG00000026383	Epb41l5	1700030C16Rik|AL022914|BE37|E230025E14Rik|Epb4.1l5|Lulu1|NBL5	erythrocyte membrane protein band 4.1 like 5	protein-coding
chr1	121960689	121960689	45.1613	hyper	TTS (NM_001012322)	TTS (NM_001012322)	9668	NM_019432	170706	Mm.24750	NM_019432	ENSMUSG00000050777	Tmem37	AI173373|AW540203|Pr|Pr1	transmembrane protein 37	protein-coding
chr1	122210396	122210396	-35.5263	hypo	Intergenic	Intergenic	-26763	NM_207233	226359	Mm.337409	NM_207233	ENSMUSG00000036907	C1ql2	BC040774|CTRP10	complement component 1, q subcomponent-like 2	protein-coding
chr1	122540942	122540942	27.0833	hyper	Intergenic	Intergenic	41878	NM_010133	13798	Mm.2657	NM_010133	ENSMUSG00000058665	En1	En-1|Mo-en.1|engrailed-1	engrailed 1	protein-coding
chr1	122950393	122950393	33.0776	hyper	Intergenic	Intergenic	-33589	NR_038008	98452	Mm.131017	NR_038008	ENSMUSG00000097881	Celrr	AI848258|B230209K01Rik|Celr|Gm818	cerebellum expressed regulatory RNA	ncRNA
chr1	123073863	123073863	-68.7754	hypo	Intergenic	Intergenic	89881	NR_110450	98452	Mm.131017	NR_038008	ENSMUSG00000097881	Celrr	AI848258|B230209K01Rik|Celr|Gm818	cerebellum expressed regulatory RNA	ncRNA
chr1	123074748	123074748	32.5616	hyper	Intergenic	CpG	90766	NR_110450	98452	Mm.131017	NR_038008	ENSMUSG00000097881	Celrr	AI848258|B230209K01Rik|Celr|Gm818	cerebellum expressed regulatory RNA	ncRNA
chr1	123075409	123075409	73.3333	hyper	Intergenic	Intergenic	91427	NR_110450	98452	Mm.131017	NR_038008	ENSMUSG00000097881	Celrr	AI848258|B230209K01Rik|Celr|Gm818	cerebellum expressed regulatory RNA	ncRNA
chr1	123342139	123342139	33.7662	hyper	intron (NM_029955, intron 4 of 23)	intron (NM_029955, intron 4 of 23)	14495	NM_001025156	70829	Mm.25788	NM_027567	ENSMUSG00000026339	Ccdc93	4633402D15Rik|9230102M16Rik	coiled-coil domain containing 93	protein-coding
chr1	123740946	123740946	28.7603	hyper	Intergenic	LSU-rRNA_Hsa|rRNA|rRNA	-276389	NM_025860	66942	Mm.44219	NM_025860	ENSMUSG00000001674	Ddx18	2310005B10Rik	DEAD (Asp-Glu-Ala-Asp) box polypeptide 18	protein-coding
chr1	126343910	126343910	-33.0141	hypo	Intergenic	RLTR31_Mm|LTR|ERVK	-401774	NM_199021	269109	Mm.417716	NM_199021	ENSMUSG00000036815	Dpp10	6430601K09Rik|DPP X|Dprp3	dipeptidylpeptidase 10	protein-coding
chr1	128055469	128055469	-77.0382	hypo	intron (NM_176957, intron 7 of 12)	B1_Mm|SINE|Alu	-245964	NM_001311089	72585	Mm.490405	NM_145100	ENSMUSG00000026344	Lypd1	2700050C12Rik|AI853408|C530008O16Rik|Lynx2|Lypdc1	Ly6/Plaur domain containing 1	protein-coding
chr1	128055964	128055964	49.2308	hyper	intron (NM_176957, intron 7 of 12)	intron (NM_176957, intron 7 of 12)	-246459	NM_001311089	72585	Mm.490405	NM_145100	ENSMUSG00000026344	Lypd1	2700050C12Rik|AI853408|C530008O16Rik|Lynx2|Lypdc1	Ly6/Plaur domain containing 1	protein-coding
chr1	129166392	129166392	-39.6825	hypo	intron (NM_145128, intron 2 of 17)	intron (NM_145128, intron 2 of 17)	64829	NM_145128	107895	Mm.214682	NM_145128	ENSMUSG00000036155	Mgat5	4930471A21Rik|5330407H02Rik|AI480971|GlcNAc-TV	mannoside acetylglucosaminyltransferase 5	protein-coding
chr1	129236535	129236535	34.2809	hyper	intron (NM_145128, intron 4 of 17)	intron (NM_145128, intron 4 of 17)	134972	NM_145128	107895	Mm.214682	NM_145128	ENSMUSG00000036155	Mgat5	4930471A21Rik|5330407H02Rik|AI480971|GlcNAc-TV	mannoside acetylglucosaminyltransferase 5	protein-coding
chr1	129236556	129236556	41.2907	hyper	intron (NM_145128, intron 4 of 17)	MTEb|LTR|MaLR	134993	NM_145128	107895	Mm.214682	NM_145128	ENSMUSG00000036155	Mgat5	4930471A21Rik|5330407H02Rik|AI480971|GlcNAc-TV	mannoside acetylglucosaminyltransferase 5	protein-coding
chr1	129317298	129317298	39.5833	hyper	intron (NM_145128, intron 12 of 17)	intron (NM_145128, intron 12 of 17)	215735	NM_145128	107895	Mm.214682	NM_145128	ENSMUSG00000036155	Mgat5	4930471A21Rik|5330407H02Rik|AI480971|GlcNAc-TV	mannoside acetylglucosaminyltransferase 5	protein-coding
chr1	129317300	129317300	62.0075	hyper	intron (NM_145128, intron 12 of 17)	intron (NM_145128, intron 12 of 17)	215737	NM_145128	107895	Mm.214682	NM_145128	ENSMUSG00000036155	Mgat5	4930471A21Rik|5330407H02Rik|AI480971|GlcNAc-TV	mannoside acetylglucosaminyltransferase 5	protein-coding
chr1	129645514	129645514	-34.1463	hypo	intron (NM_001033041, intron 4 of 9)	intron (NM_001033041, intron 4 of 9)	19524	NM_001033041	266645	Mm.25735	NM_001033041	ENSMUSG00000026348	Acmsd	-	amino carboxymuconate semialdehyde decarboxylase	protein-coding
chr1	129751438	129751438	-46.33	hypo	Intergenic	Intergenic	-13912	NM_178690	226407	Mm.489713	NM_178690	ENSMUSG00000036104	Rab3gap1	1700003B17Rik|4732493F09Rik|AL117896|Rab3gap|p130	RAB3 GTPase activating protein subunit 1	protein-coding
chr1	130240960	130240960	29.0409	hyper	exon (NM_008567, exon 9 of 17)	exon (NM_008567, exon 9 of 17)	15322	NM_001313695	17219	Mm.4933	NM_008567	ENSMUSG00000026355	Mcm6	ASP-l1|D1Wsu22e|Mcmd6	minichromosome maintenance complex component 6	protein-coding
chr1	130353647	130353647	53.2609	hyper	Intergenic	Intergenic	-39654	NM_177445	226414	Mm.28693	NM_145507	ENSMUSG00000026356	Dars	5730439G15Rik	aspartyl-tRNA synthetase	protein-coding
chr1	130353650	130353650	53.2609	hyper	Intergenic	Intergenic	-39657	NM_177445	226414	Mm.28693	NM_145507	ENSMUSG00000026356	Dars	5730439G15Rik	aspartyl-tRNA synthetase	protein-coding
chr1	130375333	130375333	36.2162	hyper	Intergenic	B4A|SINE|B4	-61340	NM_177445	226414	Mm.28693	NM_145507	ENSMUSG00000026356	Dars	5730439G15Rik	aspartyl-tRNA synthetase	protein-coding
chr1	130486275	130486275	-39.0474	hypo	exon (NM_009911, exon 2 of 2)	exon (NM_009911, exon 2 of 2)	2601	NM_009911	12767	Mm.1401	NM_009911	ENSMUSG00000045382	Cxcr4	CD184|Cmkar4|LESTR|PB-CKR|PBSF/SDF-1|Sdf1r|b2b220Clo	chemokine (C-X-C motif) receptor 4	protein-coding
chr1	130927417	130927417	-30.928	hypo	Intergenic	Intergenic	-242464	NM_172485	210417	Mm.380518	NM_172485	ENSMUSG00000042581	Thsd7b	1700074E13Rik|B930082A18|D130067I03Rik	thrombospondin, type I, domain containing 7B	protein-coding
chr1	132066518	132066518	-42.5641	hypo	intron (NM_172485, intron 20 of 27)	intron (NM_172485, intron 20 of 27)	253102	NM_001317361	13137	Mm.436759	NM_007827	ENSMUSG00000026401	Cd55b	AI323748|Daf|Daf-TM|Daf2|TM-DAF	CD55 molecule, decay accelerating factor for complement B	protein-coding
chr1	132900140	132900140	44.8819	hyper	Intergenic	Intergenic	-16282	NM_010548	16153	Mm.874	NM_010548	ENSMUSG00000016529	Il10	CSIF|Il-10	interleukin 10	protein-coding
chr1	132906255	132906255	27.5362	hyper	Intergenic	Intergenic	-10167	NM_010548	16153	Mm.874	NM_010548	ENSMUSG00000016529	Il10	CSIF|Il-10	interleukin 10	protein-coding
chr1	133009358	133009358	88.1988	hyper	Intergenic	Intergenic	-14938	NM_008551	17164	Mm.221235	NM_008551	ENSMUSG00000016528	Mapkapk2	AA960234|MAPKAP-K2|MK-2|MK2|Rps6kc1	MAP kinase-activated protein kinase 2	protein-coding
chr1	133026204	133026204	49.3803	hyper	exon (NM_145508, exon 3 of 3)	exon (NM_145508, exon 3 of 3)	8607	NM_145508	226419	Mm.39299	NM_145508	ENSMUSG00000016526	Dyrk3	BC006704	dual-specificity tyrosine-(Y)-phosphorylation regulated kinase 3	protein-coding
chr1	133106467	133106467	38.4615	hyper	intron (NM_001313731, intron 2 of 5)	intron (NM_001313731, intron 2 of 5)	-9705	NM_001311094	54354	Mm.248291	NM_018750	ENSMUSG00000026430	Rassf5	1300019G20Rik|Maxp1|Nore1|Nore1A|Nore1B|Rapl	Ras association (RalGDS/AF-6) domain family member 5	protein-coding
chr1	133139091	133139091	-36.2677	hypo	intron (NM_001313731, intron 1 of 5)	intron (NM_001313731, intron 1 of 5)	2664	NM_018750	54354	Mm.248291	NM_018750	ENSMUSG00000026430	Rassf5	1300019G20Rik|Maxp1|Nore1|Nore1A|Nore1B|Rapl	Ras association (RalGDS/AF-6) domain family member 5	protein-coding
chr1	133197831	133197831	-30.5246	hypo	intron (NM_001081011, intron 18 of 22)	intron (NM_001081011, intron 18 of 22)	-21691	NM_019777	56489	Mm.386783	NM_019777	ENSMUSG00000042349	Ikbke	AW558201|IKK-i|IKKepsilon|Ikki	inhibitor of kappaB kinase epsilon	protein-coding
chr1	133337921	133337921	-42.4242	hypo	intron (NM_001081011, intron 2 of 22)	B1_Mus1|SINE|Alu	86017	NM_001081011	14270	Mm.276259	NM_019520	ENSMUSG00000026425	Srgap2	9930124L22Rik|AI448945|FBP2|Fnbp2|srGAP3	SLIT-ROBO Rho GTPase activating protein 2	protein-coding
chr1	133435619	133435619	-30.0939	hypo	TTS (NM_175382)	TTS (NM_175382)	11139	NM_175382	108900	Mm.31278	NM_175382	ENSMUSG00000055184	Fam72a	2700049P18Rik|P17	family with sequence similarity 72, member A	protein-coding
chr1	133824880	133824880	51.9231	hyper	intron (NM_001145804, intron 5 of 6)	intron (NM_001145804, intron 5 of 6)	17845	NM_001145804	98415	Mm.246869	NM_175294	ENSMUSG00000026434	Nucks1	2700010L10Rik|8430423A01Rik|AI647518|C78391|Nucks	nuclear casein kinase and cyclin-dependent kinase substrate 1	protein-coding
chr1	133874525	133874525	36.7521	hyper	exon (NM_145977, exon 3 of 5)	exon (NM_145977, exon 3 of 5)	7339	NM_145977	212980	Mm.200307	NM_145977	ENSMUSG00000026435	Slc45a3	2210413P12Rik|AU023994|AU043764|IPCA-6|PRST|Pcanap6	solute carrier family 45, member 3	protein-coding
chr1	133874532	133874532	37.6344	hyper	exon (NM_145977, exon 3 of 5)	exon (NM_145977, exon 3 of 5)	7346	NM_145977	212980	Mm.200307	NM_145977	ENSMUSG00000026435	Slc45a3	2210413P12Rik|AU023994|AU043764|IPCA-6|PRST|Pcanap6	solute carrier family 45, member 3	protein-coding
chr1	134037023	134037023	27.7778	hyper	promoter-TSS (NM_008795)	promoter-TSS (NM_008795)	-761	NM_008795	18557	Mm.28130	NM_008795	ENSMUSG00000026437	Cdk18	AA682070|Ctk18|Pctk3	cyclin-dependent kinase 18	protein-coding
chr1	134227942	134227942	28.75	hyper	exon (NM_001195025, exon 8 of 8)	exon (NM_001195025, exon 8 of 8)	15240	NM_001195025	74137	Mm.100666	NM_028778	ENSMUSG00000009772	Nuak2	1200013B22Rik|Omphk2|Snark|mKIAA0537	NUAK family, SNF1-like kinase, 2	protein-coding
chr1	134228072	134228072	57.1905	hyper	exon (NM_001195025, exon 8 of 8)	exon (NM_001195025, exon 8 of 8)	15370	NM_001195025	74137	Mm.100666	NM_028778	ENSMUSG00000009772	Nuak2	1200013B22Rik|Omphk2|Snark|mKIAA0537	NUAK family, SNF1-like kinase, 2	protein-coding
chr1	134228145	134228145	41.5913	hyper	exon (NM_001195025, exon 8 of 8)	exon (NM_001195025, exon 8 of 8)	15443	NM_001195025	74137	Mm.100666	NM_028778	ENSMUSG00000009772	Nuak2	1200013B22Rik|Omphk2|Snark|mKIAA0537	NUAK family, SNF1-like kinase, 2	protein-coding
chr1	134352566	134352566	75.6661	hyper	exon (NM_172516, exon 7 of 13)	exon (NM_172516, exon 7 of 13)	-21378	NM_172517	213464	Mm.132868	NM_172517	ENSMUSG00000026439	Rbbp5	4933411J24Rik|C330016J05	retinoblastoma binding protein 5	protein-coding
chr1	134362065	134362065	32.3232	hyper	3' UTR (NM_172516, exon 13 of 13)	3' UTR (NM_172516, exon 13 of 13)	-11879	NM_172517	213464	Mm.132868	NM_172517	ENSMUSG00000026439	Rbbp5	4933411J24Rik|C330016J05	retinoblastoma binding protein 5	protein-coding
chr1	134372061	134372061	34.0379	hyper	Intergenic	Intergenic	-1883	NM_172517	213464	Mm.132868	NM_172517	ENSMUSG00000026439	Rbbp5	4933411J24Rik|C330016J05	retinoblastoma binding protein 5	protein-coding
chr1	134583371	134583371	-26.5306	hypo	intron (NM_182716, intron 1 of 29)	intron (NM_182716, intron 1 of 29)	20532	NM_001160318	269116	Mm.326702	NM_182716	ENSMUSG00000026442	Nfasc	AA387016|D430023G06Rik|NF|mKIAA0756	neurofascin	protein-coding
chr1	134637626	134637626	66.4797	hyper	intron (NM_182716, intron 1 of 29)	intron (NM_182716, intron 1 of 29)	748	NM_001160317	269116	Mm.326702	NM_182716	ENSMUSG00000026442	Nfasc	AA387016|D430023G06Rik|NF|mKIAA0756	neurofascin	protein-coding
chr1	134717724	134717724	33.6298	hyper	Intergenic	Intergenic	-59208	NM_010732	16980	Mm.39640	NM_010732	ENSMUSG00000026443	Lrrn2	5730406J09Rik|NLRR-2	leucine rich repeat protein 2, neuronal	protein-coding
chr1	134764006	134764006	-27.4869	hypo	Intergenic	Intergenic	-12926	NM_010732	16980	Mm.39640	NM_010732	ENSMUSG00000026443	Lrrn2	5730406J09Rik|NLRR-2	leucine rich repeat protein 2, neuronal	protein-coding
chr1	134764020	134764020	-38.4746	hypo	Intergenic	Intergenic	-12912	NM_010732	16980	Mm.39640	NM_010732	ENSMUSG00000026443	Lrrn2	5730406J09Rik|NLRR-2	leucine rich repeat protein 2, neuronal	protein-coding
chr1	134782604	134782604	39.5392	hyper	intron (NM_010732, intron 1 of 1)	intron (NM_010732, intron 1 of 1)	5672	NM_010732	16980	Mm.39640	NM_010732	ENSMUSG00000026443	Lrrn2	5730406J09Rik|NLRR-2	leucine rich repeat protein 2, neuronal	protein-coding
chr1	134804177	134804177	-26.9215	hypo	intron (NM_010732, intron 1 of 1)	intron (NM_010732, intron 1 of 1)	27245	NM_010732	16980	Mm.39640	NM_010732	ENSMUSG00000026443	Lrrn2	5730406J09Rik|NLRR-2	leucine rich repeat protein 2, neuronal	protein-coding
chr1	134825391	134825391	42.2059	hyper	intron (NM_010732, intron 1 of 1)	intron (NM_010732, intron 1 of 1)	48459	NM_010732	16980	Mm.39640	NM_010732	ENSMUSG00000026443	Lrrn2	5730406J09Rik|NLRR-2	leucine rich repeat protein 2, neuronal	protein-coding
chr1	134861163	134861163	-48.8889	hypo	Intergenic	Intergenic	60830	NM_001302804	17248	Mm.426531	NM_008575	ENSMUSG00000054387	Mdm4	4933417N07Rik|AA414968|AL023055|AU018793|AU021806|C85810|Mdmx	transformed mouse 3T3 cell double minute 4	protein-coding
chr1	134963709	134963709	-37.037	hypo	exon (NM_001099276, exon 2 of 33)	exon (NM_001099276, exon 2 of 33)	21120	NM_001099276	240752	Mm.387308	NM_001099276	ENSMUSG00000026447	Pik3c2b	C330011J12Rik|Gm199|PI3K-C2beta|PI3KC2beta	phosphoinositide-3-kinase, class 2, beta polypeptide	protein-coding
chr1	135065025	135065025	56.2903	hyper	Intergenic	Intergenic	37282	NM_133819	108954	Mm.293628	NM_133819	ENSMUSG00000046062	Ppp1r15b	1810033K10Rik|AI606441|C530022L24Rik|CReP	protein phosphatase 1, regulatory (inhibitor) subunit 15b	protein-coding
chr1	135073861	135073861	27.6125	hyper	Intergenic	Intergenic	46118	NM_133819	108954	Mm.293628	NM_133819	ENSMUSG00000046062	Ppp1r15b	1810033K10Rik|AI606441|C530022L24Rik|CReP	protein phosphatase 1, regulatory (inhibitor) subunit 15b	protein-coding
chr1	135078165	135078165	27.907	hyper	Intergenic	Intergenic	50422	NM_133819	108954	Mm.293628	NM_133819	ENSMUSG00000046062	Ppp1r15b	1810033K10Rik|AI606441|C530022L24Rik|CReP	protein phosphatase 1, regulatory (inhibitor) subunit 15b	protein-coding
chr1	135082514	135082514	-30.5085	hypo	Intergenic	Intergenic	54771	NM_133819	108954	Mm.293628	NM_133819	ENSMUSG00000046062	Ppp1r15b	1810033K10Rik|AI606441|C530022L24Rik|CReP	protein phosphatase 1, regulatory (inhibitor) subunit 15b	protein-coding
chr1	135106280	135106280	30.303	hyper	Intergenic	Intergenic	-36394	NM_182930	240753	Mm.253559	NM_182930	ENSMUSG00000041757	Plekha6	9530028L01Rik|AU042621|Pepp3	pleckstrin homology domain containing, family A member 6	protein-coding
chr1	135106687	135106687	41.5126	hyper	Intergenic	Intergenic	-35987	NM_182930	240753	Mm.253559	NM_182930	ENSMUSG00000041757	Plekha6	9530028L01Rik|AU042621|Pepp3	pleckstrin homology domain containing, family A member 6	protein-coding
chr1	135201611	135201611	-25.4545	hypo	Intergenic	Intergenic	-4789	NM_026680	68338	Mm.247935	NM_026680	ENSMUSG00000098306	Golt1a	0610012C01Rik|Kiss1|metastatin	golgi transport 1A	protein-coding
chr1	135383141	135383141	66.6667	hyper	Intergenic	Intergenic	-62352	NM_011439	20668	Mm.8575	NM_011439	ENSMUSG00000070643	Sox13	AA407916|AW259412|AW540933|Sox-13	SRY (sex determining region Y)-box 13	protein-coding
chr1	135469047	135469047	-30.3704	hypo	Intergenic	B3A|SINE|B2	37810	NM_009227	20643	Mm.249110	NM_009227	ENSMUSG00000090553	Snrpe	AL022645|C76690|SME	small nuclear ribonucleoprotein E	protein-coding
chr1	135565662	135565662	27.7713	hyper	Intergenic	Intergenic	-7686	NM_144530	70579	Mm.245357	NM_144530	ENSMUSG00000102976	Zc3h11a	1110003F06Rik|5730454B08Rik|G630041M05Rik|Zc3hdc11a|Zc3hh11a|mKIAA0663	zinc finger CCCH type containing 11A	protein-coding
chr1	135565678	135565678	38.5829	hyper	Intergenic	Intergenic	-7702	NM_144530	70579	Mm.245357	NM_144530	ENSMUSG00000102976	Zc3h11a	1110003F06Rik|5730454B08Rik|G630041M05Rik|Zc3hdc11a|Zc3hh11a|mKIAA0663	zinc finger CCCH type containing 11A	protein-coding
chr1	135592875	135592875	42.7805	hyper	Intergenic	Intergenic	-6190	NM_001159649	240754	Mm.36534	NM_172842	ENSMUSG00000051998	Lax1	A530029E09|E430019B13Rik	lymphocyte transmembrane adaptor 1	protein-coding
chr1	135592888	135592888	61.7803	hyper	Intergenic	Intergenic	-6203	NM_001159649	240754	Mm.36534	NM_172842	ENSMUSG00000051998	Lax1	A530029E09|E430019B13Rik	lymphocyte transmembrane adaptor 1	protein-coding
chr1	135634399	135634399	52.5424	hyper	intron (NM_213616, intron 5 of 19)	B3|SINE|B2	-11177	NR_105868	102466206		NR_105868	ENSMUSG00000098606	Mir6903	Gm27797|mmu-mir-6903	microRNA 6903	ncRNA
chr1	135659978	135659978	29.6618	hyper	Intergenic	Intergenic	-9654	NM_213616	381290	Mm.188617	NM_213616	ENSMUSG00000026463	Atp2b4	Pmca4	ATPase, Ca++ transporting, plasma membrane 4	protein-coding
chr1	135756542	135756542	68.4609	hyper	Intergenic	Intergenic	47208	NM_054076	269120	Mm.59985	NM_054076	ENSMUSG00000010311	Optc	-	opticin	protein-coding
chr1	135786684	135786684	60.9756	hyper	Intergenic	Intergenic	17066	NM_054076	269120	Mm.59985	NM_054076	ENSMUSG00000010311	Optc	-	opticin	protein-coding
chr1	135786690	135786690	47.1698	hyper	Intergenic	Intergenic	17060	NM_054076	269120	Mm.59985	NM_054076	ENSMUSG00000010311	Optc	-	opticin	protein-coding
chr1	135786696	135786696	45.098	hyper	Intergenic	Intergenic	17054	NM_054076	269120	Mm.59985	NM_054076	ENSMUSG00000010311	Optc	-	opticin	protein-coding
chr1	135858481	135858481	41.3866	hyper	Intergenic	Intergenic	-40503	NM_054077	116847	Mm.214514	NM_054077	ENSMUSG00000041577	Prelp	7330409J17Rik|SLRR2A	proline arginine-rich end leucine-rich repeat	protein-coding
chr1	135943176	135943176	28.9585	hyper	exon (NM_021355, exon 3 of 3)	exon (NM_021355, exon 3 of 3)	9084	NM_021355	14264	Mm.287146	NM_021355	ENSMUSG00000041559	Fmod	AI131919|AU041740|SLRR2E	fibromodulin	protein-coding
chr1	135949080	135949080	-34.2292	hypo	Intergenic	Intergenic	14988	NM_021355	14264	Mm.287146	NM_021355	ENSMUSG00000041559	Fmod	AI131919|AU041740|SLRR2E	fibromodulin	protein-coding
chr1	136012154	136012154	44.4906	hyper	intron (NM_027979, intron 1 of 11)	intron (NM_027979, intron 1 of 11)	4335	NM_001284525	71884	Mm.328268	NM_027979	ENSMUSG00000026450	Chit1	2300002L19Rik	chitinase 1 (chitotriosidase)	protein-coding
chr1	136100783	136100783	-41.5664	hypo	intron (NM_001291930, intron 1 of 1)	intron (NM_001291930, intron 1 of 1)	10758	NM_016749	53311	Mm.379067	NM_016749	ENSMUSG00000042451	Mybph	AI385643|MyBP-H	myosin binding protein H	protein-coding
chr1	136100799	136100799	-29.3363	hypo	intron (NM_001291930, intron 1 of 1)	intron (NM_001291930, intron 1 of 1)	10774	NM_016749	53311	Mm.379067	NM_016749	ENSMUSG00000042451	Mybph	AI385643|MyBP-H	myosin binding protein H	protein-coding
chr1	136114112	136114112	45.3913	hyper	intron (NM_001291930, intron 1 of 1)	intron (NM_001291930, intron 1 of 1)	17321	NM_001291928	11539	Mm.298908	NM_009629	ENSMUSG00000042429	Adora1	A1-AR|A1AR|A1R|AA1R|AI848715|BB176431|Ri	adenosine A1 receptor	protein-coding
chr1	136195385	136195385	43.9024	hyper	3' UTR (NM_001144855, exon 29 of 29)	3' UTR (NM_001144855, exon 29 of 29)	8804	NM_031189	17928	Mm.16528	NM_031189	ENSMUSG00000026459	Myog	MYF4|bHLHc3|myo	myogenin	protein-coding
chr1	136318335	136318335	41.688	hyper	intron (NM_001306069, intron 1 of 7)	intron (NM_001306069, intron 1 of 7)	6094	NM_001306069	72674	Mm.259976	NM_028320	ENSMUSG00000026457	Adipor1	2810031L11Rik|ACDCR1|CGI-45|Paqr1	adiponectin receptor 1	protein-coding
chr1	136542005	136542005	-27.9096	hypo	Intergenic	Intergenic	-1253	NM_009307	20980	Mm.5102	NM_009307	ENSMUSG00000026452	Syt2	IP4BP|R74640|mKIAA4194	synaptotagmin II	protein-coding
chr1	136615610	136615610	28.4211	hyper	intron (NM_009307, intron 2 of 9)	intron (NM_009307, intron 2 of 9)	72352	NM_009307	20980	Mm.5102	NM_009307	ENSMUSG00000026452	Syt2	IP4BP|R74640|mKIAA4194	synaptotagmin II	protein-coding
chr1	136946846	136946846	-35.6005	hypo	intron (NM_001033409, intron 4 of 17)	intron (NM_001033409, intron 4 of 17)	55007	NM_001033409	329252	Mm.279594	NM_001033409	ENSMUSG00000042793	Lgr6	A530037C04Rik|D830026M09	leucine-rich repeat-containing G protein-coupled receptor 6	protein-coding
chr1	136969531	136969531	28.3073	hyper	exon (NM_001033409, exon 3 of 18)	exon (NM_001033409, exon 3 of 18)	32322	NM_001033409	329252	Mm.279594	NM_001033409	ENSMUSG00000042793	Lgr6	A530037C04Rik|D830026M09	leucine-rich repeat-containing G protein-coupled receptor 6	protein-coding
chr1	136981646	136981646	36.8672	hyper	intron (NM_001033409, intron 1 of 17)	intron (NM_001033409, intron 1 of 17)	20207	NM_001033409	329252	Mm.279594	NM_001033409	ENSMUSG00000042793	Lgr6	A530037C04Rik|D830026M09	leucine-rich repeat-containing G protein-coupled receptor 6	protein-coding
chr1	137011201	137011201	83.3333	hyper	exon (NM_007955, exon 23 of 38)	exon (NM_007955, exon 23 of 38)	-9348	NM_001033409	329252	Mm.279594	NM_001033409	ENSMUSG00000042793	Lgr6	A530037C04Rik|D830026M09	leucine-rich repeat-containing G protein-coupled receptor 6	protein-coding
chr1	137123357	137123357	38.6364	hyper	Intergenic	Intergenic	31692	NM_007921	13710	Mm.441439	NM_007921	ENSMUSG00000003051	Elf3	ESE-1|ESX|jen	E74-like factor 3	protein-coding
chr1	137207434	137207434	25.796	hyper	intron (NM_011590, intron 1 of 5)	intron (NM_011590, intron 1 of 5)	2880	NM_011590	21854	Mm.2368	NM_011590	ENSMUSG00000062580	Timm17a	17kDa|mTim17a	translocase of inner mitochondrial membrane 17a	protein-coding
chr1	137428928	137428928	40.9938	hyper	exon (NM_173437, exon 3 of 29)	exon (NM_173437, exon 3 of 29)	53004	NM_173437	215690	Mm.34977	NM_173437	ENSMUSG00000009418	Nav1	9530089B19|9930003A20Rik|C230080M11Rik|Pomfil3|Unc53h1|mKIAA1151|steerin-1	neuron navigator 1	protein-coding
chr1	137580057	137580057	26.7241	hyper	Intergenic	PB1D10|SINE|Alu	-45717	NM_007791	13007	Mm.196484	NM_007791	ENSMUSG00000026421	Csrp1	AA408841|AA959891|AW545626|CRP1|Csrp	cysteine and glycine-rich protein 1	protein-coding
chr1	137616635	137616635	38.3929	hyper	Intergenic	Intergenic	-9139	NM_007791	13007	Mm.196484	NM_007791	ENSMUSG00000026421	Csrp1	AA408841|AA959891|AW545626|CRP1|Csrp	cysteine and glycine-rich protein 1	protein-coding
chr1	137617863	137617863	26.8293	hyper	Intergenic	Intergenic	-7911	NM_007791	13007	Mm.196484	NM_007791	ENSMUSG00000026421	Csrp1	AA408841|AA959891|AW545626|CRP1|Csrp	cysteine and glycine-rich protein 1	protein-coding
chr1	137667759	137667759	34.3768	hyper	Intergenic	Intergenic	5097	NM_013750	27280	Mm.34346	NM_013750	ENSMUSG00000041801	Phlda3	Tih1	pleckstrin homology like domain, family A, member 3	protein-coding
chr1	137693656	137693656	-30.812	hypo	Intergenic	Intergenic	-2342	NM_021467	21952	Mm.44379	NM_021467	ENSMUSG00000026418	Tnni1	2700018B22Rik|AI747285|ssTnI	troponin I, skeletal, slow 1	protein-coding
chr1	137759708	137759708	-100	hypo	Intergenic	Intergenic	22270	NM_001130176	21956	Mm.247470	NM_011619	ENSMUSG00000026414	Tnnt2	Tnt|cTnT	troponin T2, cardiac	protein-coding
chr1	137877774	137877774	-28.2051	hypo	intron (NM_177642, intron 6 of 26)	B3|SINE|B2	25145	NM_177642	226438	Mm.119675	NM_177642	ENSMUSG00000051985	Igfn1	9830123M21Rik	immunoglobulin-like and fibronectin type III domain containing 1	protein-coding
chr1	137939604	137939604	37.0968	hyper	Intergenic	Intergenic	-7777	NM_001270609	226439	Mm.491831	NM_001270609	ENSMUSG00000097918	Ascl5	Ascl5-ps|Gm197|bHLHa47	achaete-scute family bHLH transcription factor 5	protein-coding
chr1	138003005	138003005	-25.2482	hypo	exon (NM_001081023, exon 32 of 44)	exon (NM_001081023, exon 32 of 44)	24755	NR_046170	329253	Mm.487858	NR_046167	ENSMUSG00000086264	Gm15850	6530439I21|OTTMUSG00000026868	predicted gene 15850	ncRNA
chr1	138018585	138018585	26.6667	hyper	Intergenic	Intergenic	9175	NR_046170	329253	Mm.487858	NR_046167	ENSMUSG00000086264	Gm15850	6530439I21|OTTMUSG00000026868	predicted gene 15850	ncRNA
chr1	138072633	138072633	34.375	hyper	3' UTR (NM_001039472, exon 35 of 35)	3' UTR (NM_001039472, exon 35 of 35)	36772	NM_001329610	76422	Mm.159735	NM_001329610		Mroh3	2310006M14Rik	maestro heat-like repeat family member 3	protein-coding
chr1	138112442	138112442	32.4324	hyper	exon (NM_028872, exon 9 of 10)	exon (NM_028872, exon 9 of 10)	-3037	NM_001329610	76422	Mm.159735	NM_001329610		Mroh3	2310006M14Rik	maestro heat-like repeat family member 3	protein-coding
chr1	138112446	138112446	25.0646	hyper	exon (NM_028872, exon 9 of 10)	exon (NM_028872, exon 9 of 10)	-3041	NM_001329610	76422	Mm.159735	NM_001329610		Mroh3	2310006M14Rik	maestro heat-like repeat family member 3	protein-coding
chr1	138179196	138179196	-32.379	hypo	intron (NM_001347110, intron 10 of 16)	intron (NM_001347110, intron 10 of 16)	-21746	NM_001101516	383563	Mm.40367	NM_001101516	ENSMUSG00000052759	Gpr25	Gm1300	G protein-coupled receptor 25	protein-coding
chr1	138476011	138476011	67.1471	hyper	Intergenic	Intergenic	-45467	NM_177643	226442	Mm.62521	NM_177643	ENSMUSG00000041483	Zfp281	Znf281	zinc finger protein 281	protein-coding
chr1	138566621	138566621	-29.6558	hypo	Intergenic	Intergenic	-13352	NR_045324	100503460	Mm.30630	NR_045324	ENSMUSG00000097113	Gm19705	-	predicted gene, 19705	ncRNA
chr1	138577101	138577101	37.5	hyper	Intergenic	Intergenic	-2872	NR_045324	100503460	Mm.30630	NR_045324	ENSMUSG00000097113	Gm19705	-	predicted gene, 19705	ncRNA
chr1	138599904	138599904	29.2383	hyper	intron (NR_037986, intron 1 of 4)	B1_Mus2|SINE|Alu	7116	NR_037986	100503474	Mm.428276	NR_037986		Platr22	Gm16880	pluripotency associated transcript 22	ncRNA
chr1	138608146	138608146	48.3845	hyper	intron (NR_037986, intron 2 of 4)	intron (NR_037986, intron 2 of 4)	15358	NR_037986	100503474	Mm.428276	NR_037986		Platr22	Gm16880	pluripotency associated transcript 22	ncRNA
chr1	138638140	138638140	-26.6677	hypo	Intergenic	Intergenic	45352	NR_037986	100503474	Mm.428276	NR_037986		Platr22	Gm16880	pluripotency associated transcript 22	ncRNA
chr1	138652274	138652274	-89.7959	hypo	Intergenic	B1_Mm|SINE|Alu	59486	NR_037986	100503474	Mm.428276	NR_037986		Platr22	Gm16880	pluripotency associated transcript 22	ncRNA
chr1	138673172	138673172	-27.2626	hypo	Intergenic	Intergenic	80384	NR_037986	100503474	Mm.428276	NR_037986		Platr22	Gm16880	pluripotency associated transcript 22	ncRNA
chr1	138673406	138673406	-51.1111	hypo	Intergenic	Intergenic	80618	NR_037986	100503474	Mm.428276	NR_037986		Platr22	Gm16880	pluripotency associated transcript 22	ncRNA
chr1	138686132	138686132	43.1507	hyper	Intergenic	CpG	93344	NR_037986	100503474	Mm.428276	NR_037986		Platr22	Gm16880	pluripotency associated transcript 22	ncRNA
chr1	138844513	138844513	29.1667	hyper	intron (NM_030676, intron 3 of 8)	intron (NM_030676, intron 3 of 8)	5694	NM_001159769	26424	Mm.16794	NM_030676	ENSMUSG00000026398	Nr5a2	AU020803|D1Ertd308e|Ftf|LRH-1|UF2-H3B	nuclear receptor subfamily 5, group A, member 2	protein-coding
chr1	139103234	139103234	54.8995	hyper	Intergenic	Intergenic	-246209	NM_030676	26424	Mm.16794	NM_030676	ENSMUSG00000026398	Nr5a2	AU020803|D1Ertd308e|Ftf|LRH-1|UF2-H3B	nuclear receptor subfamily 5, group A, member 2	protein-coding
chr1	140096666	140096666	-35.2959	hypo	Intergenic	LTR48|LTR|ERV1	-24784	NM_011210	19264	Mm.391573	NM_011210	ENSMUSG00000026395	Ptprc	B220|CD45R|Cd45|L-CA|Ly-5|Lyt-4|T200|loc	protein tyrosine phosphatase, receptor type, C	protein-coding
chr1	140144290	140144290	-31.3845	hypo	Intergenic	Intergenic	-26025	NM_177397	338375	Mm.114424	NM_177397	ENSMUSG00000026394	Atp6v1g3	-	ATPase, H+ transporting, lysosomal V1 subunit G3	protein-coding
chr1	140736690	140736690	34.022	hyper	intron (NM_001042577, intron 1 of 4)	intron (NM_001042577, intron 1 of 4)	2331	NM_001042577	16876	Mm.250732	NM_010714	ENSMUSG00000019230	Lhx9	3110009O07Rik|BB104635|LH2B	LIM homeobox protein 9	protein-coding
chr1	140736695	140736695	36.722	hyper	intron (NM_001042577, intron 1 of 4)	intron (NM_001042577, intron 1 of 4)	2326	NM_001042577	16876	Mm.250732	NM_010714	ENSMUSG00000019230	Lhx9	3110009O07Rik|BB104635|LH2B	LIM homeobox protein 9	protein-coding
chr1	141030478	141030478	30.3448	hyper	intron (NM_181347, intron 14 of 20)	intron (NM_181347, intron 14 of 20)	156244	NR_108103	78229	Mm.437838	NR_108103	ENSMUSG00000104900	4930596I21Rik	-	RIKEN cDNA 4930596I21 gene	ncRNA
chr1	141320738	141320738	29.1963	hyper	exon (NM_172643, exon 2 of 11)	exon (NM_172643, exon 2 of 11)	1778	NM_172643	226470	Mm.119711	NM_172643	ENSMUSG00000033964	Zbtb41	8430415N23Rik|9430031N01|9830132G07Rik|AI316857	zinc finger and BTB domain containing 41	protein-coding
chr1	141510102	141510102	61.0869	hyper	Intergenic	L1Md_T|LINE|L1	-53303	NM_015780	50702	Mm.220362	NM_015780	ENSMUSG00000057037	Cfhr1	AI194696|CFHRB|Cfhl1	complement factor H-related 1	protein-coding
chr1	143749629	143749629	-28.2975	hypo	Intergenic	RLTR1D|LTR|ERV1	-1196650	NR_040604	75910	Mm.483845	NR_040604	ENSMUSG00000102368	4930590L20Rik	-	RIKEN cDNA 4930590L20 gene	ncRNA
chr1	145350750	145350750	46.1538	hyper	Intergenic	Intergenic	-137077	NM_020025	26878	Mm.285580	NM_020025	ENSMUSG00000033849	B3galt2	-	UDP-Gal:betaGlcNAc beta 1,3-galactosyltransferase, polypeptide 2	protein-coding
chr1	145350789	145350789	39.3939	hyper	Intergenic	Intergenic	-137038	NM_020025	26878	Mm.285580	NM_020025	ENSMUSG00000033849	B3galt2	-	UDP-Gal:betaGlcNAc beta 1,3-galactosyltransferase, polypeptide 2	protein-coding
chr1	145601118	145601118	-39.7067	hypo	3' UTR (NM_013835, exon 9 of 9)	3' UTR (NM_013835, exon 9 of 9)	13541	NM_001038594	69367	Mm.272727	NM_023505	ENSMUSG00000018196	Glrx2	1700010P22Rik|AI645710|Grx2	glutaredoxin 2 (thioltransferase)	protein-coding
chr1	145683278	145683278	-27.7056	hypo	Intergenic	B3A|SINE|B2	58870	NM_019562	56207	Mm.261004	NM_019562	ENSMUSG00000018189	Uchl5	5830413B11Rik|Uch37	ubiquitin carboxyl-terminal esterase L5	protein-coding
chr1	145683299	145683299	-36.3971	hypo	Intergenic	B2_Mm1a|SINE|B2	58891	NM_019562	56207	Mm.261004	NM_019562	ENSMUSG00000018189	Uchl5	5830413B11Rik|Uch37	ubiquitin carboxyl-terminal esterase L5	protein-coding
chr1	147235591	147235591	35.6525	hyper	Intergenic	Intergenic	-613040	NM_022881	64214	Mm.253927	NM_022881	ENSMUSG00000026357	Rgs18	-	regulator of G-protein signaling 18	protein-coding
chr1	150444576	150444576	32.493	hyper	Intergenic	RLTR20A|LTR|ERVK	1324993	NM_001305632	18783	Mm.4186	NM_008869	ENSMUSG00000056220	Pla2g4a	Pla2g4|cPLA2|cPLA2-alpha|cPLA2alpha	phospholipase A2, group IVA (cytosolic, calcium-dependent)	protein-coding
chr1	150823996	150823996	-31.1475	hypo	Intergenic	Intergenic	945573	NM_001305632	18783	Mm.4186	NM_008869	ENSMUSG00000056220	Pla2g4a	Pla2g4|cPLA2|cPLA2-alpha|cPLA2alpha	phospholipase A2, group IVA (cytosolic, calcium-dependent)	protein-coding
chr1	151527126	151527126	29.1251	hyper	Intergenic	Intergenic	242443	NM_001305632	18783	Mm.4186	NM_008869	ENSMUSG00000056220	Pla2g4a	Pla2g4|cPLA2|cPLA2-alpha|cPLA2alpha	phospholipase A2, group IVA (cytosolic, calcium-dependent)	protein-coding
chr1	152079948	152079948	33.1461	hyper	Intergenic	L1Md_T|LINE|L1	-67870	NR_110420	102639566	Mm.417208	NR_110420	ENSMUSG00000097754	Ptgs2os2	Gm26687|Linc-cox2|Lincrna-cox2	prostaglandin-endoperoxide synthase 2, opposite strand 2	ncRNA
chr1	152254559	152254559	48.3607	hyper	intron (NM_133780, intron 9 of 51)	intron (NM_133780, intron 9 of 51)	-14374	NM_001077237	226499	Mm.222093	NM_145511	ENSMUSG00000006010	BC003331	1810053E15Rik|Odr4|odr-4	cDNA sequence BC003331	protein-coding
chr1	152254567	152254567	40.8163	hyper	intron (NM_133780, intron 9 of 51)	intron (NM_133780, intron 9 of 51)	-14382	NM_001077237	226499	Mm.222093	NM_145511	ENSMUSG00000006010	BC003331	1810053E15Rik|Odr4|odr-4	cDNA sequence BC003331	protein-coding
chr1	152254577	152254577	36.4508	hyper	intron (NM_133780, intron 9 of 51)	intron (NM_133780, intron 9 of 51)	-14392	NM_001077237	226499	Mm.222093	NM_145511	ENSMUSG00000006010	BC003331	1810053E15Rik|Odr4|odr-4	cDNA sequence BC003331	protein-coding
chr1	152590663	152590663	38.7097	hyper	intron (NM_001024720, intron 24 of 106)	intron (NM_001024720, intron 24 of 106)	249902	NM_001024720	545370	Mm.379425	NM_001024720	ENSMUSG00000066842	Hmcn1	EG545370|FIBL-6|Gm201	hemicentin 1	protein-coding
chr1	152872434	152872434	38.0598	hyper	Intergenic	Intergenic	-31869	NM_001024720	545370	Mm.379425	NM_001024720	ENSMUSG00000066842	Hmcn1	EG545370|FIBL-6|Gm201	hemicentin 1	protein-coding
chr1	153286698	153286698	61.7647	hyper	exon (NM_026876, exon 4 of 15)	exon (NM_026876, exon 4 of 15)	-2825	NR_106150	102466847		NR_106150	ENSMUSG00000106406	Mir7682	mmu-mir-7682	microRNA 7682	ncRNA
chr1	153319514	153319514	28.259	hyper	intron (NM_011277, intron 5 of 6)	B1_Mus2|SINE|Alu	28439	NM_011277	19821	Mm.474038	NM_011277	ENSMUSG00000026484	Rnf2	AI326319|AI450156|AU019207|Ring1B|dinG	ring finger protein 2	protein-coding
chr1	153727245	153727245	63.4188	hyper	Intergenic	Intergenic	124741	NM_001039644	66967	Mm.337691	NM_001039644	ENSMUSG00000043019	Edem3	2310050N11Rik	ER degradation enhancer, mannosidase alpha-like 3	protein-coding
chr1	153727248	153727248	54.7269	hyper	Intergenic	Intergenic	124744	NM_001039644	66967	Mm.337691	NM_001039644	ENSMUSG00000043019	Edem3	2310050N11Rik	ER degradation enhancer, mannosidase alpha-like 3	protein-coding
chr1	153958707	153958707	-28.1457	hypo	Intergenic	Intergenic	-21257	NM_197990	69399	Mm.278031	NM_197990	ENSMUSG00000032666	1700025G04Rik	2610510E02Rik|2900042O04Rik|ENSMUSG00000073540	RIKEN cDNA 1700025G04 gene	protein-coding
chr1	154122217	154122217	30.137	hyper	Intergenic	RLTR46|LTR|ERVK	111595	NM_025677	66637	Mm.379120	NM_025677	ENSMUSG00000014980	Tsen15	5730449L18Rik|AL023077|Sen15	tRNA splicing endonuclease subunit 15	protein-coding
chr1	154284663	154284663	-25.1634	hypo	intron (NM_177756, intron 1 of 11)	IAP-d-int|LTR|ERVK	37666	NM_177756	269132	Mm.23782	NM_177756	ENSMUSG00000032649	Colgalt2	AI427652|D730024P12|Glt25d2	collagen beta(1-O)galactosyltransferase 2	protein-coding
chr1	154393641	154393641	-28.6306	hypo	intron (NM_001346119, intron 8 of 17)	intron (NM_001346119, intron 8 of 17)	78706	NM_016846	19731	Mm.245270	NM_016846	ENSMUSG00000026482	Rgl1	Rgl|mKIAA0959	ral guanine nucleotide dissociation stimulator,-like 1	protein-coding
chr1	154393667	154393667	-50.974	hypo	intron (NM_001346119, intron 8 of 17)	intron (NM_001346119, intron 8 of 17)	78680	NM_016846	19731	Mm.245270	NM_016846	ENSMUSG00000026482	Rgl1	Rgl|mKIAA0959	ral guanine nucleotide dissociation stimulator,-like 1	protein-coding
chr1	154858690	154858690	30.4831	hyper	intron (NM_175460, intron 1 of 10)	ID|SINE|ID	56459	NM_175460	226518	Mm.40548	NM_175460	ENSMUSG00000042751	Nmnat2	AI843915|D030041I09Rik|PNAT1|PNAT2	nicotinamide nucleotide adenylyltransferase 2	protein-coding
chr1	154948363	154948363	56	hyper	intron (NM_175460, intron 8 of 10)	intron (NM_175460, intron 8 of 10)	85214	NM_008485	16782	Mm.329272	NM_008485	ENSMUSG00000026479	Lamc2	AA589349	laminin, gamma 2	protein-coding
chr1	154948365	154948365	56.5217	hyper	intron (NM_175460, intron 8 of 10)	intron (NM_175460, intron 8 of 10)	85212	NM_008485	16782	Mm.329272	NM_008485	ENSMUSG00000026479	Lamc2	AA589349	laminin, gamma 2	protein-coding
chr1	154948378	154948378	56	hyper	intron (NM_175460, intron 8 of 10)	intron (NM_175460, intron 8 of 10)	85199	NM_008485	16782	Mm.329272	NM_008485	ENSMUSG00000026479	Lamc2	AA589349	laminin, gamma 2	protein-coding
chr1	154973964	154973964	30.5882	hyper	exon (NM_008485, exon 23 of 24)	exon (NM_008485, exon 23 of 24)	59613	NM_008485	16782	Mm.329272	NM_008485	ENSMUSG00000026479	Lamc2	AA589349	laminin, gamma 2	protein-coding
chr1	155028143	155028143	-25.5279	hypo	intron (NM_008485, intron 2 of 23)	intron (NM_008485, intron 2 of 23)	5434	NM_008485	16782	Mm.329272	NM_008485	ENSMUSG00000026479	Lamc2	AA589349	laminin, gamma 2	protein-coding
chr1	155038619	155038619	35.5442	hyper	Intergenic	Intergenic	-5042	NM_008485	16782	Mm.329272	NM_008485	ENSMUSG00000026479	Lamc2	AA589349	laminin, gamma 2	protein-coding
chr1	155168863	155168863	38.2073	hyper	intron (NM_010683, intron 1 of 27)	intron (NM_010683, intron 1 of 27)	11053	NM_010683	226519	Mm.1249	NM_010683	ENSMUSG00000026478	Lamc1	Lamb2	laminin, gamma 1	protein-coding
chr1	155169033	155169033	47.2222	hyper	intron (NM_010683, intron 1 of 27)	intron (NM_010683, intron 1 of 27)	10883	NM_010683	226519	Mm.1249	NM_010683	ENSMUSG00000026478	Lamc1	Lamb2	laminin, gamma 1	protein-coding
chr1	155275808	155275808	-50.6478	hypo	exon (NM_001033162, exon 2 of 10)	exon (NM_001033162, exon 2 of 10)	3469	NM_001033162	71836	Mm.49460	NM_001033162	ENSMUSG00000042708	Shcbp1l	1700012A16Rik	Shc SH2-domain binding protein 1-like	protein-coding
chr1	155498573	155498573	-64.5238	hypo	Intergenic	Intergenic	-1594	NM_026380	67792	Mm.379143	NM_026380	ENSMUSG00000042671	Rgs8	6530413N01Rik	regulator of G-protein signaling 8	protein-coding
chr1	155610147	155610147	42.9887	hyper	3' UTR (NM_011882, exon 9 of 9)	3' UTR (NM_011882, exon 9 of 9)	13591	NM_011882	24014	Mm.259254	NM_011882	ENSMUSG00000066800	Rnasel	E230029I04Rik	ribonuclease L (2', 5'-oligoisoadenylate synthetase-dependent)	protein-coding
chr1	155685264	155685264	-37.8627	hypo	exon (NM_001243223, exon 4 of 21)	exon (NM_001243223, exon 4 of 21)	6007	NM_001243223	240816	Mm.329340	NM_001243223	ENSMUSG00000042641	Rgsl1	4930415K13Rik|Gm202|Rgsl2	regulator of G-protein signaling like 1	protein-coding
chr1	155691211	155691211	28.5714	hyper	promoter-TSS (NM_001243223)	promoter-TSS (NM_001243223)	60	NM_001243223	240816	Mm.329340	NM_001243223	ENSMUSG00000042641	Rgsl1	4930415K13Rik|Gm202|Rgsl2	regulator of G-protein signaling like 1	protein-coding
chr1	155691233	155691233	25.5639	hyper	promoter-TSS (NM_001243223)	promoter-TSS (NM_001243223)	38	NM_001243223	240816	Mm.329340	NM_001243223	ENSMUSG00000042641	Rgsl1	4930415K13Rik|Gm202|Rgsl2	regulator of G-protein signaling like 1	protein-coding
chr1	155691235	155691235	36.9231	hyper	promoter-TSS (NM_001243223)	promoter-TSS (NM_001243223)	36	NM_001243223	240816	Mm.329340	NM_001243223	ENSMUSG00000042641	Rgsl1	4930415K13Rik|Gm202|Rgsl2	regulator of G-protein signaling like 1	protein-coding
chr1	155724356	155724356	-30.8002	hypo	TTS (NM_001008426)	TTS (NM_001008426)	2881	NM_001008426	433365	Mm.229362	NM_001008426	ENSMUSG00000043282	Teddm1b	EG433365|Gm5531	transmembrane epididymal protein 1B	protein-coding
chr1	155998345	155998345	-26.2463	hypo	Intergenic	B4A|SINE|B4	-49972	NM_001204908	100503355	Mm.484410	NM_001204908	ENSMUSG00000066797	Zfp648	ENSMUSG00000066797|Gm10178|Gm203	zinc finger protein 648	protein-coding
chr1	156266086	156266086	-58.5714	hypo	intron (NM_009782, intron 38 of 46)	intron (NM_009782, intron 38 of 46)	-162050	NR_040629	78112	Mm.401935	NR_040629	ENSMUSG00000099933	4930452N14Rik	-	RIKEN cDNA 4930452N14 gene	ncRNA
chr1	156502776	156502776	50	hyper	intron (NM_009782, intron 3 of 46)	L1Md_F3|LINE|L1	70274	NM_009782	12290	Mm.267517	NM_009782	ENSMUSG00000004110	Cacna1e	A430040I15|BII|Cach6|Cacnl1a6|Cav2.3|Cchra1|alpha1E	calcium channel, voltage-dependent, R type, alpha 1E subunit	protein-coding
chr1	156570723	156570723	93.6342	hyper	intron (NM_009782, intron 1 of 46)	intron (NM_009782, intron 1 of 46)	2327	NM_009782	12290	Mm.267517	NM_009782	ENSMUSG00000004110	Cacna1e	A430040I15|BII|Cach6|Cacnl1a6|Cav2.3|Cchra1|alpha1E	calcium channel, voltage-dependent, R type, alpha 1E subunit	protein-coding
chr1	156662487	156662487	-45.4561	hypo	Intergenic	Intergenic	-89437	NM_009782	12290	Mm.267517	NM_009782	ENSMUSG00000004110	Cacna1e	A430040I15|BII|Cach6|Cacnl1a6|Cav2.3|Cchra1|alpha1E	calcium channel, voltage-dependent, R type, alpha 1E subunit	protein-coding
chr1	156737751	156737751	43.2624	hyper	Intergenic	Intergenic	-164701	NM_009782	12290	Mm.267517	NM_009782	ENSMUSG00000004110	Cacna1e	A430040I15|BII|Cach6|Cacnl1a6|Cav2.3|Cchra1|alpha1E	calcium channel, voltage-dependent, R type, alpha 1E subunit	protein-coding
chr1	156929829	156929829	34.2278	hyper	Intergenic	Intergenic	16937	NM_010500	15939	Mm.12246	NM_010500	ENSMUSG00000056708	Ier5	-	immediate early response 5	protein-coding
chr1	156942292	156942292	-26.5313	hypo	Intergenic	Intergenic	4474	NM_010500	15939	Mm.12246	NM_010500	ENSMUSG00000056708	Ier5	-	immediate early response 5	protein-coding
chr1	156986564	156986564	32.8063	hyper	intron (NM_008209, intron 1 of 5)	intron (NM_008209, intron 1 of 5)	7346	NM_008209	15064	Mm.7580	NM_008209	ENSMUSG00000026471	Mr1	H2ls	major histocompatibility complex, class I-related	protein-coding
chr1	157063463	157063463	32.9897	hyper	Intergenic	Intergenic	57630	NM_021433	58244	Mm.66264	NM_021433	ENSMUSG00000026470	Stx6	2310039E05Rik|2410005I16Rik|AA437559|AI415714|AI845861	syntaxin 6	protein-coding
chr1	157092045	157092045	28.4188	hyper	Intergenic	CpG	86212	NM_021433	58244	Mm.66264	NM_021433	ENSMUSG00000026470	Stx6	2310039E05Rik|2410005I16Rik|AA437559|AI415714|AI845861	syntaxin 6	protein-coding
chr1	157094503	157094503	43.662	hyper	Intergenic	MIRb|SINE|MIR	88670	NM_021433	58244	Mm.66264	NM_021433	ENSMUSG00000026470	Stx6	2310039E05Rik|2410005I16Rik|AA437559|AI415714|AI845861	syntaxin 6	protein-coding
chr1	157116724	157116724	-25.6089	hypo	Intergenic	L1Md_F2|LINE|L1	110891	NM_021433	58244	Mm.66264	NM_021433	ENSMUSG00000026470	Stx6	2310039E05Rik|2410005I16Rik|AA437559|AI415714|AI845861	syntaxin 6	protein-coding
chr1	157291387	157291387	-27.5862	hypo	Intergenic	Intergenic	-26813	NM_011273	19775	Mm.266215	NM_011273	ENSMUSG00000026469	Xpr1	Rmc-1|Rmc1|Sxv|Syg1|XR	xenotropic and polytropic retrovirus receptor 1	protein-coding
chr1	157371215	157371215	-30.3314	hypo	intron (NR_132128, intron 1 of 1)	intron (NR_132128, intron 1 of 1)	3026	NR_132128	433367	Mm.359304	NR_132128	ENSMUSG00000073535	Gm5532	EG433367	predicted gene 5532	ncRNA
chr1	157409665	157409665	-35.8359	hypo	intron (NM_028250, intron 1 of 7)	intron (NM_028250, intron 1 of 7)	4415	NM_001145781	72482	Mm.288249	NM_026683	ENSMUSG00000033701	Acbd6	0610010G04Rik|2610100E10Rik	acyl-Coenzyme A binding domain containing 6	protein-coding
chr1	157564777	157564777	50.8369	hyper	intron (NM_010712, intron 2 of 5)	MTEa|LTR|MaLR	24380	NM_010712	16872	Mm.103624	NM_010712	ENSMUSG00000026468	Lhx4	A330062J17Rik|Gsh-4|Gsh4	LIM homeobox protein 4	protein-coding
chr1	157625797	157625797	-42.1836	hypo	3' UTR (NM_023268, exon 13 of 13)	3' UTR (NM_023268, exon 13 of 13)	34232	NM_001024945	104009	Mm.27035	NM_023268	ENSMUSG00000033684	Qsox1	1300003H02Rik|QSOX|Qscn6|SOx	quiescin Q6 sulfhydryl oxidase 1	protein-coding
chr1	157680833	157680833	40.1575	hyper	Intergenic	Intergenic	-20804	NM_023268	104009	Mm.27035	NM_023268	ENSMUSG00000033684	Qsox1	1300003H02Rik|QSOX|Qscn6|SOx	quiescin Q6 sulfhydryl oxidase 1	protein-coding
chr1	157741811	157741811	-41.5094	hypo	exon (NM_001039184, exon 27 of 38)	exon (NM_001039184, exon 27 of 38)	78574	NM_001039184	74081	Mm.260247	NM_001039184	ENSMUSG00000033671	Cep350	4933409L06Rik|6430546F08Rik	centrosomal protein 350	protein-coding
chr1	157766143	157766143	35.7143	hyper	intron (NM_001039184, intron 15 of 37)	L1_Mur1|LINE|L1	54242	NM_001039184	74081	Mm.260247	NM_001039184	ENSMUSG00000033671	Cep350	4933409L06Rik|6430546F08Rik	centrosomal protein 350	protein-coding
chr1	157905965	157905965	59.7791	hyper	intron (NM_172843, intron 3 of 6)	intron (NM_172843, intron 3 of 6)	17974	NM_022329	240832	Mm.253335	NM_022329	ENSMUSG00000050565	Tor1aip2	1110020D10Rik|15kDa|A130072J07|AA103493|AW060462|AW610675|C77739|Ifrg15|Lull1	torsin A interacting protein 2	protein-coding
chr1	157955705	157955705	29.7471	hyper	intron (NM_177838, intron 1 of 4)	intron (NM_177838, intron 1 of 4)	67714	NM_022329	240832	Mm.253335	NM_022329	ENSMUSG00000050565	Tor1aip2	1110020D10Rik|15kDa|A130072J07|AA103493|AW060462|AW610675|C77739|Ifrg15|Lull1	torsin A interacting protein 2	protein-coding
chr1	157959045	157959045	58.9491	hyper	intron (NM_177838, intron 1 of 4)	intron (NM_177838, intron 1 of 4)	71054	NM_022329	240832	Mm.253335	NM_022329	ENSMUSG00000050565	Tor1aip2	1110020D10Rik|15kDa|A130072J07|AA103493|AW060462|AW610675|C77739|Ifrg15|Lull1	torsin A interacting protein 2	protein-coding
chr1	158139159	158139159	27.1199	hyper	Intergenic	ORR1D1|LTR|MaLR	-4003	NM_177838	329274	Mm.150857	NM_177838	ENSMUSG00000015484	Fam163a	A230106N23Rik	family with sequence similarity 163, member A	protein-coding
chr1	158139168	158139168	30.0312	hyper	Intergenic	ORR1D1|LTR|MaLR	-4012	NM_177838	329274	Mm.150857	NM_177838	ENSMUSG00000015484	Fam163a	A230106N23Rik	family with sequence similarity 163, member A	protein-coding
chr1	158308439	158308439	35	hyper	intron (NM_001198597, intron 9 of 10)	intron (NM_001198597, intron 9 of 10)	21682	NM_001198597	77352	Mm.428709	NM_001033180	ENSMUSG00000026601	Axdnd1	9430070O13Rik|Gm979	axonemal dynein light chain domain containing 1	protein-coding
chr1	158435658	158435658	-60.241	hypo	Intergenic	Intergenic	-31199	NM_009230	20652	Mm.28099	NM_009230	ENSMUSG00000026600	Soat1	8430426K15Rik|ACAT-1|AW550831|Acact|ald|hid	sterol O-acyltransferase 1	protein-coding
chr1	158439263	158439263	-59.133	hypo	Intergenic	L1MEe|LINE|L1	-34804	NM_009230	20652	Mm.28099	NM_009230	ENSMUSG00000026600	Soat1	8430426K15Rik|ACAT-1|AW550831|Acact|ald|hid	sterol O-acyltransferase 1	protein-coding
chr1	158501620	158501620	-28.7951	hypo	intron (NM_009595, intron 1 of 11)	MIR|SINE|MIR	12702	NM_001136104	11352	Mm.329515	NM_009595	ENSMUSG00000026596	Abl2	AA536808|Abll|Arg	v-abl Abelson murine leukemia viral oncogene 2 (arg, Abelson-related gene)	protein-coding
chr1	158638055	158638055	39.5987	hyper	intron (NM_145413, intron 1 of 7)	intron (NM_145413, intron 1 of 7)	10986	NM_145413	215015	Mm.229107	NM_145413	ENSMUSG00000033557	Fam20b	C530043G21Rik|mKIAA0475	family with sequence similarity 20, member B	protein-coding
chr1	158710209	158710209	-50	hypo	Intergenic	Intergenic	-58945	NM_028333	72713	Mm.389206	NM_028333	ENSMUSG00000033544	Angptl1	2810039D03Rik|ANG3|ANGPT3|ANGY|ARP1	angiopoietin-like 1	protein-coding
chr1	158945340	158945340	33.3333	hyper	Intergenic	ID_B1|SINE|B4	-75583	NM_023884	78255	Mm.28376	NM_023884	ENSMUSG00000026594	Ralgps2	1810020P17Rik|2210408F11Rik|4921528G01Rik|9130014M22Rik|AU043409|AW046161	Ral GEF with PH domain and SH3 binding motif 2	protein-coding
chr1	158945412	158945412	-85.4398	hypo	Intergenic	Intergenic	-75655	NM_023884	78255	Mm.28376	NM_023884	ENSMUSG00000026594	Ralgps2	1810020P17Rik|2210408F11Rik|4921528G01Rik|9130014M22Rik|AU043409|AW046161	Ral GEF with PH domain and SH3 binding motif 2	protein-coding
chr1	158970789	158970789	-35.1351	hypo	Intergenic	B2_Mm2|SINE|B2	67992	NM_001305061	73435	Mm.116705	NM_028540	ENSMUSG00000026592	Tex35	1700057K13Rik	testis expressed 35	protein-coding
chr1	159380225	159380225	61.4458	hyper	Intergenic	Intergenic	-8488	NM_001033284	226527	Mm.215960	NM_001033284	ENSMUSG00000033488	BC026585	-	cDNA sequence BC026585	protein-coding
chr1	159485128	159485128	45.6396	hyper	intron (NM_001159986, intron 15 of 25)	intron (NM_001159986, intron 15 of 25)	28827	NM_001159986	89867	Mm.87114	NM_033354	ENSMUSG00000026589	Sec16b	Lztr2|Rgpr|Rgpr-p117	SEC16 homolog B (S. cerevisiae)	protein-coding
chr1	160176588	160176588	-37.5	hypo	exon (NM_207583, exon 8 of 8)	exon (NM_207583, exon 8 of 8)	109803	NM_207583	240843	Mm.329579	NM_207583	ENSMUSG00000004031	Brinp2	6430517E21Rik|BB361039|Fam5b|mKIAA1747	bone morphogenic protein/retinoic acid inducible neural-specific 2	protein-coding
chr1	160292924	160292924	49.7233	hyper	exon (NM_001205204, exon 1 of 23)	exon (NM_001205204, exon 1 of 23)	489	NM_007495	11899	Mm.329586	NM_007495	ENSMUSG00000026587	Astn1	Astn|GC14|mKIAA0289	astrotactin 1	protein-coding
chr1	160886743	160886743	25.5921	hyper	exon (NM_001085376, exon 1 of 22)	exon (NM_001085376, exon 1 of 22)	826	NM_001085376	23850	Mm.458621	NM_001085376	ENSMUSG00000073530	Pappa2	PAPP-A2|PLAC3|Pappe	pappalysin 2	protein-coding
chr1	161537095	161537095	-31.8257	hypo	intron (NM_022312, intron 1 of 22)	intron (NM_022312, intron 1 of 22)	83195	NM_022312	21960	Mm.44701	NM_022312	ENSMUSG00000015829	Tnr	J1-tenascin|TN-R|janusin|restrictin	tenascin R	protein-coding
chr1	162077689	162077689	58.5586	hyper	exon (NM_177839, exon 2 of 22)	exon (NM_177839, exon 2 of 22)	6017	NM_177839	329278	Mm.90140	NM_177839	ENSMUSG00000026725	Tnn	Tnw|tenascin-W	tenascin N	protein-coding
chr1	162124192	162124192	-34.902	hypo	Intergenic	B1_Mm|SINE|Alu	-1154	NM_025474	64659	Mm.29599	NM_025474	ENSMUSG00000058267	Mrps14	1810032L21Rik|AL022847|Rpms14	mitochondrial ribosomal protein S14	protein-coding
chr1	162723528	162723528	26.3636	hyper	promoter-TSS (NM_013862)	promoter-TSS (NM_013862)	-459	NM_013862	29809	Mm.25833	NM_013862	ENSMUSG00000026721	Rabgap1l	5830411O09Rik|8430421H08Rik|9630005B12Rik|AW049894|HHL|Hh1|mKIAA0471	RAB GTPase activating protein 1-like	protein-coding
chr1	162950446	162950446	57.7098	hyper	exon (NM_173424, exon 4 of 4)	exon (NM_173424, exon 4 of 4)	13944	NM_173424	240869	Mm.296127	NM_173424	ENSMUSG00000043467	Zbtb37	D430004I08Rik	zinc finger and BTB domain containing 37	protein-coding
chr1	163254918	163254918	-25.2453	hypo	Intergenic	RLTR10-int|LTR|ERVK	-70651	NM_009452	22164	Mm.4994	NM_009452	ENSMUSG00000026700	Tnfsf4	Ath-1|Ath1|CD134L|OX-40L|Ox40l|TXGP1|Tnlg2b|Txgp1l|gp34	tumor necrosis factor (ligand) superfamily, member 4	protein-coding
chr1	163325381	163325381	31.7274	hyper	promoter-TSS (NM_009452)	promoter-TSS (NM_009452)	-188	NM_009452	22164	Mm.4994	NM_009452	ENSMUSG00000026700	Tnfsf4	Ath-1|Ath1|CD134L|OX-40L|Ox40l|TXGP1|Tnlg2b|Txgp1l|gp34	tumor necrosis factor (ligand) superfamily, member 4	protein-coding
chr1	163402116	163402116	-56.4565	hypo	Intergenic	L1_Mus1|LINE|L1	-22672	NM_183391	240873	Mm.276823	NM_183391	ENSMUSG00000066755	Tnfsf18	Gitrl|Tnlg2a	tumor necrosis factor (ligand) superfamily, member 18	protein-coding
chr1	163544176	163544176	-26.1284	hypo	Intergenic	RLTR10-int|LTR|ERVK	119388	NM_183391	240873	Mm.276823	NM_183391	ENSMUSG00000066755	Tnfsf18	Gitrl|Tnlg2a	tumor necrosis factor (ligand) superfamily, member 18	protein-coding
chr1	163676786	163676786	-30.0214	hypo	Intergenic	Intergenic	41840	NM_010177	14103	Mm.3355	NM_010177	ENSMUSG00000000817	Fasl	APT1LG1|CD178|CD95-L|CD95L|Fas-L|Faslg|Tnfsf6|Tnlg1a|gld	Fas ligand (TNF superfamily, member 6)	protein-coding
chr1	163922307	163922307	-35.9957	hypo	intron (NM_001038619, intron 20 of 20)	intron (NM_001038619, intron 20 of 20)	-12540	NM_001204904	75368	Mm.108728	NM_001204904	ENSMUSG00000086277	4930558K02Rik	-	RIKEN cDNA 4930558K02 gene	protein-coding
chr1	164535061	164535061	-42.7199	hypo	Intergenic	B3|SINE|B2	34102	NM_001347125	53330	Mm.10699	NM_016796	ENSMUSG00000026696	Vamp4	D1Ertd147e	vesicle-associated membrane protein 4	protein-coding
chr1	164832243	164832243	34.2383	hyper	Intergenic	Intergenic	-3400	NM_018881	55990	Mm.10929	NM_018881	ENSMUSG00000040170	Fmo2	2310008D08Rik|2310042I22Rik|AW107733	flavin containing monooxygenase 2	protein-coding
chr1	164954797	164954797	-26.518	hypo	exon (NM_030071, exon 22 of 22)	exon (NM_030071, exon 22 of 22)	-40138	NM_008030	14262	Mm.2900	NM_008030	ENSMUSG00000026691	Fmo3	AW111792	flavin containing monooxygenase 3	protein-coding
chr1	165275930	165275930	-28.2289	hypo	Intergenic	PB1D10|SINE|Alu	-32149	NM_011127	18933	Mm.288642	NM_011127	ENSMUSG00000026586	Prrx1	A230024N07Rik|AA755424|AI385634|AI843499|K-2|Pmx|Pmx1|Prx1|mHox	paired related homeobox 1	protein-coding
chr1	165724210	165724210	-38.5413	hypo	exon (NM_001305643, exon 3 of 20)	exon (NM_001305643, exon 3 of 20)	14496	NM_010629	16579	Mm.4651	NM_010629	ENSMUSG00000026585	Kifap3	KAP-3|KAP3|SMAP	kinesin-associated protein 3	protein-coding
chr1	165724213	165724213	25.6881	hyper	exon (NM_001305643, exon 3 of 20)	exon (NM_001305643, exon 3 of 20)	14499	NM_010629	16579	Mm.4651	NM_010629	ENSMUSG00000026585	Kifap3	KAP-3|KAP3|SMAP	kinesin-associated protein 3	protein-coding
chr1	166062318	166062318	-29.9154	hypo	exon (NM_011347, exon 7 of 16)	exon (NM_011347, exon 7 of 16)	16923	NM_011347	20344	Mm.3337	NM_011347	ENSMUSG00000026580	Selp	CD62P|GMP-140|Grmp|LECAM3|PADGEM	selectin, platelet	protein-coding
chr1	166753361	166753361	-32.8397	hypo	exon (NM_019759, exon 4 of 4)	exon (NM_019759, exon 4 of 4)	26498	NM_019759	56429	Mm.28935	NM_019759	ENSMUSG00000026574	Dpt	1810032B19Rik|5033416F05Rik|EQ-1|Eq1	dermatopontin	protein-coding
chr1	166874753	166874753	-71.1738	hypo	Intergenic	Intergenic	-9112	NM_008510	16963	Mm.190	NM_008510	ENSMUSG00000026573	Xcl1	AI661682|ATAC|LTN|Lptn|SCM-1|SCM-1a|Scyc1	chemokine (C motif) ligand 1	protein-coding
chr1	166994056	166994056	32.6209	hyper	Intergenic	Intergenic	28005	NR_040480	75857	Mm.109021	NR_040480	ENSMUSG00000102408	4930568G15Rik	-	RIKEN cDNA 4930568G15 gene	ncRNA
chr1	167021921	167021921	50.5295	hyper	intron (NR_040480, intron 1 of 4)	intron (NR_040480, intron 1 of 4)	140	NR_040480	75857	Mm.109021	NR_040480	ENSMUSG00000102408	4930568G15Rik	-	RIKEN cDNA 4930568G15 gene	ncRNA
chr1	167040113	167040113	-25.7009	hypo	Intergenic	Intergenic	-18052	NR_040480	75857	Mm.109021	NR_040480	ENSMUSG00000102408	4930568G15Rik	-	RIKEN cDNA 4930568G15 gene	ncRNA
chr1	167093069	167093069	40.2299	hyper	Intergenic	Lx8|LINE|L1	-2165	NM_032005	83993	Mm.190649	NM_032005	ENSMUSG00000026572	Tbx19	AU019250|D1Ertd754e|Tpit	T-box 19	protein-coding
chr1	167111726	167111726	-73.0597	hypo	intron (NM_145512, intron 7 of 7)	intron (NM_145512, intron 7 of 7)	12838	NM_145512	108735	Mm.288369	NM_145512	ENSMUSG00000040848	Sft2d2	2010005O13Rik|AI506168|AW561909|cI-45	SFT2 domain containing 2	protein-coding
chr1	167177811	167177811	46.9981	hyper	Intergenic	Intergenic	-10722	NM_145513	226591	Mm.21520	NM_145513	ENSMUSG00000040843	Tiprl	1810011K17Rik	TIP41, TOR signalling pathway regulator-like (S. cerevisiae)	protein-coding
chr1	167236761	167236761	-37.8352	hypo	intron (NM_001081126, intron 3 of 6)	intron (NM_001081126, intron 3 of 6)	4007	NM_001310430	240888	Mm.329929	NM_001081126	ENSMUSG00000040836	Gpr161	Gm208|Gm208Gpr|vl	G protein-coupled receptor 161	protein-coding
chr1	167241079	167241079	-67.1429	hypo	exon (NM_001310430, exon 3 of 6)	exon (NM_001310430, exon 3 of 6)	8325	NM_001310430	240888	Mm.329929	NM_001081126	ENSMUSG00000040836	Gpr161	Gm208|Gm208Gpr|vl	G protein-coupled receptor 161	protein-coding
chr1	167542733	167542733	61.8705	hyper	intron (NM_001347128, intron 1 of 2)	intron (NM_001347128, intron 1 of 2)	21939	NM_001001880	68481	Mm.46438	NM_001001880	ENSMUSG00000026566	Mpzl1	1110007A10Rik|PZR	myelin protein zero-like 1	protein-coding
chr1	167565764	167565764	31.5789	hyper	Intergenic	Intergenic	-1092	NM_001347128	68481	Mm.46438	NM_001001880	ENSMUSG00000026566	Mpzl1	1110007A10Rik|PZR	myelin protein zero-like 1	protein-coding
chr1	167579491	167579491	27.5862	hyper	3' UTR (NM_001038846, exon 6 of 6)	3' UTR (NM_001038846, exon 6 of 6)	-14819	NM_001347128	68481	Mm.46438	NM_001001880	ENSMUSG00000026566	Mpzl1	1110007A10Rik|PZR	myelin protein zero-like 1	protein-coding
chr1	168030729	168030729	46.0674	hyper	exon (NM_001033344, exon 6 of 6)	exon (NM_001033344, exon 6 of 6)	27300	NM_001160049	240892	Mm.35315	NM_001033344	ENSMUSG00000026564	Dusp27	C130085G02Rik|Gm209	dual specificity phosphatase 27 (putative)	protein-coding
chr1	168030747	168030747	54.717	hyper	exon (NM_001033344, exon 6 of 6)	exon (NM_001033344, exon 6 of 6)	27282	NM_001160049	240892	Mm.35315	NM_001033344	ENSMUSG00000026564	Dusp27	C130085G02Rik|Gm209	dual specificity phosphatase 27 (putative)	protein-coding
chr1	168340099	168340099	30.7692	hyper	promoter-TSS (NM_001142948)	promoter-TSS (NM_001142948)	-140	NM_001142948	71592	Mm.192094	NM_175170	ENSMUSG00000040596	Pogk	9130401E23Rik|BASS2|mKIAA1513	pogo transposable element with KRAB domain	protein-coding
chr1	168528639	168528639	-26.1252	hypo	Intergenic	IAPEY3_LTR|LTR|ERVK	49185	NM_001164312	226604	Mm.330032	NM_001164312	ENSMUSG00000051081	Gm4847	EG226604|Fmo12	predicted gene 4847	protein-coding
chr1	169001804	169001804	-50	hypo	intron (NM_175461, intron 1 of 2)	intron (NM_175461, intron 1 of 2)	70256	NM_001160261	226610	Mm.389217	NM_175461	ENSMUSG00000060568	Fam78b	C030014K22Rik|C030020L09Rik	family with sequence similarity 78, member B	protein-coding
chr1	169180071	169180071	25.9259	hyper	intron (NM_030724, intron 1 of 6)	intron (NM_030724, intron 1 of 6)	35187	NM_030724	80914	Mm.280895	NM_030724	ENSMUSG00000026558	Uck2	AA407809|AI481316|AU018180|AU020720|TSA903|UK|UMK|Umpk	uridine-cytidine kinase 2	protein-coding
chr1	169223282	169223282	38.8528	hyper	Intergenic	B1_Mm|SINE|Alu	3026	NR_105765	102465177		NR_105765	ENSMUSG00000098379	Mir6347	Gm27863|mmu-mir-6347	microRNA 6347	ncRNA
chr1	169223286	169223286	32.2778	hyper	Intergenic	B1_Mm|SINE|Alu	3030	NR_105765	102465177		NR_105765	ENSMUSG00000098379	Mir6347	Gm27863|mmu-mir-6347	microRNA 6347	ncRNA
chr1	169379244	169379244	52.1739	hyper	intron (NM_001013382, intron 1 of 1)	intron (NM_001013382, intron 1 of 1)	17667	NM_001013382	240899	Mm.159799	NM_001013382	ENSMUSG00000040485	Lrrc52	4930413P14Rik	leucine rich repeat containing 52	protein-coding
chr1	169396551	169396551	-77.6515	hypo	exon (NM_001013382, exon 1 of 2)	exon (NM_001013382, exon 1 of 2)	360	NM_001013382	240899	Mm.159799	NM_001013382	ENSMUSG00000040485	Lrrc52	4930413P14Rik	leucine rich repeat containing 52	protein-coding
chr1	169426952	169426952	-35.4783	hypo	Intergenic	B4A|SINE|B4	-30041	NM_001013382	240899	Mm.159799	NM_001013382	ENSMUSG00000040485	Lrrc52	4930413P14Rik	leucine rich repeat containing 52	protein-coding
chr1	169750352	169750352	-29.9437	hypo	intron (NM_033652, intron 3 of 7)	B4|SINE|B4	130663	NM_033652	110648	Mm.330081	NM_033652	ENSMUSG00000026686	Lmx1a	Lmx1.1|dr|dreher|sst	LIM homeobox transcription factor 1 alpha	protein-coding
chr1	170310234	170310234	-28.9092	hypo	intron (NM_183355, intron 2 of 8)	intron (NM_183355, intron 2 of 8)	52066	NM_008783	18514	Mm.43358	NM_008783	ENSMUSG00000052534	Pbx1	2310056B04Rik|D230003C07Rik|Pbx-1	pre B cell leukemia homeobox 1	protein-coding
chr1	170607058	170607058	-30.7692	hypo	Intergenic	Intergenic	186284	NR_105766	102465178		NR_105766	ENSMUSG00000098407	Mir6348	Gm27412|mmu-mir-6348	microRNA 6348	ncRNA
chr1	171392766	171392766	-30.2426	hypo	Intergenic	Intergenic	68829	NM_023284	66977	Mm.151315	NM_023284	ENSMUSG00000026683	Nuf2	2410003C07Rik|AU044112|C85691|Cdca1|NUF2R	NUF2, NDC80 kinetochore complex component	protein-coding
chr1	171651571	171651571	-39.1667	hypo	Intergenic	Intergenic	26202	NM_009062	19736	Mm.41642	NM_009062	ENSMUSG00000038530	Rgs4	AA004315|AA597169|ESTM48|ESTM50	regulator of G-protein signaling 4	protein-coding
chr1	171666564	171666564	-35.9078	hypo	Intergenic	Intergenic	11209	NM_009062	19736	Mm.41642	NM_009062	ENSMUSG00000038530	Rgs4	AA004315|AA597169|ESTM48|ESTM50	regulator of G-protein signaling 4	protein-coding
chr1	172039444	172039444	31.3433	hyper	Intergenic	Intergenic	-20369	NM_022563	18214	Mm.229249	NM_022563	ENSMUSG00000026674	Ddr2	AW495251|Ntrkr3|tyro10	discoidin domain receptor family, member 2	protein-coding
chr1	172361128	172361128	-34.4468	hypo	intron (NM_027528, intron 2 of 7)	intron (NM_027528, intron 2 of 7)	122136	NM_001039593	76925	Mm.33631	NM_001039593	ENSMUSG00000042800	1700015E13Rik	-	RIKEN cDNA 1700015E13 gene	protein-coding
chr1	172801338	172801338	45.3333	hyper	Intergenic	B2_Mm1a|SINE|B2	-3436	NM_001081304	226641	Mm.377046	NM_001081304	ENSMUSG00000026663	Atf6	9130025P16Rik|9630036G24|AA789574|Atf6alpha|ESTM49	activating transcription factor 6	protein-coding
chr1	172837671	172837671	-27.451	hypo	exon (NM_001029984, exon 6 of 6)	exon (NM_001029984, exon 6 of 6)	5401	NM_001029984	435653	Mm.337931	NM_001029984	ENSMUSG00000070524	Fcrlb	FREB-2|FREB2|FcRL2|Fcrlm2|Fcry|mFCRL2	Fc receptor-like B	protein-coding
chr1	172975301	172975301	-26.3306	hypo	Intergenic	Intergenic	14233	NM_010188	14131	Mm.22119	NM_010188	ENSMUSG00000059498	Fcgr3	CD16	Fc receptor, IgG, low affinity III	protein-coding
chr1	173090209	173090209	40.9769	hyper	exon (NM_001315500, exon 6 of 6)	exon (NM_001315500, exon 6 of 6)	4560	NM_001315500	17528	Mm.9986	NM_008623	ENSMUSG00000056569	Mpz	Mpp|P-zero|P0	myelin protein zero	protein-coding
chr1	173090212	173090212	-56.5789	hypo	exon (NM_001315500, exon 6 of 6)	exon (NM_001315500, exon 6 of 6)	4563	NM_001315500	17528	Mm.9986	NM_008623	ENSMUSG00000056569	Mpz	Mpp|P-zero|P0	myelin protein zero	protein-coding
chr1	173125368	173125368	-40.6863	hypo	intron (NM_025557, intron 1 of 2)	intron (NM_025557, intron 1 of 2)	1031	NM_025557	66425	Mm.482117	NM_025557	ENSMUSG00000038370	Pcp4l1	1500036F01Rik	Purkinje cell protein 4-like 1	protein-coding
chr1	173125476	173125476	35.7708	hyper	intron (NM_025557, intron 1 of 2)	intron (NM_025557, intron 1 of 2)	923	NM_025557	66425	Mm.482117	NM_025557	ENSMUSG00000038370	Pcp4l1	1500036F01Rik	Purkinje cell protein 4-like 1	protein-coding
chr1	173144532	173144532	-32.4074	hypo	exon (NM_009803, exon 2 of 9)	exon (NM_009803, exon 2 of 9)	431	NM_009803	12355	Mm.486506	NM_009803	ENSMUSG00000005677	Nr1i3	AA209988|AI551208|CAR|CAR-beta|Care2|ESTM32|MB67	nuclear receptor subfamily 1, group I, member 3	protein-coding
chr1	173168868	173168868	61.5385	hyper	exon (NM_153064, exon 5 of 13)	exon (NM_153064, exon 5 of 13)	-4388	NM_010185	14127	Mm.22673	NM_010185	ENSMUSG00000058715	Fcer1g	AI573376|CD23|FcR-gamma|FcR[g]|FcRgamma|Fce1g|FcepsilonRI|Ly-50	Fc receptor, IgE, high affinity I, gamma polypeptide	protein-coding
chr1	173186924	173186924	53.595	hyper	intron (NM_172845, intron 6 of 8)	intron (NM_172845, intron 6 of 8)	6664	NM_172845	240913	Mm.491147	NM_172845	ENSMUSG00000006403	Adamts4	ADAM-TS4|ADAMTS-2|ADMP-1	a disintegrin-like and metallopeptidase (reprolysin type) with thrombospondin type 1 motif, 4	protein-coding
chr1	173199790	173199790	30.2564	hyper	promoter-TSS (NM_020579)	promoter-TSS (NM_020579)	-669	NM_020579	57370	Mm.274011	NM_020579	ENSMUSG00000052423	B4galt3	9530061M23Rik|AA104562|AW125175|ESTM26|ESTM6|R74981	UDP-Gal:betaGlcNAc beta 1,4-galactosyltransferase, polypeptide 3	protein-coding
chr1	173199809	173199809	45.7341	hyper	promoter-TSS (NM_020579)	promoter-TSS (NM_020579)	-650	NM_020579	57370	Mm.274011	NM_020579	ENSMUSG00000052423	B4galt3	9530061M23Rik|AA104562|AW125175|ESTM26|ESTM6|R74981	UDP-Gal:betaGlcNAc beta 1,4-galactosyltransferase, polypeptide 3	protein-coding
chr1	173215080	173215080	25.0217	hyper	exon (NM_013919, exon 5 of 13)	exon (NM_013919, exon 5 of 13)	3012	NM_013919	30941	Mm.27510	NM_013919	ENSMUSG00000053483	Usp21	ESTM28|Usp16|Usp23|W53272	ubiquitin specific peptidase 21	protein-coding
chr1	173339185	173339185	-25.2733	hypo	exon (NM_001005508, exon 12 of 12)	exon (NM_001005508, exon 12 of 12)	-2259	NM_001305678	22278	Mm.8	NM_009480	ENSMUSG00000026641	Usf1	bHLHb11	upstream transcription factor 1	protein-coding
chr1	173901200	173901200	-50.0137	hypo	Intergenic	LTR16B|LTR|ERVL	53532	NM_030710	30925	Mm.486404	NM_030710	ENSMUSG00000015314	Slamf6	KAL1|KAL1b|Ly108|NTB-A|NTBA|SF2000	SLAM family member 6	protein-coding
chr1	173939764	173939764	45.1646	hyper	exon (NM_033509, exon 4 of 8)	exon (NM_033509, exon 4 of 8)	17662	NM_033509	93840	Mm.36148	NM_033509	ENSMUSG00000026556	Vangl2	C530001F03Rik|Lootl|Lp|Lpp1|Ltap|Vang1l2|loop-tail|ska17|ska<m17Jus>|stbm|strabismus	vang-like 2 (van gogh, Drosophila)	protein-coding
chr1	173939771	173939771	30.4169	hyper	exon (NM_033509, exon 4 of 8)	exon (NM_033509, exon 4 of 8)	17655	NM_033509	93840	Mm.36148	NM_033509	ENSMUSG00000026556	Vangl2	C530001F03Rik|Lootl|Lp|Lpp1|Ltap|Vang1l2|loop-tail|ska17|ska<m17Jus>|stbm|strabismus	vang-like 2 (van gogh, Drosophila)	protein-coding
chr1	173939827	173939827	42.0155	hyper	exon (NM_033509, exon 4 of 8)	exon (NM_033509, exon 4 of 8)	17599	NM_033509	93840	Mm.36148	NM_033509	ENSMUSG00000026556	Vangl2	C530001F03Rik|Lootl|Lp|Lpp1|Ltap|Vang1l2|loop-tail|ska17|ska<m17Jus>|stbm|strabismus	vang-like 2 (van gogh, Drosophila)	protein-coding
chr1	173945179	173945179	25.6822	hyper	intron (NM_033509, intron 1 of 7)	intron (NM_033509, intron 1 of 7)	12247	NM_033509	93840	Mm.36148	NM_033509	ENSMUSG00000026556	Vangl2	C530001F03Rik|Lootl|Lp|Lpp1|Ltap|Vang1l2|loop-tail|ska17|ska<m17Jus>|stbm|strabismus	vang-like 2 (van gogh, Drosophila)	protein-coding
chr1	174322527	174322527	37.2627	hyper	Intergenic	Intergenic	15865	NM_026234	67556	Mm.26612	NM_026234	ENSMUSG00000050229	Pigm	4933437L05Rik|AI644422|AV302080|C920011G20Rik	phosphatidylinositol glycan anchor biosynthesis, class M	protein-coding
chr1	174322549	174322549	49.0543	hyper	Intergenic	Intergenic	15887	NM_026234	67556	Mm.26612	NM_026234	ENSMUSG00000050229	Pigm	4933437L05Rik|AI644422|AV302080|C920011G20Rik	phosphatidylinositol glycan anchor biosynthesis, class M	protein-coding
chr1	174322552	174322552	32.3077	hyper	Intergenic	Intergenic	15890	NM_026234	67556	Mm.26612	NM_026234	ENSMUSG00000050229	Pigm	4933437L05Rik|AI644422|AV302080|C920011G20Rik	phosphatidylinositol glycan anchor biosynthesis, class M	protein-coding
chr1	174322753	174322753	30.8316	hyper	Intergenic	Intergenic	16091	NM_026234	67556	Mm.26612	NM_026234	ENSMUSG00000050229	Pigm	4933437L05Rik|AI644422|AV302080|C920011G20Rik	phosphatidylinositol glycan anchor biosynthesis, class M	protein-coding
chr1	174387717	174387717	26.4172	hyper	Intergenic	Intergenic	-17774	NM_029612	98365	Mm.150050	NM_029612	ENSMUSG00000026548	Slamf9	2310026I04Rik|AI462096|CD2F-10|CD84-H1|Cd2f10|SF2001	SLAM family member 9	protein-coding
chr1	174424299	174424299	39.3182	hyper	exon (NM_001145800, exon 11 of 21)	exon (NM_001145800, exon 11 of 21)	-6078	NM_178598	21346	Mm.271711	NM_178598	ENSMUSG00000026547	Tagln2	2700094C18Rik|SM22beta|Sm22B|Sm22a	transgelin 2	protein-coding
chr1	174442082	174442082	-36.835	hypo	Intergenic	Intergenic	-9179	NM_027972	71870	Mm.78373	NM_027972	ENSMUSG00000026546	Cfap45	1700028D05Rik|Ccdc19|Nesg1	cilia and flagella associated protein 45	protein-coding
chr1	174443328	174443328	28.2353	hyper	Intergenic	Intergenic	-7933	NM_027972	71870	Mm.78373	NM_027972	ENSMUSG00000026546	Cfap45	1700028D05Rik|Ccdc19|Nesg1	cilia and flagella associated protein 45	protein-coding
chr1	174452903	174452903	52.2727	hyper	intron (NM_027972, intron 1 of 11)	intron (NM_027972, intron 1 of 11)	1642	NM_027972	71870	Mm.78373	NM_027972	ENSMUSG00000026546	Cfap45	1700028D05Rik|Ccdc19|Nesg1	cilia and flagella associated protein 45	protein-coding
chr1	174457959	174457959	36.2319	hyper	exon (NM_027972, exon 2 of 12)	exon (NM_027972, exon 2 of 12)	6698	NM_027972	71870	Mm.78373	NM_027972	ENSMUSG00000026546	Cfap45	1700028D05Rik|Ccdc19|Nesg1	cilia and flagella associated protein 45	protein-coding
chr1	174484527	174484527	32	hyper	Intergenic	MIRc|SINE|MIR	-1542	NM_177723	240916	Mm.71940	NM_177723	ENSMUSG00000049598	Vsig8	A030011M19|EG240916	V-set and immunoglobulin domain containing 8	protein-coding
chr1	174547882	174547882	61.7188	hyper	Intergenic	Intergenic	-15200	NM_001164725	677296	Mm.439612	NM_001164725	ENSMUSG00000070504	Fcrl6	ENSMUSG00000070504|FcRH6|mIFGP6|moFcRH6	Fc receptor-like 6	protein-coding
chr1	177363135	177363135	-27.4649	hypo	intron (NM_001347195, intron 2 of 17)	intron (NM_001347195, intron 2 of 17)	59541	NM_011880	24012	Mm.7956	NM_011880	ENSMUSG00000026527	Rgs7	-	regulator of G protein signaling 7	protein-coding
chr1	178203450	178203450	-48.0615	hypo	intron (NM_176916, intron 1 of 9)	intron (NM_176916, intron 1 of 9)	1993	NM_176916	319455	Mm.338001	NM_176916	ENSMUSG00000055214	Pld5	B230365F16Rik	phospholipase D family, member 5	protein-coding
chr1	178543389	178543389	40.4446	hyper	Intergenic	Intergenic	159165	NR_029775	723921		NR_029775	ENSMUSG00000065573	Mir350	Mirn350|mir-350|mmu-mir-350	microRNA 350	ncRNA
chr1	179225427	179225427	-32.1429	hypo	Intergenic	Intergenic	-46529	NM_011785	23797	Mm.235194	NM_011785	ENSMUSG00000019699	Akt3	AI851531|D930002M15Rik|Nmf350	thymoma viral proto-oncogene 3	protein-coding
chr1	179726418	179726418	28.3019	hyper	exon (NM_007422, exon 1 of 13)	exon (NM_007422, exon 1 of 13)	222	NM_007422	11566	Mm.338021	NM_007422	ENSMUSG00000015961	Adss	AI314886|AS|Adss2	adenylosuccinate synthetase, non muscle	protein-coding
chr1	180298469	180298469	28.2986	hyper	Intergenic	Intergenic	-30554	NM_016805	51810	Mm.86589	NM_016805	ENSMUSG00000039630	Hnrnpu	AA408410|AI256620|AL024194|AL024437|AW557595|C86794|Hnrpu|SAFA|Sp120|hnRNP U	heterogeneous nuclear ribonucleoprotein U	protein-coding
chr1	180460591	180460591	28.3019	hyper	exon (NM_001161665, exon 2 of 15)	exon (NM_001161665, exon 2 of 15)	1335	NM_001161665	269152	Mm.129727	NM_177724	ENSMUSG00000026494	Kif26b	4832420M10|BC056349|D230039L06Rik	kinesin family member 26B	protein-coding
chr1	180920506	180920506	-26.0657	hypo	intron (NM_027188, intron 10 of 11)	intron (NM_027188, intron 10 of 11)	461250	NM_001161665	269152	Mm.129727	NM_177724	ENSMUSG00000026494	Kif26b	4832420M10|BC056349|D230039L06Rik	kinesin family member 26B	protein-coding
chr1	181163386	181163386	29.0547	hyper	intron (NM_027188, intron 5 of 11)	intron (NM_027188, intron 5 of 11)	284748	NM_027188	69726	Mm.222338	NM_027188	ENSMUSG00000055067	Smyd3	2410008A19Rik|Zmynd1	SET and MYND domain containing 3	protein-coding
chr1	181321136	181321136	-40.3975	hypo	intron (NM_027188, intron 5 of 11)	RLTR10|LTR|ERVK	126998	NM_027188	69726	Mm.222338	NM_027188	ENSMUSG00000055067	Smyd3	2410008A19Rik|Zmynd1	SET and MYND domain containing 3	protein-coding
chr1	181540173	181540173	46.6667	hyper	exon (NM_146105, exon 9 of 11)	exon (NM_146105, exon 9 of 11)	-58189	NM_178653	109232	Mm.136458	NM_178653	ENSMUSG00000038936	Sccpdh	AW214504|C330023F11Rik	saccharopine dehydrogenase (putative)	protein-coding
chr1	181750876	181750876	-26	hypo	Intergenic	RLTR44E|LTR|ERVK	-16730	NM_026375	226747	Mm.128165	NM_026375	ENSMUSG00000026491	Ahctf1	6230412P20Rik|AV011447|Elys	AT hook containing transcription factor 1	protein-coding
chr1	181848635	181848635	28.9195	hyper	Intergenic	Intergenic	-42256	NM_001346804	226751	Mm.259655	NM_001033285	ENSMUSG00000026490	Cdc42bpa	A930014J19Rik|DMPK-like	CDC42 binding protein kinase alpha	protein-coding
chr1	182178765	182178765	-25.0074	hypo	intron (NM_001128605, intron 1 of 10)	intron (NM_001128605, intron 1 of 10)	-2684	NM_011183	19165	Mm.330850	NM_011183	ENSMUSG00000010609	Psen2	ALG-3|Ad4h|Alg3|PS-2|PS2|Psnl2|STM2	presenilin 2	protein-coding
chr1	182317710	182317710	33.3333	hyper	intron (NM_001081175, intron 2 of 7)	intron (NM_001081175, intron 2 of 7)	-57030	NR_003623	277333	Mm.389223	NM_199472		Gm5069	EG277333	glyceraldehyde-3-phosphate dehydrogenase pseudogene	pseudo
chr1	182332017	182332017	-47.2942	hypo	intron (NM_001081175, intron 2 of 7)	intron (NM_001081175, intron 2 of 7)	-71337	NR_003623	277333	Mm.389223	NM_199472		Gm5069	EG277333	glyceraldehyde-3-phosphate dehydrogenase pseudogene	pseudo
chr1	182496590	182496590	-26.1833	hypo	Intergenic	Intergenic	-2516	NM_007415	11545	Mm.277779	NM_007415	ENSMUSG00000026496	Parp1	5830444G22Rik|AI893648|ARTD1|Adprp|Adprt1|C80510|PARP|PPOL|parp-1|sPARP-1	poly (ADP-ribose) polymerase family, member 1	protein-coding
chr1	182907728	182907728	63.1579	hyper	Intergenic	Intergenic	35079	NM_144794	208795	Mm.185518	NM_144794	ENSMUSG00000026519	Tmem63a	BC014795|Tmem64a	transmembrane protein 63a	protein-coding
chr1	183268819	183268819	-54.6628	hypo	Intergenic	MLT1C|LTR|MaLR	-13940	NM_028408	72978	Mm.338083	NM_028408	ENSMUSG00000026514	Cnih3	2900075G08Rik|CNIH-3	cornichon family AMPA receptor auxiliary protein 3	protein-coding
chr1	183306883	183306883	-36.9231	hypo	intron (NM_028408, intron 1 of 5)	intron (NM_028408, intron 1 of 5)	24124	NM_001160211	72978	Mm.338083	NM_028408	ENSMUSG00000026514	Cnih3	2900075G08Rik|CNIH-3	cornichon family AMPA receptor auxiliary protein 3	protein-coding
chr1	183470172	183470172	59.6581	hyper	Intergenic	Intergenic	-28590	NM_207280	403180	Mm.220754	NM_207280	ENSMUSG00000050625	Ccdc121	6530421E24Rik|Gm755	coiled-coil domain containing 121	protein-coding
chr1	183557454	183557454	27.3158	hyper	Intergenic	ORR1D2|LTR|MaLR	-115872	NM_207280	403180	Mm.220754	NM_207280	ENSMUSG00000050625	Ccdc121	6530421E24Rik|Gm755	coiled-coil domain containing 121	protein-coding
chr1	183557533	183557533	44.2353	hyper	Intergenic	ORR1D2|LTR|MaLR	-115951	NM_207280	403180	Mm.220754	NM_207280	ENSMUSG00000050625	Ccdc121	6530421E24Rik|Gm755	coiled-coil domain containing 121	protein-coding
chr1	183741376	183741376	53.8432	hyper	Intergenic	L1M2|LINE|L1	31156	NM_133815	98386	Mm.4538	NM_133815	ENSMUSG00000004880	Lbr	AI505894|ic	lamin B receptor	protein-coding
chr1	183763322	183763322	-60.9756	hypo	intron (NM_133815, intron 3 of 13)	intron (NM_133815, intron 3 of 13)	9210	NM_133815	98386	Mm.4538	NM_133815	ENSMUSG00000004880	Lbr	AI505894|ic	lamin B receptor	protein-coding
chr1	183994581	183994581	31.145	hyper	Intergenic	B1F1|SINE|Alu	-44470	NM_008680	13800	Mm.87759	NM_008680	ENSMUSG00000022995	Enah	Mena|NDPP-1|Ndpp1|WBP8	enabled homolog (Drosophila)	protein-coding
chr1	183994752	183994752	26.8368	hyper	Intergenic	Intergenic	-44641	NM_008680	13800	Mm.87759	NM_008680	ENSMUSG00000022995	Enah	Mena|NDPP-1|Ndpp1|WBP8	enabled homolog (Drosophila)	protein-coding
chr1	184056506	184056506	33.4692	hyper	intron (NM_012058, intron 1 of 2)	B1_Mus2|SINE|Alu	1638	NM_012058	27058	Mm.273196	NM_012058	ENSMUSG00000026511	Srp9	9kDa	signal recognition particle 9	protein-coding
chr1	184066353	184066353	-66.9073	hypo	Intergenic	Intergenic	11485	NM_012058	27058	Mm.273196	NM_012058	ENSMUSG00000026511	Srp9	9kDa	signal recognition particle 9	protein-coding
chr1	184295110	184295110	62.1483	hyper	Intergenic	Intergenic	-23373	NM_175127	67948	Mm.30737	NM_175127	ENSMUSG00000047539	Fbxo28	4833428J17Rik|5730505P19Rik|D1Ertd578e|Fbx28|mKIAA0483	F-box protein 28	protein-coding
chr1	184408367	184408367	-26.1094	hypo	intron (NM_009794, intron 14 of 20)	intron (NM_009794, intron 14 of 20)	39247	NM_009794	12334	Mm.19306	NM_009794	ENSMUSG00000026509	Capn2	AI326419|Capa-2|Capa2|m-calpain|m-calpin	calpain 2	protein-coding
chr1	184418297	184418297	-26.8557	hypo	intron (NM_009794, intron 7 of 20)	intron (NM_009794, intron 7 of 20)	29317	NM_009794	12334	Mm.19306	NM_009794	ENSMUSG00000026509	Capn2	AI326419|Capa-2|Capa2|m-calpain|m-calpin	calpain 2	protein-coding
chr1	184515398	184515398	35.8495	hyper	intron (NM_130890, intron 2 of 20)	intron (NM_130890, intron 2 of 20)	20260	NM_130890	170725	Mm.189201	NM_130890	ENSMUSG00000038599	Capn8	nCL-2|nCL-2'	calpain 8	protein-coding
chr1	184695398	184695398	35.2941	hyper	intron (NM_144796, intron 1 of 7)	intron (NM_144796, intron 1 of 7)	361	NM_144796	96935	Mm.331052	NM_144796	ENSMUSG00000038576	Susd4	AI848994|E430021N18Rik|N28096	sushi domain containing 4	protein-coding
chr1	184905795	184905795	55.112	hyper	exon (NM_016928, exon 4 of 4)	exon (NM_016928, exon 4 of 4)	20876	NM_016928	53791	Mm.116894	NM_016928	ENSMUSG00000079164	Tlr5	-	toll-like receptor 5	protein-coding
chr1	184910886	184910886	32.1739	hyper	Intergenic	Intergenic	25967	NM_016928	53791	Mm.116894	NM_016928	ENSMUSG00000079164	Tlr5	-	toll-like receptor 5	protein-coding
chr1	185375861	185375861	25.5172	hyper	Intergenic	Intergenic	482016	NM_028516	73363	Mm.50115	NM_028516	ENSMUSG00000044854	1700056E22Rik	-	RIKEN cDNA 1700056E22 gene	protein-coding
chr1	185522671	185522671	45.0549	hyper	Intergenic	Intergenic	335206	NM_028516	73363	Mm.50115	NM_028516	ENSMUSG00000044854	1700056E22Rik	-	RIKEN cDNA 1700056E22 gene	protein-coding
chr1	185522694	185522694	38.7755	hyper	Intergenic	MLT1A1|LTR|MaLR	335183	NM_028516	73363	Mm.50115	NM_028516	ENSMUSG00000044854	1700056E22Rik	-	RIKEN cDNA 1700056E22 gene	protein-coding
chr1	186087339	186087339	-33.7097	hypo	Intergenic	L1M4|LINE|L1	228999	NM_022019	63953	Mm.404024	NM_022019	ENSMUSG00000039384	Dusp10	2610306G15Rik|AI158871|MKP-5|MKP5	dual specificity phosphatase 10	protein-coding
chr1	186103391	186103391	-61.5567	hypo	Intergenic	Intergenic	245051	NM_022019	63953	Mm.404024	NM_022019	ENSMUSG00000039384	Dusp10	2610306G15Rik|AI158871|MKP-5|MKP5	dual specificity phosphatase 10	protein-coding
chr1	186542370	186542370	33.3333	hyper	non-coding (NR_040627, exon 3 of 3)	non-coding (NR_040627, exon 3 of 3)	5994	NR_040627	74971	Mm.410816	NR_040627	ENSMUSG00000092578	4930488B22Rik	-	RIKEN cDNA 4930488B22 gene	ncRNA
chr1	186549854	186549854	37.9928	hyper	Intergenic	Intergenic	6518	NM_008250	15284	Mm.1347	NM_008250	ENSMUSG00000039377	Hlx	Hlx1	H2.0-like homeobox	protein-coding
chr1	186558389	186558389	33.7261	hyper	Intergenic	Intergenic	-2017	NM_008250	15284	Mm.1347	NM_008250	ENSMUSG00000039377	Hlx	Hlx1	H2.0-like homeobox	protein-coding
chr1	186559191	186559191	-36.6224	hypo	Intergenic	Intergenic	-2819	NM_008250	15284	Mm.1347	NM_008250	ENSMUSG00000039377	Hlx	Hlx1	H2.0-like homeobox	protein-coding
chr1	186559299	186559299	-30.4	hypo	Intergenic	Intergenic	-2927	NM_008250	15284	Mm.1347	NM_008250	ENSMUSG00000039377	Hlx	Hlx1	H2.0-like homeobox	protein-coding
chr1	186606238	186606238	-48.7179	hypo	Intergenic	Intergenic	28941	NM_001290273	66112	Mm.272457	NM_001081361	ENSMUSG00000026621	2018-03-01	1300013F15Rik|Mosc1	mitochondrial amidoxime reducing component 1	protein-coding
chr1	186606249	186606249	-60	hypo	Intergenic	Intergenic	28930	NM_001290273	66112	Mm.272457	NM_001081361	ENSMUSG00000026621	2018-03-01	1300013F15Rik|Mosc1	mitochondrial amidoxime reducing component 1	protein-coding
chr1	186612413	186612413	40.9468	hyper	intron (NM_001290273, intron 6 of 6)	intron (NM_001290273, intron 6 of 6)	22766	NM_001290273	66112	Mm.272457	NM_001081361	ENSMUSG00000026621	2018-03-01	1300013F15Rik|Mosc1	mitochondrial amidoxime reducing component 1	protein-coding
chr1	186628710	186628710	-50.5654	hypo	intron (NM_001290273, intron 2 of 6)	RLTR20C|LTR|ERVK	6469	NM_001290273	66112	Mm.272457	NM_001081361	ENSMUSG00000026621	2018-03-01	1300013F15Rik|Mosc1	mitochondrial amidoxime reducing component 1	protein-coding
chr1	186635021	186635021	-28.0033	hypo	5' UTR (NM_001290273, exon 1 of 7)	5' UTR (NM_001290273, exon 1 of 7)	158	NM_001290273	66112	Mm.272457	NM_001081361	ENSMUSG00000026621	2018-03-01	1300013F15Rik|Mosc1	mitochondrial amidoxime reducing component 1	protein-coding
chr1	186690282	186690282	-35.3265	hypo	Intergenic	Intergenic	16633	NM_178692	226777	Mm.169542	NM_178692	ENSMUSG00000039349	C130074G19Rik	-	RIKEN cDNA C130074G19 gene	protein-coding
chr1	186768781	186768781	-43.4783	hypo	exon (NM_145515, exon 2 of 18)	exon (NM_145515, exon 2 of 18)	54647	NM_145515	226778	Mm.7445	NM_145515	ENSMUSG00000026620	Mark1	AW491150|B930025N23Rik|Emk3|Par-1c|mKIAA1477|mPar-1c	MAP/microtubule affinity regulating kinase 1	protein-coding
chr1	186782766	186782766	-25.0748	hypo	intron (NM_145515, intron 1 of 17)	intron (NM_145515, intron 1 of 17)	40662	NM_145515	226778	Mm.7445	NM_145515	ENSMUSG00000026620	Mark1	AW491150|B930025N23Rik|Emk3|Par-1c|mKIAA1477|mPar-1c	MAP/microtubule affinity regulating kinase 1	protein-coding
chr1	186976733	186976733	48.9055	hyper	Intergenic	Intergenic	-51314	NM_001163754	98732	Mm.275841	NM_172649	ENSMUSG00000039318	Rab3gap2	1110059F07Rik|2010002H18Rik|5830469C09|AI851069|AW743433|RAB3-GAP150|mKIAA0839	RAB3 GTPase activating protein subunit 2	protein-coding
chr1	187277651	187277651	-47.2821	hypo	intron (NR_040305, intron 2 of 2)	MT2B|LTR|ERVL	-1076	NM_001033286	226781	Mm.227117	NM_001033286	ENSMUSG00000026614	Slc30a10	E130106K10Rik|Gm212	solute carrier family 30, member 10	protein-coding
chr1	187325695	187325695	51.7101	hyper	Intergenic	Intergenic	4510	NR_033600	114668	Mm.379303	NR_033600	ENSMUSG00000102185	5033404E19Rik	-	NSA2 ribosome biogenesis homolog pseudogene	pseudo
chr1	187505701	187505701	-64.734	hypo	Intergenic	Intergenic	184516	NR_033600	114668	Mm.379303	NR_033600	ENSMUSG00000102185	5033404E19Rik	-	NSA2 ribosome biogenesis homolog pseudogene	pseudo
chr1	187762399	187762399	47.8571	hyper	Intergenic	ID_B1|SINE|B4	178790	NM_146106	226791	Mm.257116	NM_146106	ENSMUSG00000039246	Lyplal1	BC027340|Q96AVO	lysophospholipase-like 1	protein-coding
chr1	188058908	188058908	44.0341	hyper	Intergenic	Intergenic	-117719	NM_146106	226791	Mm.257116	NM_146106	ENSMUSG00000039246	Lyplal1	BC027340|Q96AVO	lysophospholipase-like 1	protein-coding
chr1	188064810	188064810	-28.9077	hypo	Intergenic	Intergenic	-123621	NM_146106	226791	Mm.257116	NM_146106	ENSMUSG00000039246	Lyplal1	BC027340|Q96AVO	lysophospholipase-like 1	protein-coding
chr1	188198501	188198501	-38.172	hypo	Intergenic	RLTR15|LTR|ERVK	184059	NR_131158	320449	Mm.404477	NR_131124	ENSMUSG00000103690	A730004F24Rik	-	RIKEN cDNA A730004F24 gene	ncRNA
chr1	188244091	188244091	-52.9412	hypo	Intergenic	Intergenic	138469	NR_131158	320449	Mm.404477	NR_131124	ENSMUSG00000103690	A730004F24Rik	-	RIKEN cDNA A730004F24 gene	ncRNA
chr1	188257564	188257564	29.1707	hyper	Intergenic	Intergenic	124996	NR_131158	320449	Mm.404477	NR_131124	ENSMUSG00000103690	A730004F24Rik	-	RIKEN cDNA A730004F24 gene	ncRNA
chr1	188257761	188257761	-36.4536	hypo	Intergenic	Intergenic	124799	NR_131158	320449	Mm.404477	NR_131124	ENSMUSG00000103690	A730004F24Rik	-	RIKEN cDNA A730004F24 gene	ncRNA
chr1	188791368	188791368	39.1983	hyper	promoter-TSS (NM_033077)	promoter-TSS (NM_033077)	73	NM_033077	110957	Mm.108054	NM_033077	ENSMUSG00000039224	D1Pas1	Pl10	DNA segment, Chr 1, Pasteur Institute 1	protein-coding
chr1	188792180	188792180	46.75	hyper	exon (NM_033077, exon 1 of 1)	exon (NM_033077, exon 1 of 1)	885	NM_033077	110957	Mm.108054	NM_033077	ENSMUSG00000039224	D1Pas1	Pl10	DNA segment, Chr 1, Pasteur Institute 1	protein-coding
chr1	188792184	188792184	45.4167	hyper	exon (NM_033077, exon 1 of 1)	exon (NM_033077, exon 1 of 1)	889	NM_033077	110957	Mm.108054	NM_033077	ENSMUSG00000039224	D1Pas1	Pl10	DNA segment, Chr 1, Pasteur Institute 1	protein-coding
chr1	188855284	188855284	-25.4099	hypo	Intergenic	MTEa|LTR|MaLR	63989	NM_033077	110957	Mm.108054	NM_033077	ENSMUSG00000039224	D1Pas1	Pl10	DNA segment, Chr 1, Pasteur Institute 1	protein-coding
chr1	189634957	189634957	-68.0102	hypo	intron (NM_001243792, intron 2 of 7)	intron (NM_001243792, intron 2 of 7)	-186749	NM_011935	26381	Mm.89989	NM_011935	ENSMUSG00000026610	Esrrg	ERR3|Errg|NR3B3|mKIAA0832	estrogen-related receptor gamma	protein-coding
chr1	189741874	189741874	-57.6768	hypo	intron (NM_001243792, intron 2 of 7)	intron (NM_001243792, intron 2 of 7)	-79832	NM_011935	26381	Mm.89989	NM_011935	ENSMUSG00000026610	Esrrg	ERR3|Errg|NR3B3|mKIAA0832	estrogen-related receptor gamma	protein-coding
chr1	190039418	190039418	41.0405	hyper	TTS (NM_001243792)	TTS (NM_001243792)	-47299	NM_021408	22283	Mm.331238	NM_021408	ENSMUSG00000026609	Ush2a	A930011D15Rik|A930037M10Rik|Gm676|Gm983|Mush2a|Usherin|Ushrn	Usher syndrome 2A	protein-coding
chr1	190140888	190140888	-28.2258	hypo	intron (NM_021408, intron 2 of 70)	intron (NM_021408, intron 2 of 70)	54171	NM_021408	22283	Mm.331238	NM_021408	ENSMUSG00000026609	Ush2a	A930011D15Rik|A930037M10Rik|Gm676|Gm983|Mush2a|Usherin|Ushrn	Usher syndrome 2A	protein-coding
chr1	190665277	190665277	-28.4329	hypo	intron (NM_021408, intron 54 of 70)	intron (NM_021408, intron 54 of 70)	166442	NM_172650	226823	Mm.209880	NM_172650	ENSMUSG00000026608	Kctd3	4930438A20Rik|9330185B06|E330032J19Rik|NY-REN-45	potassium channel tetramerisation domain containing 3	protein-coding
chr1	190861398	190861398	27.7778	hyper	Intergenic	Intergenic	-29679	NM_172650	226823	Mm.209880	NM_172650	ENSMUSG00000026608	Kctd3	4930438A20Rik|9330185B06|E330032J19Rik|NY-REN-45	potassium channel tetramerisation domain containing 3	protein-coding
chr1	191054108	191054108	37.5652	hyper	intron (NM_001281847, intron 6 of 6)	Lx9|LINE|L1	113124	NM_001159850	16526	Mm.33304	NM_010607	ENSMUSG00000037624	Kcnk2	A430027H14Rik|AI848635|TREK-1	potassium channel, subfamily K, member 2	protein-coding
chr1	191210900	191210900	-30.8426	hypo	intron (NM_001281848, intron 1 of 5)	Lx8|LINE|L1	15252	NM_001281848	16526	Mm.33304	NM_010607	ENSMUSG00000037624	Kcnk2	A430027H14Rik|AI848635|TREK-1	potassium channel, subfamily K, member 2	protein-coding
chr1	191520286	191520286	-44.5765	hypo	Intergenic	Intergenic	-8321	NM_001081363	108000	Mm.129746	NM_001081363	ENSMUSG00000026605	Cenpf	6530404A22Rik|AI325968|CENF|Lek1|PRO1779|mitosin	centromere protein F	protein-coding
chr1	191610631	191610631	-36.7647	hypo	5' UTR (NM_008976, exon 2 of 19)	5' UTR (NM_008976, exon 2 of 19)	58484	NM_008976	19250	Mm.4498	NM_008976	ENSMUSG00000026604	Ptpn14	C130080N23Rik|OTTMUSG00000022087|PTP36	protein tyrosine phosphatase, non-receptor type 14	protein-coding
chr1	191610675	191610675	55.0435	hyper	exon (NM_008976, exon 2 of 19)	exon (NM_008976, exon 2 of 19)	58528	NM_008976	19250	Mm.4498	NM_008976	ENSMUSG00000026604	Ptpn14	C130080N23Rik|OTTMUSG00000022087|PTP36	protein tyrosine phosphatase, non-receptor type 14	protein-coding
chr1	191610687	191610687	60.4396	hyper	exon (NM_008976, exon 2 of 19)	exon (NM_008976, exon 2 of 19)	58540	NM_008976	19250	Mm.4498	NM_008976	ENSMUSG00000026604	Ptpn14	C130080N23Rik|OTTMUSG00000022087|PTP36	protein tyrosine phosphatase, non-receptor type 14	protein-coding
chr1	191611399	191611399	27.972	hyper	intron (NM_008976, intron 2 of 18)	B4|SINE|B4	59252	NM_008976	19250	Mm.4498	NM_008976	ENSMUSG00000026604	Ptpn14	C130080N23Rik|OTTMUSG00000022087|PTP36	protein tyrosine phosphatase, non-receptor type 14	protein-coding
chr1	191616001	191616001	-49.913	hypo	intron (NM_008976, intron 2 of 18)	ID4|SINE|ID	63854	NM_008976	19250	Mm.4498	NM_008976	ENSMUSG00000026604	Ptpn14	C130080N23Rik|OTTMUSG00000022087|PTP36	protein tyrosine phosphatase, non-receptor type 14	protein-coding
chr1	191660394	191660394	-34.4828	hypo	intron (NM_008976, intron 8 of 18)	intron (NM_008976, intron 8 of 18)	85773	NM_026796	226830	Mm.156895	NM_026796	ENSMUSG00000026603	Smyd2	1110020E07Rik|4930402C15|KMT3C|Zmynd14	SET and MYND domain containing 2	protein-coding
chr1	191687204	191687204	48.2517	hyper	exon (NM_008976, exon 17 of 19)	exon (NM_008976, exon 17 of 19)	58963	NM_026796	226830	Mm.156895	NM_026796	ENSMUSG00000026603	Smyd2	1110020E07Rik|4930402C15|KMT3C|Zmynd14	SET and MYND domain containing 2	protein-coding
chr1	191687207	191687207	42.1053	hyper	exon (NM_008976, exon 17 of 19)	exon (NM_008976, exon 17 of 19)	58960	NM_026796	226830	Mm.156895	NM_026796	ENSMUSG00000026603	Smyd2	1110020E07Rik|4930402C15|KMT3C|Zmynd14	SET and MYND domain containing 2	protein-coding
chr1	191721280	191721280	-50.7042	hypo	intron (NM_026796, intron 4 of 11)	intron (NM_026796, intron 4 of 11)	24887	NM_026796	226830	Mm.156895	NM_026796	ENSMUSG00000026603	Smyd2	1110020E07Rik|4930402C15|KMT3C|Zmynd14	SET and MYND domain containing 2	protein-coding
chr1	191748107	191748107	27.2727	hyper	Intergenic	Intergenic	-1940	NM_026796	226830	Mm.156895	NM_026796	ENSMUSG00000026603	Smyd2	1110020E07Rik|4930402C15|KMT3C|Zmynd14	SET and MYND domain containing 2	protein-coding
chr1	191823318	191823318	-45.8697	hypo	Intergenic	Zaphod|DNA|Tip100	-77151	NM_026796	226830	Mm.156895	NM_026796	ENSMUSG00000026603	Smyd2	1110020E07Rik|4930402C15|KMT3C|Zmynd14	SET and MYND domain containing 2	protein-coding
chr1	191937337	191937337	39.2405	hyper	Intergenic	Intergenic	57222	NM_008937	19130	Mm.132579	NM_008937	ENSMUSG00000010175	Prox1	A230003G05Rik	prospero homeobox 1	protein-coding
chr1	191963152	191963152	-36.5771	hypo	intron (NM_008937, intron 4 of 4)	intron (NM_008937, intron 4 of 4)	31407	NM_008937	19130	Mm.132579	NM_008937	ENSMUSG00000010175	Prox1	A230003G05Rik	prospero homeobox 1	protein-coding
chr1	192216013	192216013	42.1429	hyper	Intergenic	Intergenic	-221454	NM_008937	19130	Mm.132579	NM_008937	ENSMUSG00000010175	Prox1	A230003G05Rik	prospero homeobox 1	protein-coding
chr1	192241462	192241462	37.4651	hyper	Intergenic	Intergenic	-246903	NM_008937	19130	Mm.132579	NM_008937	ENSMUSG00000010175	Prox1	A230003G05Rik	prospero homeobox 1	protein-coding
chr1	192356631	192356631	-33.871	hypo	Intergenic	Intergenic	-362072	NM_008937	19130	Mm.132579	NM_008937	ENSMUSG00000010175	Prox1	A230003G05Rik	prospero homeobox 1	protein-coding
chr1	192518472	192518472	-31.8445	hypo	Intergenic	Intergenic	217177	NM_178775	320119	Mm.220912	NM_178775	ENSMUSG00000089872	Rps6kc1	AA682037|B130003F20Rik|C80612|Rpk118	ribosomal protein S6 kinase polypeptide 1	protein-coding
chr1	192518575	192518575	-66.3286	hypo	Intergenic	Intergenic	217074	NM_178775	320119	Mm.220912	NM_178775	ENSMUSG00000089872	Rps6kc1	AA682037|B130003F20Rik|C80612|Rpk118	ribosomal protein S6 kinase polypeptide 1	protein-coding
chr1	192677080	192677080	29.4118	hyper	intron (NM_178775, intron 6 of 14)	intron (NM_178775, intron 6 of 14)	58569	NM_178775	320119	Mm.220912	NM_178775	ENSMUSG00000089872	Rps6kc1	AA682037|B130003F20Rik|C80612|Rpk118	ribosomal protein S6 kinase polypeptide 1	protein-coding
chr1	192772686	192772686	46.0004	hyper	non-coding (NR_027352, exon 8 of 8)	non-coding (NR_027352, exon 8 of 8)	20302	NR_037578	52477	Mm.289914	NM_021421	ENSMUSG00000026634	Angel2	2610307I21Rik|5730410O10Rik|AI845692|D1Ertd396e|D1Ertd654e	angel homolog 2	protein-coding
chr1	192815437	192815437	-47.8947	hypo	Intergenic	Intergenic	-12262	NR_027352	226841	Mm.22856	NM_144879	ENSMUSG00000037568	Vash2	B130052G07Rik	vasohibin 2	protein-coding
chr1	192816691	192816691	59.403	hyper	Intergenic	Intergenic	-13516	NR_027352	226841	Mm.22856	NM_144879	ENSMUSG00000037568	Vash2	B130052G07Rik	vasohibin 2	protein-coding
chr1	192832033	192832033	-53.3838	hypo	exon (NM_001081259, exon 10 of 10)	exon (NM_001081259, exon 10 of 10)	-17197	NR_027298	100125339	Mm.472263	NR_027298	ENSMUSG00000097845	A230020J21Rik	ENSMUSG00000066596	RIKEN cDNA A230020J21 gene	ncRNA
chr1	193232405	193232405	28.3803	hyper	Intergenic	Intergenic	-11485	NM_144880	226849	Mm.205569	NM_144880	ENSMUSG00000026626	Ppp2r5a	PR61alpha	protein phosphatase 2, regulatory subunit B', alpha	protein-coding
chr1	193242386	193242386	26.8085	hyper	Intergenic	Intergenic	-21466	NM_144880	226849	Mm.205569	NM_144880	ENSMUSG00000026626	Ppp2r5a	PR61alpha	protein phosphatase 2, regulatory subunit B', alpha	protein-coding
chr1	193748316	193748316	40.004	hyper	Intergenic	RLTR11A|LTR|ERVK	-16910	NR_030669	98736	Mm.379232	NM_001024489	ENSMUSG00000055833	1700034H15Rik	4930557M11Rik|BB016121	RIKEN cDNA 1700034H15 gene	ncRNA
chr1	194015082	194015082	28.9855	hyper	intron (NM_010600, intron 1 of 10)	intron (NM_010600, intron 1 of 10)	423	NM_001038607	16510	Mm.4489	NM_010600	ENSMUSG00000058248	Kcnh1	EAG1|Kv10.1|M-eag	potassium voltage-gated channel, subfamily H (eag-related), member 1	protein-coding
chr1	194258699	194258699	-34.7389	hypo	exon (NM_001038607, exon 10 of 11)	exon (NM_001038607, exon 10 of 11)	244040	NM_001038607	16510	Mm.4489	NM_010600	ENSMUSG00000058248	Kcnh1	EAG1|Kv10.1|M-eag	potassium voltage-gated channel, subfamily H (eag-related), member 1	protein-coding
chr1	194329125	194329125	36.3768	hyper	intron (NM_010600, intron 10 of 10)	intron (NM_010600, intron 10 of 10)	268288	NM_144881	226861	Mm.145857	NM_144881	ENSMUSG00000037375	Hhat	2810432O22Rik|AI462858|AP-2CRE|Skn|Tg(TFAP2A-cre)1Will	hedgehog acyltransferase	protein-coding
chr1	194585723	194585723	-74.5455	hypo	intron (NM_144881, intron 2 of 11)	intron (NM_144881, intron 2 of 11)	11690	NM_144881	226861	Mm.145857	NM_144881	ENSMUSG00000037375	Hhat	2810432O22Rik|AI462858|AP-2CRE|Skn|Tg(TFAP2A-cre)1Will	hedgehog acyltransferase	protein-coding
chr1	194585742	194585742	-53.0612	hypo	intron (NM_144881, intron 2 of 11)	intron (NM_144881, intron 2 of 11)	11671	NM_144881	226861	Mm.145857	NM_144881	ENSMUSG00000037375	Hhat	2810432O22Rik|AI462858|AP-2CRE|Skn|Tg(TFAP2A-cre)1Will	hedgehog acyltransferase	protein-coding
chr1	194611423	194611423	-36.4286	hypo	Intergenic	L2a|LINE|L2	-14010	NM_144881	226861	Mm.145857	NM_144881	ENSMUSG00000037375	Hhat	2810432O22Rik|AI462858|AP-2CRE|Skn|Tg(TFAP2A-cre)1Will	hedgehog acyltransferase	protein-coding
chr1	194611432	194611432	-50.5376	hypo	Intergenic	L2a|LINE|L2	-14019	NM_144881	226861	Mm.145857	NM_144881	ENSMUSG00000037375	Hhat	2810432O22Rik|AI462858|AP-2CRE|Skn|Tg(TFAP2A-cre)1Will	hedgehog acyltransferase	protein-coding
chr1	194611442	194611442	27.6923	hyper	Intergenic	L2a|LINE|L2	-14029	NM_144881	226861	Mm.145857	NM_144881	ENSMUSG00000037375	Hhat	2810432O22Rik|AI462858|AP-2CRE|Skn|Tg(TFAP2A-cre)1Will	hedgehog acyltransferase	protein-coding
chr1	194660576	194660576	27.9337	hyper	Intergenic	Intergenic	-7323	NR_040468	73455	Mm.414869	NR_040468		1700065J18Rik	-	RIKEN cDNA 1700065J18 gene	ncRNA
chr1	195342218	195342218	45.6897	hyper	Intergenic	Intergenic	-8494	NR_029592	387201		NR_029592	ENSMUSG00000065533	Mir205	Mirn205|mir-205|mmu-mir-205	microRNA 205	ncRNA
chr1	196368997	196368997	-33.2418	hypo	Intergenic	B2_Mm1t|SINE|B2	-77026	NM_008882	18845	Mm.2251	NM_008882	ENSMUSG00000026640	Plxna2	2810428A13Rik|AA589422|AW457381|OCT|PlexA2|Plxn2|mKIAA0463	plexin A2	protein-coding
chr1	196369009	196369009	-45.4023	hypo	Intergenic	B2_Mm1t|SINE|B2	-77014	NM_008882	18845	Mm.2251	NM_008882	ENSMUSG00000026640	Plxna2	2810428A13Rik|AA589422|AW457381|OCT|PlexA2|Plxn2|mKIAA0463	plexin A2	protein-coding
chr1_random	332003	332003	68.0272	hyper	exon (NM_177389, exon 4 of 27)	exon (NM_177389, exon 4 of 27)	10910	NM_177389	338366	Mm.41152	NM_177389		Mia3	9130229H14Rik|A930039G15Rik|AU022327|B230399H06Rik|C80126|Gm1525|TANGO1|Tango	melanoma inhibitory activity 3	protein-coding
chr10	3298747	3298747	48	hyper	Intergenic	Intergenic	-24609	NM_001033391	320495	Mm.331674	NM_001033391	ENSMUSG00000064065	Ipcef1	A130090K04Rik	interaction protein for cytohesin exchange factors 1	protein-coding
chr10	4097210	4097210	34.3572	hyper	Intergenic	L1VL1|LINE|L1	-326931	NM_019958	56533	Mm.44606	NM_019958	ENSMUSG00000019775	Rgs17	6430507P11Rik|Rgsz2	regulator of G-protein signaling 17	protein-coding
chr10	5226111	5226111	-29.0783	hypo	intron (NM_001347732, intron 114 of 145)	intron (NM_001347732, intron 114 of 145)	-51367	NM_022027	64009	Mm.331626	NM_022027	ENSMUSG00000096054	Syne1	8B|A330049M09Rik|BE692247|C130039F11Rik|CPG2|Myne1|mKIAA1756|myne-1	spectrin repeat containing, nuclear envelope 1	protein-coding
chr10	5916316	5916316	42.2414	hyper	intron (NM_025343, intron 1 of 12)	B3|SINE|B2	-1059	NR_002891	433224	Mm.153111	NR_002891		Gm5512	EG433224	required for meiotic nuclear division 1 pseudogene	pseudo
chr10	5933447	5933447	43.1818	hyper	intron (NR_002891, intron 7 of 11)	intron (NR_002891, intron 7 of 11)	16072	NR_002891	433224	Mm.153111	NR_002891		Gm5512	EG433224	required for meiotic nuclear division 1 pseudogene	pseudo
chr10	5993079	5993079	30.5303	hyper	exon (NM_031185, exon 3 of 4)	exon (NM_031185, exon 3 of 4)	34646	NM_001033466	381990	Mm.262466	NM_001033466	ENSMUSG00000075327	Zbtb2	Gm1103	zinc finger and BTB domain containing 2	protein-coding
chr10	5993082	5993082	32.4324	hyper	exon (NM_031185, exon 3 of 4)	exon (NM_031185, exon 3 of 4)	34649	NM_001033466	381990	Mm.262466	NM_001033466	ENSMUSG00000075327	Zbtb2	Gm1103	zinc finger and BTB domain containing 2	protein-coding
chr10	7501933	7501933	29.6296	hyper	Intergenic	RSINE1|SINE|B4	-1218	NM_145418	215751	Mm.471825	NM_145418	ENSMUSG00000040006	Ginm1	AA589616	glycoprotein integral membrane 1	protein-coding
chr10	7540861	7540861	45.3488	hyper	exon (NM_026141, exon 13 of 13)	exon (NM_026141, exon 13 of 13)	-11407	NM_172785	237256	Mm.140055	NM_172785	ENSMUSG00000039981	Zc3h12d	D730019B10Rik|TFL	zinc finger CCCH type containing 12D	protein-coding
chr10	7603011	7603011	-26.1538	hypo	Intergenic	B3A|SINE|B2	46832	NR_039563	100628581		NR_039563	ENSMUSG00000093060	Mir5104	mir-5104|mmu-mir-5104|mu-mir-5104	microRNA 5104	ncRNA
chr10	7983177	7983177	-81.1594	hypo	intron (NM_177387, intron 5 of 7)	L1Md_T|LINE|L1	255446	NM_177387	338362	Mm.41163	NM_177387	ENSMUSG00000047712	Ust	D930010O20Rik|UA2OST	uronyl-2-sulfotransferase	protein-coding
chr10	7983194	7983194	-42.4658	hypo	intron (NM_177387, intron 5 of 7)	L1Md_T|LINE|L1	255429	NM_177387	338362	Mm.41163	NM_177387	ENSMUSG00000047712	Ust	D930010O20Rik|UA2OST	uronyl-2-sulfotransferase	protein-coding
chr10	8472316	8472316	28.6667	hyper	intron (NM_175155, intron 9 of 19)	intron (NM_175155, intron 9 of 19)	133552	NM_175155	70097	Mm.338275	NM_175155	ENSMUSG00000015305	Sash1	1100001C18Rik|2500002E12Rik|A330076K04Rik|mKIAA0790	SAM and SH3 domain containing 1	protein-coding
chr10	8523273	8523273	-27.1461	hypo	intron (NM_175155, intron 4 of 19)	intron (NM_175155, intron 4 of 19)	82595	NM_175155	70097	Mm.338275	NM_175155	ENSMUSG00000015305	Sash1	1100001C18Rik|2500002E12Rik|A330076K04Rik|mKIAA0790	SAM and SH3 domain containing 1	protein-coding
chr10	10800064	10800064	40.5556	hyper	exon (NM_016976, exon 2 of 9)	exon (NM_016976, exon 2 of 9)	2065	NM_016976	14816	Mm.391904	NM_016976	ENSMUSG00000019828	Grm1	4930455H15Rik|ENSMUSG00000075319|Gm10828|Gprc1a|mGluR1|nmf373|rcw|wobl	glutamate receptor, metabotropic 1	protein-coding
chr10	10869603	10869603	25.4902	hyper	intron (NM_001284354, intron 1 of 28)	CpG	375	NM_001284354	268281	Mm.133101	NM_172937	ENSMUSG00000090112	Shprh	2610103K11Rik|AA450458|AU024614|BC006883|D230017O13Rik|E130018M05	SNF2 histone linker PHD RING helicase	protein-coding
chr10	11275078	11275078	41.8131	hyper	Intergenic	L1Md_F2|LINE|L1	-53944	NM_013898	30058	Mm.214504	NM_013898	ENSMUSG00000048007	Timm8a1	DXHXS1274E|Ddp1|Fci-12|Tim8a|Timm8a	translocase of inner mitochondrial membrane 8A1	protein-coding
chr10	11355729	11355729	-36.7273	hypo	Intergenic	L1Md_T|LINE|L1	26707	NM_013898	30058	Mm.214504	NM_013898	ENSMUSG00000048007	Timm8a1	DXHXS1274E|Ddp1|Fci-12|Tim8a|Timm8a	translocase of inner mitochondrial membrane 8A1	protein-coding
chr10	12070797	12070797	-27.4934	hypo	Intergenic	Intergenic	510736	NM_011682	22288	Mm.331784	NM_011682	ENSMUSG00000019820	Utrn	AA589569|DRP|Dmdl	utrophin	protein-coding
chr10	12599525	12599525	-43.0791	hypo	Intergenic	Intergenic	-17992	NM_011682	22288	Mm.331784	NM_011682	ENSMUSG00000019820	Utrn	AA589569|DRP|Dmdl	utrophin	protein-coding
chr10	12736868	12736868	50.1711	hyper	Intergenic	B1_Mur3|SINE|Alu	8612	NM_175102	66125	Mm.29743	NM_175102	ENSMUSG00000078348	Sf3b5	10kDa|1110005L13Rik|AU043053|Sf3b10	splicing factor 3b, subunit 5	protein-coding
chr10	14832969	14832969	-25.6892	hypo	Intergenic	IAPEY2_LTR|LTR|ERVK	352874	NM_008703	18101	Mm.487342	NM_008703	ENSMUSG00000019865	Nmbr	BB182387	neuromedin B receptor	protein-coding
chr10	16957405	16957405	50	hyper	Intergenic	Intergenic	-141817	NR_038020	100504235	Mm.84044	NR_038020	ENSMUSG00000101969	Gm20125	-	predicted gene, 20125	ncRNA
chr10	17248927	17248927	-27.399	hypo	Intergenic	Intergenic	-194107	NM_010828	17684	Mm.272321	NM_010828	ENSMUSG00000039910	Cited2	AI835299|ER154-like|Mrg1|Msg2|p35srj	Cbp/p300-interacting transactivator, with Glu/Asp-rich carboxy-terminal domain, 2	protein-coding
chr10	18067339	18067339	30.4158	hyper	Intergenic	Intergenic	-60142	NM_173390	215819	Mm.297971	NM_173390	ENSMUSG00000039835	Nhsl1	5730409E15Rik|A630035H13Rik|A730096F01|BC013565|D10Bwg0940e|mKIAA1357	NHS-like 1	protein-coding
chr10	18083532	18083532	68.7831	hyper	Intergenic	RMER17B|LTR|ERVK	-43949	NM_173390	215819	Mm.297971	NM_173390	ENSMUSG00000039835	Nhsl1	5730409E15Rik|A630035H13Rik|A730096F01|BC013565|D10Bwg0940e|mKIAA1357	NHS-like 1	protein-coding
chr10	18122342	18122342	-52.3014	hypo	Intergenic	Intergenic	-5139	NM_173390	215819	Mm.297971	NM_173390	ENSMUSG00000039835	Nhsl1	5730409E15Rik|A630035H13Rik|A730096F01|BC013565|D10Bwg0940e|mKIAA1357	NHS-like 1	protein-coding
chr10	18782898	18782898	-70.7317	hypo	Intergenic	Intergenic	-47682	NM_009397	21929	Mm.116683	NM_009397	ENSMUSG00000019850	Tnfaip3	A20|Tnfip3	tumor necrosis factor, alpha-induced protein 3	protein-coding
chr10	19853219	19853219	-35.4839	hypo	intron (NM_008580, intron 26 of 29)	intron (NM_008580, intron 26 of 29)	-15507	NM_008635	17761	Mm.20928	NM_008635	ENSMUSG00000019996	Map7	E-MAP-115|MAP-7|Mtap7|R75000|mshi|mste|ste	microtubule-associated protein 7	protein-coding
chr10	20198309	20198309	-30.7692	hypo	intron (NM_013875, intron 3 of 12)	intron (NM_013875, intron 3 of 12)	69825	NM_001347366	29863	Mm.425617	NM_013875	ENSMUSG00000019990	Pde7b	-	phosphodiesterase 7B	protein-coding
chr10	20268671	20268671	26.3158	hyper	promoter-TSS (NM_001347366)	promoter-TSS (NM_001347366)	-537	NM_001347366	29863	Mm.425617	NM_013875	ENSMUSG00000019990	Pde7b	-	phosphodiesterase 7B	protein-coding
chr10	21429444	21429444	40.6622	hyper	Intergenic	Intergenic	18793	NR_045843	432436	Mm.244553	NM_001004162		Gm5420	EG432436	predicted gene 5420	ncRNA
chr10	21602065	21602065	25.5319	hyper	promoter-TSS (NM_001161845)	promoter-TSS (NM_001161845)	75	NM_001161845	20393	Mm.28405	NM_011361	ENSMUSG00000019970	Sgk1	Sgk	serum/glucocorticoid regulated kinase 1	protein-coding
chr10	22049066	22049066	-59.6364	hypo	intron (NM_009018, intron 6 of 6)	L1_Mus1|LINE|L1	22540	NR_015465	606736	Mm.387042	NR_015465	ENSMUSG00000097352	C920009B18Rik	-	RIKEN cDNA C920009B18 gene	ncRNA
chr10	22101518	22101518	-26.4562	hypo	Intergenic	Intergenic	19818	NM_020030	56554	Mm.458004	NM_020030	ENSMUSG00000078452	Raet1d	RAE-1delta	retinoic acid early transcript delta	protein-coding
chr10	22277129	22277129	-43.8302	hypo	Intergenic	Intergenic	-87688	NM_178934	353169	Mm.473705	NM_178934	ENSMUSG00000037490	Slc2a12	GLUT-12|Glut12	solute carrier family 2 (facilitated glucose transporter), member 12	protein-coding
chr10	22411309	22411309	-35.8209	hypo	intron (NM_178934, intron 2 of 4)	MIRb|SINE|MIR	37929	NR_106123	102465768		NR_106123	ENSMUSG00000098714	Mir7663	Gm28034|mmu-mir-7663	microRNA 7663	ncRNA
chr10	22411317	22411317	-79.7297	hypo	intron (NM_178934, intron 2 of 4)	MIRb|SINE|MIR	37921	NR_106123	102465768		NR_106123	ENSMUSG00000098714	Mir7663	Gm28034|mmu-mir-7663	microRNA 7663	ncRNA
chr10	23219519	23219519	-27.772	hypo	Intergenic	Intergenic	-149770	NM_010167	14051	Mm.332128	NM_010167	ENSMUSG00000010461	Eya4	B130023L16Rik	EYA transcriptional coactivator and phosphatase 4	protein-coding
chr10	23546713	23546713	48.3656	hyper	3' UTR (NM_183116, exon 14 of 14)	3' UTR (NM_183116, exon 14 of 14)	-24555	NM_011979	26464	Mm.27334	NM_011979	ENSMUSG00000020010	Vnn3	-	vanin 3	protein-coding
chr10	24033552	24033552	41.0239	hyper	Intergenic	Intergenic	90229	NM_021509	59012	Mm.285934	NM_021509	ENSMUSG00000020000	Moxd1	3230402N08Rik|MNCb-5203	monooxygenase, DBH-like 1	protein-coding
chr10	24033554	24033554	50.5596	hyper	Intergenic	Intergenic	90231	NM_021509	59012	Mm.285934	NM_021509	ENSMUSG00000020000	Moxd1	3230402N08Rik|MNCb-5203	monooxygenase, DBH-like 1	protein-coding
chr10	24329642	24329642	54.1667	hyper	Intergenic	Intergenic	14394	NM_010217	14219	Mm.390287	NM_010217	ENSMUSG00000019997	Ctgf	Ccn2|Fisp12|Hcs24|fisp-12	connective tissue growth factor	protein-coding
chr10	25146897	25146897	33.427	hyper	intron (NM_013511, intron 1 of 19)	intron (NM_013511, intron 1 of 19)	18723	NM_013511	13822	Mm.306026	NM_013511	ENSMUSG00000019978	Epb41l2	4.1G|AW555191|D10Ertd398e|Epb4.1l2|NBL2	erythrocyte membrane protein band 4.1 like 2	protein-coding
chr10	25428187	25428187	48.6281	hyper	Intergenic	Intergenic	129056	NR_045349	73803	Mm.258921	NR_045349		4930401C15Rik	-	RIKEN cDNA 4930401C15 gene	ncRNA
chr10	25712945	25712945	-41.3043	hypo	exon (NM_029881, exon 2 of 2)	exon (NM_029881, exon 2 of 2)	-85116	NR_028030	100040851	Mm.478630	NR_028030	ENSMUSG00000039098	Gm9767	ENSMUSG00000039098	predicted gene 9767	ncRNA
chr10	27041161	27041161	-40.0794	hypo	intron (NM_008481, intron 12 of 63)	intron (NM_008481, intron 12 of 63)	-68511	NR_131034	75855	Mm.402080	NR_131034	ENSMUSG00000101636	4930579H20Rik	-	RIKEN cDNA 4930579H20 gene	ncRNA
chr10	27444569	27444569	-63.783	hypo	Intergenic	L1Md_F2|LINE|L1	-107821	NM_008481	16773	Mm.256087	NM_008481	ENSMUSG00000019899	Lama2	5830440B04|dy|mKIAA4087|mer|merosin	laminin, alpha 2	protein-coding
chr10	27444573	27444573	-43.2432	hypo	Intergenic	L1Md_F2|LINE|L1	-107825	NM_008481	16773	Mm.256087	NM_008481	ENSMUSG00000019899	Lama2	5830440B04|dy|mKIAA4087|mer|merosin	laminin, alpha 2	protein-coding
chr10	27590190	27590190	-34.7042	hypo	Intergenic	Intergenic	-204436	NM_008983	19272	Mm.332303	NM_008983	ENSMUSG00000019889	Ptprk	AI853699|PTPk|RPTPkappa	protein tyrosine phosphatase, receptor type, K	protein-coding
chr10	27863906	27863906	-65.1904	hypo	intron (NM_008983, intron 1 of 31)	intron (NM_008983, intron 1 of 31)	69280	NM_008983	19272	Mm.332303	NM_008983	ENSMUSG00000019889	Ptprk	AI853699|PTPk|RPTPkappa	protein tyrosine phosphatase, receptor type, K	protein-coding
chr10	28099096	28099096	34.1897	hyper	intron (NM_008983, intron 6 of 31)	intron (NM_008983, intron 6 of 31)	-289070	NM_001305663	210757	Mm.123021	NM_178666	ENSMUSG00000049109	Themis	E430004N04Rik|Gasp|Spot|Tsepa|thylex	thymocyte selection associated	protein-coding
chr10	28212816	28212816	60	hyper	exon (NM_008983, exon 12 of 32)	exon (NM_008983, exon 12 of 32)	-175350	NM_001305663	210757	Mm.123021	NM_178666	ENSMUSG00000049109	Themis	E430004N04Rik|Gasp|Spot|Tsepa|thylex	thymocyte selection associated	protein-coding
chr10	28938250	28938250	-37.1368	hypo	intron (NM_001162537, intron 2 of 5)	intron (NM_001162537, intron 2 of 5)	6801	NM_001162537	212448	Mm.132789	NM_001162537	ENSMUSG00000004360	9330159F19Rik	-	RIKEN cDNA 9330159F19 gene	protein-coding
chr10	32312051	32312051	-61.2903	hypo	intron (NM_001025286, intron 1 of 3)	Lx9|LINE|L1	297670	NM_001025286	432450	Mm.49665	NM_001013411	ENSMUSG00000069670	Nkain2	6330571D19Rik|AW455467|Tcba1	Na+/K+ transporting ATPase interacting 2	protein-coding
chr10	33908393	33908393	40.5405	hyper	intron (NM_172508, intron 1 of 5)	intron (NM_172508, intron 1 of 5)	18964	NM_172508	212898	Mm.34557	NM_172508	ENSMUSG00000039497	Dse	6030499O08|AI480506|B130024B19Rik|DS-epi1|Sart2	dermatan sulfate epimerase	protein-coding
chr10	33964868	33964868	45.8333	hyper	Intergenic	Intergenic	-37128	NM_009433	22110	Mm.20445	NM_009433	ENSMUSG00000047514	Tspyl1	Tspyl	testis-specific protein, Y-encoded-like 1	protein-coding
chr10	34174992	34174992	-46.399	hypo	Intergenic	B1_Mm|SINE|Alu	-28214	NM_001159544	14302	Mm.332432	NM_010237	ENSMUSG00000019779	Frk	BSK|BSK/IYK|C85044|GTK|RAK	fyn-related kinase	protein-coding
chr10	37690651	37690651	-43.9175	hypo	Intergenic	L1Md_T|LINE|L1	-204929	NR_131035	75877	Mm.402094	NR_131035	ENSMUSG00000111234	4930591E09Rik	-	RIKEN cDNA 4930591E09 gene	ncRNA
chr10	37690666	37690666	-55.8531	hypo	Intergenic	L1Md_T|LINE|L1	-204914	NR_131035	75877	Mm.402094	NR_131035	ENSMUSG00000111234	4930591E09Rik	-	RIKEN cDNA 4930591E09 gene	ncRNA
chr10	38883517	38883517	54.5455	hyper	promoter-TSS (NM_001127376)	promoter-TSS (NM_001127376)	83	NM_001127376	327743	Mm.208111	NM_001127376	ENSMUSG00000062074	Wisp3	CCN6|ENSMUSG00000062074|Gm735|WISP-3	WNT1 inducible signaling pathway protein 3	protein-coding
chr10	39130333	39130333	-29.1496	hypo	intron (NM_001122892, intron 2 of 12)	RMER1B|Other|Other	40728	NM_001122892	14360	Mm.4848	NM_008054	ENSMUSG00000019843	Fyn	AI448320|AW552119	Fyn proto-oncogene	protein-coding
chr10	39244387	39244387	67.8241	hyper	intron (NM_008054, intron 6 of 13)	intron (NM_008054, intron 6 of 13)	-88353	NM_134000	103213	Mm.436686	NM_134000	ENSMUSG00000019842	Traf3ip2	AI429613|Act1|CIKS	TRAF3 interacting protein 2	protein-coding
chr10	39283692	39283692	-48.6486	hypo	exon (NM_001122892, exon 13 of 13)	exon (NM_001122892, exon 13 of 13)	-49048	NM_134000	103213	Mm.436686	NM_134000	ENSMUSG00000019842	Traf3ip2	AI429613|Act1|CIKS	TRAF3 interacting protein 2	protein-coding
chr10	39283703	39283703	-32.4675	hypo	exon (NM_001122892, exon 13 of 13)	exon (NM_001122892, exon 13 of 13)	-49037	NM_134000	103213	Mm.436686	NM_134000	ENSMUSG00000019842	Traf3ip2	AI429613|Act1|CIKS	TRAF3 interacting protein 2	protein-coding
chr10	39694978	39694978	31.0345	hyper	exon (NM_001113388, exon 2 of 4)	exon (NM_001113388, exon 2 of 4)	11474	NM_001001489	215928	Mm.31744	NM_001001489	ENSMUSG00000038528	Mfsd4b5	Naglt1c	major facilitator superfamily domain containing 4B5	protein-coding
chr10	39694985	39694985	64.3118	hyper	exon (NM_001113388, exon 2 of 4)	exon (NM_001113388, exon 2 of 4)	11467	NM_001001489	215928	Mm.31744	NM_001001489	ENSMUSG00000038528	Mfsd4b5	Naglt1c	major facilitator superfamily domain containing 4B5	protein-coding
chr10	39695009	39695009	44.4543	hyper	exon (NM_001113388, exon 2 of 4)	exon (NM_001113388, exon 2 of 4)	11443	NM_001001489	215928	Mm.31744	NM_001001489	ENSMUSG00000038528	Mfsd4b5	Naglt1c	major facilitator superfamily domain containing 4B5	protein-coding
chr10	39933166	39933166	57.3705	hyper	Intergenic	Intergenic	33619	NM_001042556	67239	Mm.11480	NM_023323	ENSMUSG00000038510	Rpf2	2810470K21Rik|AU040229|AU043242|Bxdc1	ribosome production factor 2 homolog	protein-coding
chr10	39933344	39933344	47.3485	hyper	Intergenic	B2_Mm2|SINE|B2	33441	NM_001042556	67239	Mm.11480	NM_023323	ENSMUSG00000038510	Rpf2	2810470K21Rik|AU040229|AU043242|Bxdc1	ribosome production factor 2 homolog	protein-coding
chr10	40405525	40405525	-32.6923	hypo	intron (NM_177793, intron 1 of 4)	intron (NM_177793, intron 1 of 4)	2437	NM_177793	327747	Mm.80407	NM_177793	ENSMUSG00000045555	Mettl24	9030224M15Rik	methyltransferase like 24	protein-coding
chr10	40656351	40656351	48.5412	hyper	exon (NM_031877, exon 8 of 9)	exon (NM_031877, exon 8 of 9)	53011	NM_031877	83767	Mm.41353	NM_031877	ENSMUSG00000019831	Wasf1	AI195380|AI838537|Scar|WAVE|WAVE-1	WAS protein family, member 1	protein-coding
chr10	40939198	40939198	-35.0564	hypo	intron (NM_133999, intron 22 of 22)	intron (NM_133999, intron 22 of 22)	83849	NM_133999	103199	Mm.277242	NM_133999	ENSMUSG00000038417	Fig4	A530089I17Rik|AI326867|Sac3	FIG4 phosphoinositide 5-phosphatase	protein-coding
chr10	40971532	40971532	29.6774	hyper	exon (NM_133999, exon 15 of 23)	exon (NM_133999, exon 15 of 23)	51515	NM_133999	103199	Mm.277242	NM_133999	ENSMUSG00000038417	Fig4	A530089I17Rik|AI326867|Sac3	FIG4 phosphoinositide 5-phosphatase	protein-coding
chr10	41777626	41777626	29.6296	hyper	Intergenic	Intergenic	-39438	NM_001034858	213402	Mm.211320	NM_001034858	ENSMUSG00000071324	Armc2	2610018I05Rik	armadillo repeat containing 2	protein-coding
chr10	42070733	42070733	43.1818	hyper	intron (NM_145743, intron 8 of 12)	intron (NM_145743, intron 8 of 12)	-74185	NM_019740	56484	Mm.338613	NM_019740	ENSMUSG00000048756	Foxo3	1110048B16Rik|2010203A17Rik|C76856|FKHRL1|Fkhr2|Foxo3a	forkhead box O3	protein-coding
chr10	42088241	42088241	30.6452	hyper	intron (NM_145743, intron 7 of 12)	L1M5|LINE|L1	-91693	NM_019740	56484	Mm.338613	NM_019740	ENSMUSG00000048756	Foxo3	1110048B16Rik|2010203A17Rik|C76856|FKHRL1|Fkhr2|Foxo3a	forkhead box O3	protein-coding
chr10	42135394	42135394	-36.9073	hypo	exon (NM_145743, exon 6 of 13)	exon (NM_145743, exon 6 of 13)	62977	NM_145743	215951	Mm.89646	NM_145743	ENSMUSG00000038302	Lace1	CG8520	lactation elevated 1	protein-coding
chr10	42189729	42189729	29.9057	hyper	intron (NM_145743, intron 1 of 12)	intron (NM_145743, intron 1 of 12)	8642	NM_145743	215951	Mm.89646	NM_145743	ENSMUSG00000038302	Lace1	CG8520	lactation elevated 1	protein-coding
chr10	42410778	42410778	64.8649	hyper	intron (NM_172416, intron 2 of 5)	intron (NM_172416, intron 2 of 5)	12056	NM_172416	14628	Mm.46636	NM_172416	ENSMUSG00000038280	Ostm1	1200002H13Rik|HSPC019|gl	osteopetrosis associated transmembrane protein 1	protein-coding
chr10	42742506	42742506	-26.9231	hypo	exon (NM_175407, exon 6 of 7)	exon (NM_175407, exon 6 of 7)	151830	NM_175407	109205	Mm.153750	NM_175407	ENSMUSG00000038248	Sobp	2900009C16Rik|5330439J01Rik|JXC1|jc	sine oculis-binding protein homolog (Drosophila)	protein-coding
chr10	42833640	42833640	-40.5724	hypo	intron (NM_175407, intron 4 of 6)	intron (NM_175407, intron 4 of 6)	60696	NM_175407	109205	Mm.153750	NM_175407	ENSMUSG00000038248	Sobp	2900009C16Rik|5330439J01Rik|JXC1|jc	sine oculis-binding protein homolog (Drosophila)	protein-coding
chr10	43059405	43059405	-34.7826	hypo	intron (NM_001168289, intron 2 of 7)	L1Md_F3|LINE|L1	118113	NM_027772	71365	Mm.490430	NM_027772	ENSMUSG00000038240	Pdss2	5430420P03Rik|Gm60|Plmp|kd|mDLP1	prenyl (solanesyl) diphosphate synthase, subunit 2	protein-coding
chr10	43093682	43093682	30.3821	hyper	intron (NM_001168289, intron 4 of 7)	intron (NM_001168289, intron 4 of 7)	-105264	NM_199028	331623	Mm.490388	NM_199028	ENSMUSG00000038214	Bend3	mKIAA1553	BEN domain containing 3	protein-coding
chr10	43231173	43231173	48.9789	hyper	exon (NM_199028, exon 4 of 4)	exon (NM_199028, exon 4 of 4)	29627	NM_026411	67851	Mm.209953	NM_026411	ENSMUSG00000019797	1700021F05Rik	-	RIKEN cDNA 1700021F05 gene	protein-coding
chr10	43231183	43231183	30.9984	hyper	exon (NM_199028, exon 4 of 4)	exon (NM_199028, exon 4 of 4)	29617	NM_026411	67851	Mm.209953	NM_026411	ENSMUSG00000019797	1700021F05Rik	-	RIKEN cDNA 1700021F05 gene	protein-coding
chr10	43231381	43231381	46.6667	hyper	exon (NM_199028, exon 4 of 4)	exon (NM_199028, exon 4 of 4)	29419	NM_026411	67851	Mm.209953	NM_026411	ENSMUSG00000019797	1700021F05Rik	-	RIKEN cDNA 1700021F05 gene	protein-coding
chr10	43452254	43452254	-41.1765	hypo	Intergenic	Intergenic	-13710	NR_040581	69443	Mm.484042	NR_040581	ENSMUSG00000111422	1700027J07Rik	-	RIKEN cDNA 1700027J07 gene	ncRNA
chr10	43785734	43785734	25.8621	hyper	Intergenic	Intergenic	-61082	NM_172393	11630	Mm.292082	NM_172393	ENSMUSG00000019866	Aim1	AI462491|AI463325	absent in melanoma 1	protein-coding
chr10	43944243	43944243	-40.6355	hypo	Intergenic	L1Md_F2|LINE|L1	9012	NR_027506	70365	Mm.87073	NR_001582	ENSMUSG00000091358	Speer5-ps1	1700007C10Rik|SPEER-5|Speer5-ps	spermatogenesis associated glutamate (E)-rich protein 5, pseudogene 1	pseudo
chr10	44016247	44016247	-25.751	hypo	intron (NM_053069, intron 4 of 7)	intron (NM_053069, intron 4 of 7)	28102	NM_053069	11793	Mm.22264	NM_053069	ENSMUSG00000038160	Atg5	2010107M05Rik|3110067M24Rik|AW319544|Apg5l|Atg5l|C88337|Paddy	autophagy related 5	protein-coding
chr10	44166957	44166957	29.7724	hyper	intron (NM_007548, intron 3 of 6)	intron (NM_007548, intron 3 of 6)	11597	NM_007548	12142	Mm.4800	NM_007548	ENSMUSG00000038151	Prdm1	Blimp-1|Blimp1|PRDI-BF1|ZNFPR1A1|b2b1765Clo	PR domain containing 1, with ZNF domain	protein-coding
chr10	44176535	44176535	-35.8756	hypo	exon (NM_007548, exon 2 of 7)	exon (NM_007548, exon 2 of 7)	2019	NM_007548	12142	Mm.4800	NM_007548	ENSMUSG00000038151	Prdm1	Blimp-1|Blimp1|PRDI-BF1|ZNFPR1A1|b2b1765Clo	PR domain containing 1, with ZNF domain	protein-coding
chr10	44618587	44618587	44.2131	hyper	Intergenic	B4A|SINE|B4	-168433	NM_011156	19072	Mm.10281	NM_011156	ENSMUSG00000019849	Prep	AI047692|AI450383|D10Wsu136e|PEP|Pop	prolyl endopeptidase	protein-coding
chr10	44765475	44765475	-44.6932	hypo	Intergenic	Intergenic	-21545	NM_011156	19072	Mm.10281	NM_011156	ENSMUSG00000019849	Prep	AI047692|AI450383|D10Wsu136e|PEP|Pop	prolyl endopeptidase	protein-coding
chr10	44816295	44816295	-31.25	hypo	intron (NM_011156, intron 5 of 14)	intron (NM_011156, intron 5 of 14)	29275	NM_011156	19072	Mm.10281	NM_011156	ENSMUSG00000019849	Prep	AI047692|AI450383|D10Wsu136e|PEP|Pop	prolyl endopeptidase	protein-coding
chr10	44858046	44858046	26.9231	hyper	intron (NM_011156, intron 10 of 14)	intron (NM_011156, intron 10 of 14)	71026	NM_011156	19072	Mm.10281	NM_011156	ENSMUSG00000019849	Prep	AI047692|AI450383|D10Wsu136e|PEP|Pop	prolyl endopeptidase	protein-coding
chr10	44879296	44879296	55.1724	hyper	TTS (NM_011156)	TTS (NM_011156)	92276	NM_011156	19072	Mm.10281	NM_011156	ENSMUSG00000019849	Prep	AI047692|AI450383|D10Wsu136e|PEP|Pop	prolyl endopeptidase	protein-coding
chr10	44888340	44888340	-31.156	hypo	Intergenic	B3A|SINE|B2	101320	NM_011156	19072	Mm.10281	NM_011156	ENSMUSG00000019849	Prep	AI047692|AI450383|D10Wsu136e|PEP|Pop	prolyl endopeptidase	protein-coding
chr10	45876300	45876300	58.8235	hyper	Intergenic	RLTR46|LTR|ERVK	348790	NR_040624	320363	Mm.123343	NR_040624	ENSMUSG00000110874	D030045P18Rik	-	RIKEN cDNA D030045P18 gene	ncRNA
chr10	50016441	50016441	-34.2105	hypo	Intergenic	L1_Mur1|LINE|L1	-296034	NM_198007	77987	Mm.222497	NM_198007	ENSMUSG00000038774	Ascc3	ASC1p200|B630009I04Rik|BC023451|D430001L07Rik|D630041L21|Helic1|RNAH	activating signal cointegrator 1 complex subunit 3	protein-coding
chr10	50534182	50534182	45.1613	hyper	intron (NM_198007, intron 36 of 41)	L1Md_F2|LINE|L1	-81275	NM_011376	20464	Mm.4774	NM_011376	ENSMUSG00000019913	Sim1	bHLHe14|mSIM1	single-minded homolog 1 (Drosophila)	protein-coding
chr10	50620117	50620117	36	hyper	intron (NM_011376, intron 1 of 10)	intron (NM_011376, intron 1 of 10)	4660	NM_011376	20464	Mm.4774	NM_011376	ENSMUSG00000019913	Sim1	bHLHe14|mSIM1	single-minded homolog 1 (Drosophila)	protein-coding
chr10	51757429	51757429	31.9272	hyper	Intergenic	L1MA4|LINE|L1	15121	NM_153786	215031	Mm.87237	NM_153786	ENSMUSG00000049641	Vgll2	C130057C21Rik|VITO-1|Vito1|vgl-2	vestigial like family member 2	protein-coding
chr10	52354513	52354513	-30.7692	hypo	Intergenic	L1Md_F2|LINE|L1	-55794	NM_178675	215085	Mm.338690	NM_178675	ENSMUSG00000038602	Slc35f1	Duf6|E130016L02	solute carrier family 35, member F1	protein-coding
chr10	52656361	52656361	42.0279	hyper	intron (NM_178675, intron 2 of 7)	intron (NM_178675, intron 2 of 7)	246054	NM_178675	215085	Mm.338690	NM_178675	ENSMUSG00000038602	Slc35f1	Duf6|E130016L02	solute carrier family 35, member F1	protein-coding
chr10	52929509	52929509	35	hyper	Intergenic	Intergenic	-70567	NR_038015	100502820	Mm.55827	NR_038015		Gm19395	-	predicted gene, 19395	ncRNA
chr10	56121488	56121488	-31.6832	hypo	Intergenic	B1_Mus2|SINE|Alu	24382	NM_010288	14609	Mm.378921	NM_010288	ENSMUSG00000050953	Gja1	AU042049|AW546267|Cnx43|Cx43|Cx43alpha1|Gja-1|Npm1|connexin43	gap junction protein, alpha 1	protein-coding
chr10	56405933	56405933	27.2802	hyper	Intergenic	Intergenic	308827	NM_010288	14609	Mm.378921	NM_010288	ENSMUSG00000050953	Gja1	AU042049|AW546267|Cnx43|Cx43|Cx43alpha1|Gja-1|Npm1|connexin43	gap junction protein, alpha 1	protein-coding
chr10	57289318	57289318	-27.619	hypo	Intergenic	Intergenic	-36983	NM_019760	56442	Mm.29344	NM_019760	ENSMUSG00000019877	Serinc1	1500011D18Rik|AI315070|AIGP-2|TMS-2|Tde1l|Tde2|Tms2|mKIAA1253	serine incorporator 1	protein-coding
chr10	57319126	57319126	-49.3478	hypo	Intergenic	ERVL-int|LTR|ERVL	-32661	NM_001039051	18768	Mm.262135	NM_008863	ENSMUSG00000019876	Pkib	Pkibeta|Prkacn2	protein kinase inhibitor beta, cAMP dependent, testis specific	protein-coding
chr10	59016833	59016833	27.7778	hyper	intron (NM_001033259, intron 1 of 7)	intron (NM_001033259, intron 1 of 7)	62607	NM_001033259	215999	Mm.296470	NM_001033259	ENSMUSG00000009647	Mcu	2010012O16Rik|AV064928|C10orf42|Ccdc109a|D130073L02Rik|Gm64	mitochondrial calcium uniporter	protein-coding
chr10	59027796	59027796	-37.5	hypo	intron (NM_001033259, intron 1 of 7)	MTC|LTR|MaLR	51644	NM_001033259	215999	Mm.296470	NM_001033259	ENSMUSG00000009647	Mcu	2010012O16Rik|AV064928|C10orf42|Ccdc109a|D130073L02Rik|Gm64	mitochondrial calcium uniporter	protein-coding
chr10	59063724	59063724	-37.037	hypo	intron (NM_001033259, intron 1 of 7)	intron (NM_001033259, intron 1 of 7)	15716	NM_001033259	215999	Mm.296470	NM_001033259	ENSMUSG00000009647	Mcu	2010012O16Rik|AV064928|C10orf42|Ccdc109a|D130073L02Rik|Gm64	mitochondrial calcium uniporter	protein-coding
chr10	59306552	59306552	60	hyper	intron (NM_144822, intron 10 of 11)	intron (NM_144822, intron 10 of 11)	-35787	NM_019965	56709	Mm.103610	NM_019965	ENSMUSG00000020109	Dnajb12	Dj10|mDj10	DnaJ heat shock protein family (Hsp40) member B12	protein-coding
chr10	59345216	59345216	-33.0978	hypo	intron (NM_019965, intron 1 of 8)	intron (NM_019965, intron 1 of 8)	2877	NM_019965	56709	Mm.103610	NM_019965	ENSMUSG00000020109	Dnajb12	Dj10|mDj10	DnaJ heat shock protein family (Hsp40) member B12	protein-coding
chr10	59646733	59646733	49.682	hyper	3' UTR (NM_016803, exon 4 of 4)	3' UTR (NM_016803, exon 4 of 4)	35275	NM_016803	53374	Mm.12866	NM_016803	ENSMUSG00000057337	Chst3	C6ST|C6ST-1|GST-0	carbohydrate (chondroitin 6/keratan) sulfotransferase 3	protein-coding
chr10	59918481	59918481	61.1667	hyper	intron (NR_045556, intron 14 of 68)	intron (NR_045556, intron 14 of 68)	56007	NM_001164374	100302688	Mm.444135	NM_001164374	ENSMUSG00000090439	Gm17455	-	predicted gene, 17455	protein-coding
chr10	59918492	59918492	56.9534	hyper	intron (NR_045556, intron 14 of 68)	intron (NR_045556, intron 14 of 68)	56018	NM_001164374	100302688	Mm.444135	NM_001164374	ENSMUSG00000090439	Gm17455	-	predicted gene, 17455	protein-coding
chr10	59999447	59999447	57.1429	hyper	intron (NR_045556, intron 7 of 68)	intron (NR_045556, intron 7 of 68)	136973	NM_001164374	100302688	Mm.444135	NM_001164374	ENSMUSG00000090439	Gm17455	-	predicted gene, 17455	protein-coding
chr10	60241538	60241538	63.1426	hyper	exon (NM_029770, exon 5 of 17)	exon (NM_029770, exon 5 of 17)	-26008	NM_023596	71279	Mm.284462	NM_023596	ENSMUSG00000020100	Slc29a3	4933435C21Rik|AW987637|Ent3	solute carrier family 29 (nucleoside transporters), member 3	protein-coding
chr10	60826043	60826043	-31.8841	hypo	intron (NM_013753, intron 1 of 19)	intron (NM_013753, intron 1 of 19)	20228	NM_013753	27355	Mm.269699	NM_013753	ENSMUSG00000020092	Pald1	MMPAL|Pald|mKIAA1274	phosphatase domain containing, paladin 1	protein-coding
chr10	61063041	61063041	-25.0233	hypo	intron (NM_001177511, intron 1 of 3)	intron (NM_001177511, intron 1 of 3)	4809	NM_001177511	237362	Mm.131297	NM_001177511	ENSMUSG00000020090	Npffr1	Gm236|Gpr147|NPFF1|NPFF1R|OT7T022	neuropeptide FF receptor 1	protein-coding
chr10	61129676	61129676	-71.4286	hypo	exon (NM_026438, exon 7 of 11)	exon (NM_026438, exon 7 of 11)	13362	NR_126477	75539		NR_126477		1700022H01Rik	-	RIKEN cDNA 1700022H01 gene	ncRNA
chr10	61174088	61174088	-50	hypo	Intergenic	RMER13A|LTR|ERVK	-3923	NM_001039194	71361	Mm.286309	NM_153779	ENSMUSG00000020085	Aifm2	5430437E11Rik|Amid|D730001I10Rik|PRG3	apoptosis-inducing factor, mitochondrion-associated 2	protein-coding
chr10	61290515	61290515	31.2442	hyper	Intergenic	Intergenic	-43903	NM_207000	404634	Mm.272870	NM_207000	ENSMUSG00000020086	H2afy2	macroH2A2	H2A histone family, member Y2	protein-coding
chr10	61290538	61290538	43.6682	hyper	Intergenic	Intergenic	-43926	NM_207000	404634	Mm.272870	NM_207000	ENSMUSG00000020086	H2afy2	macroH2A2	H2A histone family, member Y2	protein-coding
chr10	61666608	61666608	-40	hypo	intron (NM_197996, intron 1 of 7)	MLT1B|LTR|MaLR	-9633	NR_106122	102465767		NR_106122	ENSMUSG00000099185	Mir7662	Gm27876|mmu-mir-7662	microRNA 7662	ncRNA
chr10	61706072	61706072	-52.7894	hypo	Intergenic	Intergenic	-9114	NM_009314	21337	Mm.8054	NM_009314	ENSMUSG00000020081	Tacr2	Nk2r|Skr|Tac2r	tachykinin receptor 2	protein-coding
chr10	61865370	61865370	-31.8743	hypo	intron (NM_145419, intron 8 of 17)	MIR|SINE|MIR	19835	NM_145419	216019	Mm.213213	NM_145419	ENSMUSG00000020080	Hkdc1	BC016235	hexokinase domain containing 1	protein-coding
chr10	62125146	62125146	25.9722	hyper	intron (NM_001033260, intron 3 of 3)	MTE2b|LTR|MaLR	-11200	NM_053183	94213	Mm.114116	NM_053183	ENSMUSG00000020076	Ddx50	4933429B04Rik|8430408E17Rik|GU2|RH-II	DEAD (Asp-Glu-Ala-Asp) box polypeptide 50	protein-coding
chr10	62125150	62125150	45.657	hyper	intron (NM_001033260, intron 3 of 3)	MTE2b|LTR|MaLR	-11204	NM_053183	94213	Mm.114116	NM_053183	ENSMUSG00000020076	Ddx50	4933429B04Rik|8430408E17Rik|GU2|RH-II	DEAD (Asp-Glu-Ala-Asp) box polypeptide 50	protein-coding
chr10	62275402	62275402	32.4714	hyper	exon (NM_001253857, exon 12 of 12)	exon (NM_001253857, exon 12 of 12)	-20286	NM_026201	67500	Mm.196371	NM_026201	ENSMUSG00000020074	Ccar1	2610511G16Rik|9430036H15Rik|Carp1	cell division cycle and apoptosis regulator 1	protein-coding
chr10	62342565	62342565	44.7117	hyper	exon (NM_001253857, exon 1 of 12)	exon (NM_001253857, exon 1 of 12)	197	NM_027384	52463	Mm.17774	NM_027384	ENSMUSG00000047146	Tet1	2510010B09Rik|AA517754|BB001228|Cxxc6|D10Ertd17e|LCX|mKIAA1676	tet methylcytosine dioxygenase 1	protein-coding
chr10	62342580	62342580	43.9713	hyper	exon (NM_001253857, exon 1 of 12)	exon (NM_001253857, exon 1 of 12)	182	NM_027384	52463	Mm.17774	NM_027384	ENSMUSG00000047146	Tet1	2510010B09Rik|AA517754|BB001228|Cxxc6|D10Ertd17e|LCX|mKIAA1676	tet methylcytosine dioxygenase 1	protein-coding
chr10	62461678	62461678	-27.2836	hypo	intron (NM_027425, intron 10 of 17)	intron (NM_027425, intron 10 of 17)	18707	NM_027425	70432	Mm.234587	NM_027425	ENSMUSG00000020070	Rufy2	2610111M19Rik|AI844453|Denn|LZ-FYVE|ZFYVE13	RUN and FYVE domain-containing 2	protein-coding
chr10	62584708	62584708	45.0664	hyper	exon (NM_182992, exon 17 of 20)	exon (NM_182992, exon 17 of 20)	21804	NM_016864	53404	Mm.228661	NM_016864	ENSMUSG00000036816	Atoh7	Math5|bHLHa13	atonal bHLH transcription factor 7	protein-coding
chr10	62879264	62879264	41.5686	hyper	Intergenic	Intergenic	-13582	NM_177612	216033	Mm.444692	NM_177612	ENSMUSG00000060843	Ctnna3	4930429L08Rik|4933408A16|Catna3|Vr22	catenin (cadherin associated protein), alpha 3	protein-coding
chr10	62879268	62879268	42.0267	hyper	Intergenic	Intergenic	-13578	NM_177612	216033	Mm.444692	NM_177612	ENSMUSG00000060843	Ctnna3	4930429L08Rik|4933408A16|Catna3|Vr22	catenin (cadherin associated protein), alpha 3	protein-coding
chr10	62886485	62886485	29.9065	hyper	Intergenic	RLTR11A2|LTR|ERVK	-6361	NM_177612	216033	Mm.444692	NM_177612	ENSMUSG00000060843	Ctnna3	4930429L08Rik|4933408A16|Catna3|Vr22	catenin (cadherin associated protein), alpha 3	protein-coding
chr10	63046251	63046251	-30.6277	hypo	intron (NM_001164376, intron 5 of 17)	intron (NM_001164376, intron 5 of 17)	125992	NM_001164376	216033	Mm.444692	NM_177612	ENSMUSG00000060843	Ctnna3	4930429L08Rik|4933408A16|Catna3|Vr22	catenin (cadherin associated protein), alpha 3	protein-coding
chr10	66235721	66235721	28.7129	hyper	Intergenic	Intergenic	147411	NR_138561	68488	Mm.338835	NR_138560		1110002J07Rik	-	RIKEN cDNA 1110002J07 gene	ncRNA
chr10	66235725	66235725	45	hyper	Intergenic	Intergenic	147407	NR_138561	68488	Mm.338835	NR_138560		1110002J07Rik	-	RIKEN cDNA 1110002J07 gene	ncRNA
chr10	66309937	66309937	-28.8462	hypo	Intergenic	Intergenic	73195	NR_138561	68488	Mm.338835	NR_138560		1110002J07Rik	-	RIKEN cDNA 1110002J07 gene	ncRNA
chr10	66528369	66528369	-45.4766	hypo	intron (NM_178606, intron 1 of 7)	intron (NM_178606, intron 1 of 7)	31367	NM_178606	28193	Mm.41272	NM_178606	ENSMUSG00000019873	Reep3	D10Ucla1	receptor accessory protein 3	protein-coding
chr10	66566464	66566464	-40	hypo	Intergenic	Intergenic	-6728	NM_001204915	28193	Mm.41272	NM_178606	ENSMUSG00000019873	Reep3	D10Ucla1	receptor accessory protein 3	protein-coding
chr10	67010532	67010532	28.5714	hyper	3' UTR (NM_001005419, exon 1 of 1)	3' UTR (NM_001005419, exon 1 of 1)	1171	NM_001005419	211488	Mm.297250	NM_001005419	ENSMUSG00000057134	Ado	Gm237	2-aminoethanethiol (cysteamine) dioxygenase	protein-coding
chr10	67022973	67022973	-36.0465	hypo	Intergenic	Intergenic	-11270	NM_001005419	211488	Mm.297250	NM_001005419	ENSMUSG00000057134	Ado	Gm237	2-aminoethanethiol (cysteamine) dioxygenase	protein-coding
chr10	67045244	67045244	51.129	hyper	Intergenic	Intergenic	-33541	NM_001005419	211488	Mm.297250	NM_001005419	ENSMUSG00000057134	Ado	Gm237	2-aminoethanethiol (cysteamine) dioxygenase	protein-coding
chr10	67228362	67228362	-27.4172	hypo	Intergenic	Intergenic	147048	NM_178679	216049	Mm.268346	NM_178679	ENSMUSG00000037855	Zfp365	AI839779|AV340892|DBZ|Su48|Znf365|talanin	zinc finger protein 365	protein-coding
chr10	67514537	67514537	-32.9327	hypo	Intergenic	Intergenic	72191	NM_001081346	170799	Mm.209844	NM_133244	ENSMUSG00000037846	Rtkn2	B130039D23Rik|Mbf|Plekhk1	rhotekin 2	protein-coding
chr10	67560568	67560568	35.2879	hyper	exon (NM_023598, exon 10 of 10)	exon (NM_023598, exon 10 of 10)	118222	NM_001081346	170799	Mm.209844	NM_133244	ENSMUSG00000037846	Rtkn2	B130039D23Rik|Mbf|Plekhk1	rhotekin 2	protein-coding
chr10	67607941	67607941	30.303	hyper	intron (NM_023598, intron 4 of 9)	intron (NM_023598, intron 4 of 9)	133533	NM_023598	71371	Mm.440357	NM_023598	ENSMUSG00000019947	Arid5b	4930580B11|5430435G07Rik|AI467247|Desrt|Mrf2|Mrf2alpha|Mrf2beta	AT rich interactive domain 5B (MRF1-like)	protein-coding
chr10	67731624	67731624	48	hyper	intron (NM_023598, intron 2 of 9)	intron (NM_023598, intron 2 of 9)	9850	NM_023598	71371	Mm.440357	NM_023598	ENSMUSG00000019947	Arid5b	4930580B11|5430435G07Rik|AI467247|Desrt|Mrf2|Mrf2alpha|Mrf2beta	AT rich interactive domain 5B (MRF1-like)	protein-coding
chr10	67964179	67964179	-28.6029	hypo	intron (NM_028491, intron 5 of 7)	intron (NM_028491, intron 5 of 7)	40444	NM_028491	73287	Mm.141830	NM_028491	ENSMUSG00000019945	1700040L02Rik	-	RIKEN cDNA 1700040L02 gene	protein-coding
chr10	68507211	68507211	39.7248	hyper	Intergenic	Intergenic	-164089	NM_001252636	69288	Mm.26659	NM_001081347	ENSMUSG00000019944	Rhobtb1	1700008H16Rik|3110048G13Rik|AI173445|AI573858|AV350930	Rho-related BTB domain containing 1	protein-coding
chr10	68798004	68798004	39.7774	hyper	Intergenic	Intergenic	17656	NM_007659	12534	Mm.281367	NM_007659	ENSMUSG00000019942	Cdk1	Cdc2|Cdc2a|p34<CDC2>	cyclin-dependent kinase 1	protein-coding
chr10	68803080	68803080	32.2464	hyper	intron (NM_007659, intron 7 of 7)	intron (NM_007659, intron 7 of 7)	12580	NM_007659	12534	Mm.281367	NM_007659	ENSMUSG00000019942	Cdk1	Cdc2|Cdc2a|p34<CDC2>	cyclin-dependent kinase 1	protein-coding
chr10	68910874	68910874	-31.1475	hypo	Intergenic	B3A|SINE|B2	-85582	NM_170730	11735	Mm.235960	NM_009670	ENSMUSG00000069601	Ank3	2900054D09Rik|AI314020|Ank-3|AnkG|Ankyrin-3|Ankyrin-G	ankyrin 3, epithelial	protein-coding
chr10	69173553	69173553	-51.5152	hypo	intron (NM_170730, intron 1 of 17)	intron (NM_170730, intron 1 of 17)	177097	NM_170728	11735	Mm.235960	NM_009670	ENSMUSG00000069601	Ank3	2900054D09Rik|AI314020|Ank-3|AnkG|Ankyrin-3|Ankyrin-G	ankyrin 3, epithelial	protein-coding
chr10	69241266	69241266	41.7219	hyper	intron (NM_170730, intron 1 of 17)	intron (NM_170730, intron 1 of 17)	-147014	NM_170687	11735	Mm.235960	NM_009670	ENSMUSG00000069601	Ank3	2900054D09Rik|AI314020|Ank-3|AnkG|Ankyrin-3|Ankyrin-G	ankyrin 3, epithelial	protein-coding
chr10	69436546	69436546	39.2217	hyper	exon (NM_146005, exon 30 of 43)	exon (NM_146005, exon 30 of 43)	48266	NM_009670	11735	Mm.235960	NM_009670	ENSMUSG00000069601	Ank3	2900054D09Rik|AI314020|Ank-3|AnkG|Ankyrin-3|Ankyrin-G	ankyrin 3, epithelial	protein-coding
chr10	69452765	69452765	-32.5971	hypo	intron (NM_170687, intron 13 of 19)	intron (NM_170687, intron 13 of 19)	64485	NM_009670	11735	Mm.235960	NM_009670	ENSMUSG00000069601	Ank3	2900054D09Rik|AI314020|Ank-3|AnkG|Ankyrin-3|Ankyrin-G	ankyrin 3, epithelial	protein-coding
chr10	69456466	69456466	44.6573	hyper	intron (NM_170687, intron 13 of 19)	intron (NM_170687, intron 13 of 19)	68186	NM_009670	11735	Mm.235960	NM_009670	ENSMUSG00000069601	Ank3	2900054D09Rik|AI314020|Ank-3|AnkG|Ankyrin-3|Ankyrin-G	ankyrin 3, epithelial	protein-coding
chr10	69620606	69620606	-51.7241	hypo	intron (NM_001111121, intron 3 of 8)	B2_Mm2|SINE|B2	-46806	NM_001304739	69563	Mm.64672	NM_001304739	ENSMUSG00000019933	Mrln	2310015B20Rik|Mln	myoregulin	protein-coding
chr10	69626294	69626294	55.7377	hyper	intron (NM_001111121, intron 3 of 8)	intron (NM_001111121, intron 3 of 8)	-41118	NM_001304739	69563	Mm.64672	NM_001304739	ENSMUSG00000019933	Mrln	2310015B20Rik|Mln	myoregulin	protein-coding
chr10	69754393	69754393	34.7115	hyper	Intergenic	Intergenic	46369	NM_025807	66859	Mm.19325	NM_025807	ENSMUSG00000037762	Slc16a9	1200003C15Rik|4930425B13Rik|AI552636	solute carrier family 16 (monocarboxylic acid transporters), member 9	protein-coding
chr10	69755099	69755099	56.8627	hyper	Intergenic	Intergenic	47075	NM_025807	66859	Mm.19325	NM_025807	ENSMUSG00000037762	Slc16a9	1200003C15Rik|4930425B13Rik|AI552636	solute carrier family 16 (monocarboxylic acid transporters), member 9	protein-coding
chr10	69772239	69772239	45.9459	hyper	Intergenic	ORR1E|LTR|MaLR	64215	NM_025807	66859	Mm.19325	NM_025807	ENSMUSG00000037762	Slc16a9	1200003C15Rik|4930425B13Rik|AI552636	solute carrier family 16 (monocarboxylic acid transporters), member 9	protein-coding
chr10	70196939	70196939	28.9072	hyper	Intergenic	Intergenic	-78228	NR_045292	319646	Mm.483039	NR_045291	ENSMUSG00000037747	D630013N20Rik	-	RIKEN cDNA D630013N20 gene	ncRNA
chr10	70196946	70196946	43.5065	hyper	Intergenic	Intergenic	-78235	NR_045292	319646	Mm.483039	NR_045291	ENSMUSG00000037747	D630013N20Rik	-	RIKEN cDNA D630013N20 gene	ncRNA
chr10	70862417	70862417	60.1666	hyper	Intergenic	Intergenic	51906	NM_001347191	69718	Mm.245867	NM_027184	ENSMUSG00000060733	Ipmk	2410017C19Rik|AA408208|Impk	inositol polyphosphate multikinase	protein-coding
chr10	70875568	70875568	-38.3129	hypo	Intergenic	RMER19C|LTR|ERVK	65057	NM_001347191	69718	Mm.245867	NM_027184	ENSMUSG00000060733	Ipmk	2410017C19Rik|AA408208|Impk	inositol polyphosphate multikinase	protein-coding
chr10	70898833	70898833	-61.3636	hypo	Intergenic	Intergenic	88322	NM_001347191	69718	Mm.245867	NM_027184	ENSMUSG00000060733	Ipmk	2410017C19Rik|AA408208|Impk	inositol polyphosphate multikinase	protein-coding
chr10	70898836	70898836	-33.3333	hypo	Intergenic	Intergenic	88325	NM_001347191	69718	Mm.245867	NM_027184	ENSMUSG00000060733	Ipmk	2410017C19Rik|AA408208|Impk	inositol polyphosphate multikinase	protein-coding
chr10	72143169	72143169	-30.7018	hypo	Intergenic	RLTR44C|LTR|ERVK	25575	NM_001293683	52696	Mm.62876	NM_025635	ENSMUSG00000019923	Zwint	2010007E07Rik|2600001N01Rik|D10Ertd749e|Zwint-1	ZW10 interactor	protein-coding
chr10	72580069	72580069	-30.6408	hypo	Intergenic	Intergenic	-30616	NR_040646	327768	Mm.417745	NR_040646		A330049N07Rik	-	RIKEN cDNA A330049N07 gene	ncRNA
chr10	73270029	73270029	-51.6458	hypo	Intergenic	Lx9|LINE|L1	-14586	NM_001142735	11994	Mm.338933	NM_023115	ENSMUSG00000052613	Pcdh15	BB078305|ENSMUSG00000046980|Gm9815|Ush1f|av|nmf19|roda	protocadherin 15	protein-coding
chr10	74138258	74138258	27.5	hyper	Intergenic	L1VL1|LINE|L1	-291718	NM_010311	14687	Mm.32595	NM_010311	ENSMUSG00000040009	Gnaz	AI847979|Gz	guanine nucleotide binding protein, alpha z subunit	protein-coding
chr10	74437616	74437616	-54.115	hypo	intron (NM_010311, intron 1 of 3)	intron (NM_010311, intron 1 of 3)	7640	NM_010311	14687	Mm.32595	NM_010311	ENSMUSG00000040009	Gnaz	AI847979|Gz	guanine nucleotide binding protein, alpha z subunit	protein-coding
chr10	74479287	74479287	65.7143	hyper	TTS (NM_010311)	TTS (NM_010311)	16011	NM_001163535	71236	Mm.414817	NM_027730	ENSMUSG00000009070	Rsph14	4933431K05Rik|Rtdr1	radial spoke head homolog 14 (Chlamydomonas)	protein-coding
chr10	74552706	74552706	-29.7297	hypo	intron (NM_001081412, intron 1 of 22)	intron (NM_001081412, intron 1 of 22)	29065	NM_001081412	110279	Mm.333722	NM_001081412	ENSMUSG00000009681	Bcr	5133400C09Rik|AI561783|AI853148|mKIAA3017	breakpoint cluster region	protein-coding
chr10	74636464	74636464	53.2446	hyper	intron (NM_001081412, intron 16 of 22)	intron (NM_001081412, intron 16 of 22)	-38354	NM_153406	74392	Mm.27716	NM_153406	ENSMUSG00000033444	Specc1l	4930470P14Rik|4932439K10Rik|9530057A13Rik|AI317249|Cytsa|mKIAA0376	sperm antigen with calponin homology and coiled-coil domains 1-like	protein-coding
chr10	75016600	75016600	51.9608	hyper	exon (NM_198860, exon 4 of 4)	exon (NM_198860, exon 4 of 4)	6475	NM_198860	192734	Mm.259320	NM_198860	ENSMUSG00000046807	Lrrc75b	AI646023|Fam211b	leucine rich repeat containing 75B	protein-coding
chr10	75072137	75072137	26.5911	hyper	exon (NM_011820, exon 8 of 12)	exon (NM_011820, exon 8 of 12)	20011	NM_011820	23887	Mm.257927	NM_011820	ENSMUSG00000006344	Ggt5	AI551243|GGL|GGT-REL|Ggtla1	gamma-glutamyltransferase 5	protein-coding
chr10	75184269	75184269	-34.2105	hypo	exon (NM_172549, exon 23 of 37)	exon (NM_172549, exon 23 of 37)	42833	NM_172549	104248	Mm.257404	NM_172549	ENSMUSG00000020196	Cabin1	A330070M20Rik|Cain|Ppp3in	calcineurin binding protein 1	protein-coding
chr10	75184338	75184338	-38.0952	hypo	intron (NM_172549, intron 22 of 36)	intron (NM_172549, intron 22 of 36)	42764	NM_172549	104248	Mm.257404	NM_172549	ENSMUSG00000020196	Cabin1	A330070M20Rik|Cain|Ppp3in	calcineurin binding protein 1	protein-coding
chr10	75456594	75456594	65.7983	hyper	exon (NM_198635, exon 9 of 14)	exon (NM_198635, exon 9 of 14)	-15077	NR_105836	102466646		NR_105836	ENSMUSG00000098817	Mir6409	Gm27787|mmu-mir-6409	microRNA 6409	ncRNA
chr10	75456617	75456617	55.7173	hyper	exon (NM_198635, exon 9 of 14)	exon (NM_198635, exon 9 of 14)	-15054	NR_105836	102466646		NR_105836	ENSMUSG00000098817	Mir6409	Gm27787|mmu-mir-6409	microRNA 6409	ncRNA
chr10	75582595	75582595	-39.9194	hypo	Intergenic	Intergenic	-8832	NM_023219	64454	Mm.155678	NM_023219	ENSMUSG00000020226	Slc5a4b	2010104G07Rik|SAAT1|SGLT3-b|SGLT3b|pSGLT2	solute carrier family 5 (neutral amino acid transporters, system A), member 4b	protein-coding
chr10	75901664	75901664	35.9375	hyper	intron (NM_008787, intron 2 of 41)	intron (NM_008787, intron 2 of 41)	3993	NM_008787	18541	Mm.251794	NM_008787	ENSMUSG00000001151	Pcnt	AW476095|C86676|KEN|Pcnt2|kendrin|m239Asp|m275Asp	pericentrin (kendrin)	protein-coding
chr10	75910480	75910480	-47.4916	hypo	Intergenic	Intergenic	-1346	NM_029816	76964	Mm.472489	NM_029816	ENSMUSG00000009114	2610028H24Rik	ORF67	RIKEN cDNA 2610028H24 gene	protein-coding
chr10	76184223	76184223	27.4194	hyper	exon (NM_009933, exon 5 of 35)	exon (NM_009933, exon 5 of 35)	4566	NM_009933	12833	Mm.2509	NM_009933	ENSMUSG00000001119	Col6a1	AI747156|Col6a-1	collagen, type VI, alpha 1	protein-coding
chr10	76192712	76192712	40.8451	hyper	Intergenic	Intergenic	-3923	NM_009933	12833	Mm.2509	NM_009933	ENSMUSG00000001119	Col6a1	AI747156|Col6a-1	collagen, type VI, alpha 1	protein-coding
chr10	76192715	76192715	27.2727	hyper	Intergenic	Intergenic	-3926	NM_009933	12833	Mm.2509	NM_009933	ENSMUSG00000001119	Col6a1	AI747156|Col6a-1	collagen, type VI, alpha 1	protein-coding
chr10	76197350	76197350	32.8767	hyper	Intergenic	URR1A|DNA|MER1_type	-8561	NM_009933	12833	Mm.2509	NM_009933	ENSMUSG00000001119	Col6a1	AI747156|Col6a-1	collagen, type VI, alpha 1	protein-coding
chr10	76233701	76233701	38.2716	hyper	intron (NM_001347216, intron 12 of 15)	intron (NM_001347216, intron 12 of 15)	-44912	NM_009933	12833	Mm.2509	NM_009933	ENSMUSG00000001119	Col6a1	AI747156|Col6a-1	collagen, type VI, alpha 1	protein-coding
chr10	76406404	76406404	-34.1463	hypo	intron (NM_001347216, intron 1 of 15)	intron (NM_001347216, intron 1 of 15)	18288	NM_021568	59093	Mm.272803	NM_021568	ENSMUSG00000001120	Pcbp3	AlphaCP-3	poly(rC) binding protein 3	protein-coding
chr10	76641486	76641486	62.793	hyper	Intergenic	RLTR20B3|LTR|ERVK	-12211	NM_009929	12822	Mm.4352	NM_009929	ENSMUSG00000001435	Col18a1	-	collagen, type XVIII, alpha 1	protein-coding
chr10	76702075	76702075	-29.2848	hypo	Intergenic	MTD|LTR|MaLR	19893	NR_026944	100169878	Mm.420901	NR_026944	ENSMUSG00000078444	Gm10941	ENSMUSG00000078444	predicted gene 10941	ncRNA
chr10	76719911	76719911	57.2727	hyper	TTS (NR_026944)	TTS (NR_026944)	2057	NR_026944	100169878	Mm.420901	NR_026944	ENSMUSG00000078444	Gm10941	ENSMUSG00000078444	predicted gene 10941	ncRNA
chr10	76723519	76723519	36.9213	hyper	exon (NM_030262, exon 2 of 9)	exon (NM_030262, exon 2 of 9)	1474	NM_030262	80294	Mm.203556	NM_030262	ENSMUSG00000020260	Pofut2	2310011G23Rik|AI256847|BC003494|C21orf80|FUT13	protein O-fucosyltransferase 2	protein-coding
chr10	76879529	76879529	27.4654	hyper	intron (NM_001024837, intron 1 of 10)	intron (NM_001024837, intron 1 of 10)	1489	NM_001024837	110532	Mm.276815	NM_130895	ENSMUSG00000020262	Adarb1	1700057H01Rik|AW124433|AW558573|Adar2|BB220382|D10Bwg0447e|Red1	adenosine deaminase, RNA-specific, B1	protein-coding
chr10	76879556	76879556	30.832	hyper	intron (NM_001024837, intron 1 of 10)	intron (NM_001024837, intron 1 of 10)	1462	NM_001024837	110532	Mm.276815	NM_130895	ENSMUSG00000020262	Adarb1	1700057H01Rik|AW124433|AW558573|Adar2|BB220382|D10Bwg0447e|Red1	adenosine deaminase, RNA-specific, B1	protein-coding
chr10	76912621	76912621	-30.6723	hypo	Intergenic	Intergenic	31500	NR_027377	100045653	Mm.363175	NR_027377		Gm17769	-	predicted gene, 17769	ncRNA
chr10	77025200	77025200	-52.8365	hypo	intron (NM_008404, intron 14 of 15)	RSINE1|SINE|B4	-19312	NM_145925	108705	Mm.28853	NM_145925	ENSMUSG00000009291	Pttg1ip	1810010L20Rik|AI314311|AU018448|C79540	pituitary tumor-transforming 1 interacting protein	protein-coding
chr10	77540315	77540315	-47.8841	hypo	intron (NM_015790, intron 6 of 6)	intron (NM_015790, intron 6 of 6)	8202	NM_015790	50723	Mm.17819	NM_015790	ENSMUSG00000000732	Icosl	AU044799|B7-H2|B7RP-1|B7h|BG071784|GI50|GL50|GL50-B|ICOS-L|Icoslg|LICOS|Ly115l|mKIAA0653	icos ligand	protein-coding
chr10	77983092	77983092	28.6634	hyper	Intergenic	Intergenic	-54153	NM_173751	216136	Mm.2644	NM_173751	ENSMUSG00000032763	Ilvbl	5830463I21|AI415009	ilvB (bacterial acetolactate synthase)-like	protein-coding
chr10	79126262	79126262	-57.1429	hypo	Intergenic	RMER13A|LTR|ERVK	-1057	NM_013591	17123	Mm.391556	NM_013591	ENSMUSG00000020310	Madcam1	AV211525	mucosal vascular addressin cell adhesion molecule 1	protein-coding
chr10	79152277	79152277	46.4286	hyper	intron (NR_126325, intron 1 of 3)	intron (NR_126325, intron 1 of 3)	512	NM_008504	16904	Mm.378960	NM_008504	ENSMUSG00000054206	Gzmm	Lmet1|MMET-1	granzyme M (lymphocyte met-ase 1)	protein-coding
chr10	79256233	79256233	47.8261	hyper	promoter-TSS (NM_001161747)	promoter-TSS (NM_001161747)	-84	NM_001161747	18483	Mm.34650	NM_023128	ENSMUSG00000035863	Palm	-	paralemmin	protein-coding
chr10	79266186	79266186	50.2381	hyper	intron (NM_023128, intron 1 of 8)	ID_B1|SINE|B4	9869	NM_023128	18483	Mm.34650	NM_023128	ENSMUSG00000035863	Palm	-	paralemmin	protein-coding
chr10	79324594	79324594	43.2704	hyper	promoter-TSS (NR_105875)	promoter-TSS (NR_105875)	-738	NR_105875	102465549		NR_105875	ENSMUSG00000098562	Mir6910	Gm27763|mmu-mir-6910	microRNA 6910	ncRNA
chr10	79344714	79344714	30.8642	hyper	exon (NM_011178, exon 4 of 5)	exon (NM_011178, exon 4 of 5)	2302	NM_011178	19152	Mm.2364	NM_011178	ENSMUSG00000057729	Prtn3	PR3|mPR3	proteinase 3	protein-coding
chr10	79344832	79344832	29.6015	hyper	exon (NM_011178, exon 4 of 5)	exon (NM_011178, exon 4 of 5)	2420	NM_011178	19152	Mm.2364	NM_011178	ENSMUSG00000057729	Prtn3	PR3|mPR3	proteinase 3	protein-coding
chr10	79384719	79384719	27.9655	hyper	exon (NM_053244, exon 5 of 5)	exon (NM_053244, exon 5 of 5)	5003	NM_053244	114229	Mm.191035	NM_053244	ENSMUSG00000035773	Kiss1r	Gpr54|KiSS-1	KISS1 receptor	protein-coding
chr10	79433972	79433972	33.3333	hyper	exon (NM_130455, exon 1 of 9)	exon (NM_130455, exon 1 of 9)	503	NM_130455	170483	Mm.391566	NM_130455	ENSMUSG00000035745	Grin3b	GluN3B|NR3B	glutamate receptor, ionotropic, NMDA3B	protein-coding
chr10	79440358	79440358	-40.8163	hypo	TTS (NM_130455)	TTS (NM_130455)	6717	NM_001003949	216157	Mm.29442	NM_001003949	ENSMUSG00000013858	Tmem259	AC087114.7gm2|ORF61|R32184_3|mFLJ00277	transmembrane protein 259	protein-coding
chr10	79491426	79491426	-39.8261	hypo	exon (NM_001142701, exon 20 of 23)	exon (NM_001142701, exon 20 of 23)	9006	NM_027521	70719	Mm.243954	NM_027521	ENSMUSG00000035697	Hmha1	6330406L22Rik|AW539505|Ha-1	histocompatibility (minor) HA-1	protein-coding
chr10	79593816	79593816	38.4403	hyper	TTS (NR_126043)	TTS (NR_126043)	6316	NM_001195268	100503659	Mm.485395	NM_015761	ENSMUSG00000035640	Cbarp	9630008F14|Dos|R29144/1	calcium channel, voltage-dependent, beta subunit associated regulatory protein	protein-coding
chr10	79607128	79607128	-37.4687	hypo	intron (NM_001347092, intron 2 of 2)	intron (NM_001347092, intron 2 of 2)	2068	NM_025313	66043	Mm.278560	NM_025313	ENSMUSG00000003072	Atp5d	0610008F14Rik|1500000I11Rik|AA960090|AI876556|AU020773|C85518	ATP synthase, H+ transporting, mitochondrial F1 complex, delta subunit	protein-coding
chr10	79616408	79616408	71.4286	hyper	exon (NM_021565, exon 5 of 9)	exon (NM_021565, exon 5 of 9)	3981	NM_001305799	59090	Mm.143813	NM_021565	ENSMUSG00000035621	Midn	3000003C15Rik	midnolin	protein-coding
chr10	79616412	79616412	29.743	hyper	exon (NM_021565, exon 5 of 9)	exon (NM_021565, exon 5 of 9)	3985	NM_001305799	59090	Mm.143813	NM_021565	ENSMUSG00000035621	Midn	3000003C15Rik	midnolin	protein-coding
chr10	79674279	79674279	44.4268	hyper	Intergenic	B2_Mm1a|SINE|B2	-15064	NM_023431	68114	Mm.273418	NM_023431	ENSMUSG00000020156	Mum1	2610019J09|9430059D04Rik|UBE-1C2	melanoma associated antigen (mutated) 1	protein-coding
chr10	79723297	79723297	31.25	hyper	intron (NM_010255, intron 1 of 5)	intron (NM_010255, intron 1 of 5)	460	NM_010255	14431	Mm.7329	NM_010255	ENSMUSG00000020150	Gamt	AA571402|Spintz1	guanidinoacetate methyltransferase	protein-coding
chr10	79776047	79776047	53.2258	hyper	exon (NM_011789, exon 14 of 14)	exon (NM_011789, exon 14 of 14)	7246	NM_025521	66374	Mm.383824	NM_025521	ENSMUSG00000020133	2310011J03Rik	AI452186|AW545358	RIKEN cDNA 2310011J03 gene	protein-coding
chr10	79776073	79776073	-41.9355	hypo	exon (NM_011789, exon 14 of 14)	exon (NM_011789, exon 14 of 14)	7220	NM_025521	66374	Mm.383824	NM_025521	ENSMUSG00000020133	2310011J03Rik	AI452186|AW545358	RIKEN cDNA 2310011J03 gene	protein-coding
chr10	79788370	79788370	42.3225	hyper	exon (NM_008793, exon 6 of 15)	exon (NM_008793, exon 6 of 15)	3848	NM_008793	18551	Mm.299916	NM_008793	ENSMUSG00000020131	Pcsk4	AI647044|L21221|NEC 3|NEC3|PC4|SPC5	proprotein convertase subtilisin/kexin type 4	protein-coding
chr10	79810468	79810468	36.4477	hyper	intron (NR_104340, intron 1 of 11)	intron (NR_104340, intron 1 of 11)	725	NR_104340	66548	Mm.71891	NM_025629	ENSMUSG00000043822	Adamtsl5	2010109H09Rik|Thsd6	ADAMTS-like 5	protein-coding
chr10	79813788	79813788	32.5397	hyper	Intergenic	Intergenic	-2595	NR_104339	66548	Mm.71891	NM_025629	ENSMUSG00000043822	Adamtsl5	2010109H09Rik|Thsd6	ADAMTS-like 5	protein-coding
chr10	80116212	80116212	-63.7535	hypo	intron (NM_145361, intron 1 of 8)	intron (NM_145361, intron 1 of 8)	3604	NM_145361	208198	Mm.60720	NM_145361	ENSMUSG00000003344	Btbd2	2610037C03Rik|4930512K17Rik	BTB (POZ) domain containing 2	protein-coding
chr10	80116222	80116222	-56.8066	hypo	intron (NM_145361, intron 1 of 8)	intron (NM_145361, intron 1 of 8)	3594	NM_145361	208198	Mm.60720	NM_145361	ENSMUSG00000003344	Btbd2	2610037C03Rik|4930512K17Rik	BTB (POZ) domain containing 2	protein-coding
chr10	80131780	80131780	39.1435	hyper	exon (NM_021462, exon 10 of 14)	exon (NM_021462, exon 10 of 14)	7258	NM_021462	17347	Mm.42126	NM_021462	ENSMUSG00000020190	Mknk2	2010016G11Rik|Gprk7|Mnk2	MAP kinase-interacting serine/threonine kinase 2	protein-coding
chr10	80131798	80131798	44.2577	hyper	intron (NM_021462, intron 9 of 13)	intron (NM_021462, intron 9 of 13)	7240	NM_021462	17347	Mm.42126	NM_021462	ENSMUSG00000020190	Mknk2	2010016G11Rik|Gprk7|Mnk2	MAP kinase-interacting serine/threonine kinase 2	protein-coding
chr10	80214203	80214203	35.7143	hyper	Intergenic	ID_B1|SINE|B4	-3748	NM_199322	208266	Mm.152371	NM_199322	ENSMUSG00000061589	Dot1l	A630076O07|AW907654|Dot1|KMT4|mDot1	DOT1-like, histone H3 methyltransferase (S. cerevisiae)	protein-coding
chr10	80273137	80273137	31.25	hyper	intron (NM_028001, intron 4 of 6)	intron (NM_028001, intron 4 of 6)	3106	NM_028001	71912	Mm.45137	NM_028001	ENSMUSG00000020216	Jsrp1	2300003C06Rik|2310032K21Rik|JP-45|JP45	junctional sarcoplasmic reticulum protein 1	protein-coding
chr10	80290950	80290950	66.174	hyper	promoter-TSS (NR_035503)	promoter-TSS (NR_035503)	-592	NR_035503	100316778		NR_035503	ENSMUSG00000087993	Mir1982	mir-1982|mmu-mir-1982	microRNA 1982	ncRNA
chr10	80394958	80394958	41.517	hyper	TTS (NM_008655)	TTS (NM_008655)	2122	NM_008655	17873	Mm.1360	NM_008655	ENSMUSG00000015312	Gadd45b	AI323528|Myd118	growth arrest and DNA-damage-inducible 45 beta	protein-coding
chr10	80395516	80395516	26.8641	hyper	TTS (NM_008655)	TTS (NM_008655)	2680	NM_008655	17873	Mm.1360	NM_008655	ENSMUSG00000015312	Gadd45b	AI323528|Myd118	growth arrest and DNA-damage-inducible 45 beta	protein-coding
chr10	80425067	80425067	54.566	hyper	intron (NM_010319, intron 2 of 3)	intron (NM_010319, intron 2 of 3)	32231	NM_008655	17873	Mm.1360	NM_008655	ENSMUSG00000015312	Gadd45b	AI323528|Myd118	growth arrest and DNA-damage-inducible 45 beta	protein-coding
chr10	80465555	80465555	31.4672	hyper	intron (NM_010319, intron 1 of 3)	intron (NM_010319, intron 1 of 3)	-1445	NM_001038655	14708	Mm.222496	NM_010319	ENSMUSG00000048240	Gng7	AI840417	guanine nucleotide binding protein (G protein), gamma 7	protein-coding
chr10	80465638	80465638	35.3544	hyper	intron (NM_010319, intron 1 of 3)	intron (NM_010319, intron 1 of 3)	-1528	NM_001038655	14708	Mm.222496	NM_010319	ENSMUSG00000048240	Gng7	AI840417	guanine nucleotide binding protein (G protein), gamma 7	protein-coding
chr10	80484632	80484632	42.2222	hyper	exon (NM_145217, exon 2 of 2)	exon (NM_145217, exon 2 of 2)	3490	NM_145217	208666	Mm.44995	NM_145217	ENSMUSG00000043670	Diras1	Di-Ras1|Gbts1|RIG	DIRAS family, GTP-binding RAS-like 1	protein-coding
chr10	80591758	80591758	-34.2105	hypo	Intergenic	Intergenic	-7258	NM_010731	16969	Mm.20920	NM_010731	ENSMUSG00000035011	Zbtb7a	9030619K07Rik|9130006G12Rik|AI452336|FBI-1|Lrf|Pokemon|Zbtb7	zinc finger and BTB domain containing 7a	protein-coding
chr10	80602158	80602158	36.3636	hyper	intron (NM_010731, intron 1 of 2)	intron (NM_010731, intron 1 of 2)	3142	NM_010731	16969	Mm.20920	NM_010731	ENSMUSG00000035011	Zbtb7a	9030619K07Rik|9130006G12Rik|AI452336|FBI-1|Lrf|Pokemon|Zbtb7	zinc finger and BTB domain containing 7a	protein-coding
chr10	80616036	80616036	40.0162	hyper	TTS (NM_021501)	TTS (NM_021501)	14429	NM_021501	59004	Mm.34428	NM_021501	ENSMUSG00000004934	Pias4	PIASY|Pias-gamma|Piasg	protein inhibitor of activated STAT 4	protein-coding
chr10	80652808	80652808	31.9149	hyper	exon (NM_001190474, exon 3 of 9)	exon (NM_001190474, exon 3 of 9)	-4628	NR_015477	69678	Mm.81562	NR_015477		Atcayos	2310050B05Rik	ataxia, cerebellar, Cayman type, opposite strand	ncRNA
chr10	80683923	80683923	27.381	hyper	intron (NM_178662, intron 2 of 12)	Tigger7|DNA|MER2_type	9601	NM_178662	16467	Mm.127681	NM_178662	ENSMUSG00000034958	Atcay	3322401A10Rik|BB077577|BNIP-H|CLAC|hes|ji	ataxia, cerebellar, Cayman type	protein-coding
chr10	80702429	80702429	94.9969	hyper	intron (NM_001034895, intron 3 of 17)	RSINE1|SINE|B4	6521	NM_001034895	103406	Mm.158783	NM_001034895	ENSMUSG00000034949	Zfr2	2010013I23Rik|9130206N08Rik|AW045600|mKIAA1086	zinc finger RNA binding protein 2	protein-coding
chr10	80752757	80752757	-45.8333	hypo	intron (NM_001282095, intron 1 of 20)	intron (NM_001282095, intron 1 of 20)	1255	NM_013769	27375	Mm.27984	NM_013769	ENSMUSG00000034917	Tjp3	-	tight junction protein 3	protein-coding
chr10	80802786	80802786	53.8095	hyper	intron (NM_148951, intron 4 of 5)	intron (NM_148951, intron 4 of 5)	3225	NM_148951	209047	Mm.218755	NM_148951	ENSMUSG00000034872	Gipc3	Ahl5|Rgs19ip3	GIPC PDZ domain containing family, member 3	protein-coding
chr10	80809441	80809441	48.2759	hyper	intron (NM_001163166, intron 8 of 9)	CpG-1350	-3430	NM_148951	209047	Mm.218755	NM_148951	ENSMUSG00000034872	Gipc3	Ahl5|Rgs19ip3	GIPC PDZ domain containing family, member 3	protein-coding
chr10	80818976	80818976	36.6197	hyper	Intergenic	Intergenic	-1339	NM_028657	73822	Mm.182281	NM_028657	ENSMUSG00000034854	Mfsd12	C19orf28|F630110N24Rik|Wdt1	major facilitator superfamily domain containing 12	protein-coding
chr10	80887092	80887092	35.8491	hyper	intron (NM_026756, intron 1 of 8)	intron (NM_026756, intron 1 of 8)	2826	NM_008688	18029	Mm.426936	NM_008688	ENSMUSG00000055053	Nfic	1110019L22Rik|1500041O16Rik|AA589446|AI746521|NF1-C	nuclear factor I/C	protein-coding
chr10	81050783	81050783	-31.8841	hypo	intron (NM_019725, intron 17 of 20)	CpG-1366	12751	NM_019725	21886	Mm.38608	NM_019725	ENSMUSG00000034771	Tle2	Grg2|mKIAA4188	transducin-like enhancer of split 2	protein-coding
chr10	81097493	81097493	-30.7463	hypo	intron (NM_027480, intron 2 of 19)	intron (NM_027480, intron 2 of 19)	6208	NM_027480	70615	Mm.304382	NM_027480	ENSMUSG00000054708	Ankrd24	4631433D01Rik|5730519E19Rik|D10Bur2e	ankyrin repeat domain 24	protein-coding
chr10	82329692	82329692	33.7337	hyper	exon (NM_025499, exon 1 of 1)	exon (NM_025499, exon 1 of 1)	321	NM_025499	66341	Mm.443284	NM_025499	ENSMUSG00000109864	Eid3	1700027M21Rik|NS4EB	EP300 interacting inhibitor of differentiation 3	protein-coding
chr10	82329701	82329701	40	hyper	exon (NM_025499, exon 1 of 1)	exon (NM_025499, exon 1 of 1)	330	NM_025499	66341	Mm.443284	NM_025499	ENSMUSG00000109864	Eid3	1700027M21Rik|NS4EB	EP300 interacting inhibitor of differentiation 3	protein-coding
chr10	82812961	82812961	30.1724	hyper	Intergenic	Intergenic	-10005	NM_026579	28109	Mm.196210	NM_026579	ENSMUSG00000020255	D10Wsu102e	AI747614|C430041I18Rik	DNA segment, Chr 10, Wayne State University 102, expressed	protein-coding
chr10	82996077	82996077	31.9838	hyper	intron (NM_153543, intron 1 of 22)	intron (NM_153543, intron 1 of 22)	808	NM_153543	216188	Mm.263138	NM_153543	ENSMUSG00000020256	Aldh1l2	D330038I09Rik|mtFDH	aldehyde dehydrogenase 1 family, member L2	protein-coding
chr10	83837224	83837224	-40	hypo	exon (NM_001004363, exon 7 of 7)	exon (NM_001004363, exon 7 of 7)	65992	NM_001004363	77976	Mm.25874	NM_001004363	ENSMUSG00000020032	Nuak1	AU014801|AW494241|B230104P22Rik|Omphk1	NUAK family, SNF1-like kinase, 1	protein-coding
chr10	84049747	84049747	34.9398	hyper	intron (NM_146008, intron 2 of 9)	intron (NM_146008, intron 2 of 9)	10055	NM_146008	216198	Mm.296142	NM_146008	ENSMUSG00000020034	Tcp11l2	E430026E19Rik	t-complex 11 (mouse) like 2	protein-coding
chr10	84127556	84127556	-28.0386	hypo	intron (NM_027423, intron 12 of 27)	PB1D9|SINE|Alu	42374	NM_027423	70428	Mm.335007	NM_027423	ENSMUSG00000034453	Polr3b	2700078H01Rik|A330032P03Rik|C85372|RPC2	polymerase (RNA) III (DNA directed) polypeptide B	protein-coding
chr10	84127571	84127571	-25.9196	hypo	intron (NM_027423, intron 12 of 27)	PB1D9|SINE|Alu	42389	NM_027423	70428	Mm.335007	NM_027423	ENSMUSG00000034453	Polr3b	2700078H01Rik|A330032P03Rik|C85372|RPC2	polymerase (RNA) III (DNA directed) polypeptide B	protein-coding
chr10	84217505	84217505	26.5306	hyper	Intergenic	MIRb|SINE|MIR	-1288	NM_001024918	71137	Mm.79070	NM_027689	ENSMUSG00000020037	Rfx4	4933412G19Rik|NYD-sp10	regulatory factor X, 4 (influences HLA class II expression)	protein-coding
chr10	84702462	84702462	-38.8004	hypo	Intergenic	Lx8|LINE|L1	-54663	NM_007771	12952	Mm.26237	NM_007771	ENSMUSG00000020038	Cry1	AU020726|AU021000|Phll1	cryptochrome 1 (photolyase-like)	protein-coding
chr10	84725870	84725870	-41.4239	hypo	Intergenic	Intergenic	-78071	NM_007771	12952	Mm.26237	NM_007771	ENSMUSG00000020038	Cry1	AU020726|AU021000|Phll1	cryptochrome 1 (photolyase-like)	protein-coding
chr10	84734137	84734137	34.4086	hyper	Intergenic	Intergenic	-86338	NM_007771	12952	Mm.26237	NM_007771	ENSMUSG00000020038	Cry1	AU020726|AU021000|Phll1	cryptochrome 1 (photolyase-like)	protein-coding
chr10	84748164	84748164	-46.6893	hypo	Intergenic	L1M4|LINE|L1	-100365	NM_007771	12952	Mm.26237	NM_007771	ENSMUSG00000020038	Cry1	AU020726|AU021000|Phll1	cryptochrome 1 (photolyase-like)	protein-coding
chr10	85598012	85598012	-47.9638	hypo	intron (NM_013722, intron 6 of 13)	MIRb|SINE|MIR	39413	NR_038024	78170	Mm.444790	NR_038024		4930486F22Rik	-	RIKEN cDNA 4930486F22 gene	ncRNA
chr10	85602983	85602983	-60	hypo	intron (NM_013722, intron 6 of 13)	B3|SINE|B2	44384	NR_038024	78170	Mm.444790	NR_038024		4930486F22Rik	-	RIKEN cDNA 4930486F22 gene	ncRNA
chr10	86175830	86175830	40.1775	hyper	exon (NM_001003939, exon 3 of 5)	exon (NM_001003939, exon 3 of 5)	320	NM_153595	103220	Mm.440762	NM_153595	ENSMUSG00000044937	Ttc41	AI449705|AU041509|Gnn	tetratricopeptide repeat domain 41	protein-coding
chr10	86371600	86371600	-28.0184	hypo	intron (NM_138673, intron 31 of 68)	CpG	99087	NM_138673	192188	Mm.279611	NM_138673	ENSMUSG00000035459	Stab2	FEEL-2|FELL|MFEEL-2|STAB-2	stabilin 2	protein-coding
chr10	86498849	86498849	25.8929	hyper	Intergenic	Intergenic	-21942	NM_029685	76640	Mm.78423	NM_029685	ENSMUSG00000047129	1700113H08Rik	-	RIKEN cDNA 1700113H08 gene	protein-coding
chr10	86964137	86964137	33.3877	hyper	Intergenic	Intergenic	-7732	NM_008553	17172	Mm.136217	NM_008553	ENSMUSG00000020052	Ascl1	AI225900|ASH1|Mash1|bHLHa46	achaete-scute family bHLH transcription factor 1	protein-coding
chr10	87584733	87584733	33.0472	hyper	intron (NM_029249, intron 6 of 10)	intron (NM_029249, intron 6 of 10)	24953	NM_029249	75317	Mm.179378	NM_029249	ENSMUSG00000035365	Parpbp	4930547N16Rik|AI503644|PARI	PARP1 binding protein	protein-coding
chr10	87843644	87843644	-63.7097	hypo	intron (NM_001004164, intron 1 of 20)	L2b|LINE|L2	1487	NM_001004164	432486	Mm.335190	NM_001004164	ENSMUSG00000035311	Gnptab	EG432486|mKIAA1208	N-acetylglucosamine-1-phosphate transferase, alpha and beta subunits	protein-coding
chr10	87886782	87886782	31.4715	hyper	intron (NM_001004164, intron 7 of 20)	intron (NM_001004164, intron 7 of 20)	-35550	NM_011517	20962	Mm.297977	NM_011517	ENSMUSG00000020059	Sycp3	Cor1|Scp3	synaptonemal complex protein 3	protein-coding
chr10	87922417	87922417	31.0345	hyper	promoter-TSS (NM_011517)	promoter-TSS (NM_011517)	85	NM_011517	20962	Mm.297977	NM_011517	ENSMUSG00000020059	Sycp3	Cor1|Scp3	synaptonemal complex protein 3	protein-coding
chr10	88075992	88075992	36.3902	hyper	Intergenic	Lx8|LINE|L1	-8095	NM_175418	109272	Mm.147208	NM_175418	ENSMUSG00000020061	Mybpc1	8030451F13Rik	myosin binding protein C, slow-type	protein-coding
chr10	88076002	88076002	39.1414	hyper	Intergenic	Lx8|LINE|L1	-8105	NM_175418	109272	Mm.147208	NM_175418	ENSMUSG00000020061	Mybpc1	8030451F13Rik	myosin binding protein C, slow-type	protein-coding
chr10	88720079	88720079	68.6275	hyper	intron (NM_001277188, intron 1 of 27)	intron (NM_001277188, intron 1 of 27)	456	NM_001277188	320091	Mm.236464	NM_178773	ENSMUSG00000035189	Ano4	A330096O15Rik|Gm65|Tmem16d	anoctamin 4	protein-coding
chr10	88936330	88936330	-33.7052	hypo	intron (NM_009108, intron 7 of 8)	intron (NM_009108, intron 7 of 8)	-29618	NM_001079876	237436	Mm.11982	NM_001033331	ENSMUSG00000074802	Gas2l3	8430435B07Rik|Gm240	growth arrest-specific 2 like 3	protein-coding
chr10	89264294	89264294	-38.4175	hypo	intron (NM_029166, intron 12 of 20)	intron (NM_029166, intron 12 of 20)	56558	NM_029166	75089	Mm.268922	NM_029166	ENSMUSG00000019951	Uhrf1bp1l	2010319N22Rik|4930506D01Rik|AA589495|C80672|E030041M21Rik|mKIAA0701	UHRF1 (ICBP90) binding protein 1-like	protein-coding
chr10	90151732	90151732	-25.074	hypo	intron (NM_181398, intron 3 of 9)	intron (NM_181398, intron 3 of 9)	112296	NM_181398	77531	Mm.440605	NM_181398	ENSMUSG00000058589	Anks1b	AIDA-1b|C030032C09Rik|E530015N03Rik|ENSMUSG00000078431|Gm10937|Gm1555	ankyrin repeat and sterile alpha motif domain containing 1B	protein-coding
chr10	90362396	90362396	-30.5468	hypo	intron (NM_001347054, intron 3 of 8)	intron (NM_001347054, intron 3 of 8)	69808	NM_001347053	77531	Mm.440605	NM_181398	ENSMUSG00000058589	Anks1b	AIDA-1b|C030032C09Rik|E530015N03Rik|ENSMUSG00000078431|Gm10937|Gm1555	ankyrin repeat and sterile alpha motif domain containing 1B	protein-coding
chr10	90557266	90557266	-30.4813	hypo	intron (NM_027078, intron 2 of 2)	intron (NM_027078, intron 2 of 2)	11482	NM_027078	67454	Mm.252843	NM_026166	ENSMUSG00000019975	Ikbip	1200009F10Rik|1700023M03Rik|D18354|Ikip	IKBKB interacting protein	protein-coding
chr10	90583218	90583218	37.0787	hyper	intron (NM_133668, intron 3 of 7)	intron (NM_133668, intron 3 of 7)	3490	NM_133668	18674	Mm.298	NM_133668	ENSMUSG00000061904	Slc25a3	5730556H19Rik|PTP|Phc	solute carrier family 25 (mitochondrial carrier, phosphate carrier), member 3	protein-coding
chr10	90583237	90583237	45	hyper	intron (NM_133668, intron 3 of 7)	intron (NM_133668, intron 3 of 7)	3471	NM_133668	18674	Mm.298	NM_133668	ENSMUSG00000061904	Slc25a3	5730556H19Rik|PTP|Phc	solute carrier family 25 (mitochondrial carrier, phosphate carrier), member 3	protein-coding
chr10	90692620	90692620	-37.0739	hypo	Intergenic	Intergenic	-58256	NM_001080130	21917	Mm.159684	NM_011605	ENSMUSG00000019961	Tmpo	5630400D24Rik|AI195756|AI606875|AW214352|AW547477|LAP2|TP	thymopoietin	protein-coding
chr10	90734797	90734797	27.1233	hyper	Intergenic	Intergenic	-100433	NM_001080130	21917	Mm.159684	NM_011605	ENSMUSG00000019961	Tmpo	5630400D24Rik|AI195756|AI606875|AW214352|AW547477|LAP2|TP	thymopoietin	protein-coding
chr10	90737644	90737644	35.6589	hyper	Intergenic	B2_Mm1a|SINE|B2	-103280	NM_001080130	21917	Mm.159684	NM_011605	ENSMUSG00000019961	Tmpo	5630400D24Rik|AI195756|AI606875|AW214352|AW547477|LAP2|TP	thymopoietin	protein-coding
chr10	90737656	90737656	42.0635	hyper	Intergenic	B2_Mm1a|SINE|B2	-103292	NM_001080130	21917	Mm.159684	NM_011605	ENSMUSG00000019961	Tmpo	5630400D24Rik|AI195756|AI606875|AW214352|AW547477|LAP2|TP	thymopoietin	protein-coding
chr10	91951439	91951439	-25.0205	hypo	Intergenic	RLTR14-int|LTR|ERV1	-113321	NR_046027	627800	Mm.391417	NR_046027	ENSMUSG00000098040	Gm20757	-	predicted gene, 20757	ncRNA
chr10	92498381	92498381	-25.3442	hypo	intron (NM_001347060, intron 12 of 67)	intron (NM_001347060, intron 12 of 67)	45960	NM_001347060	380654	Mm.34980	NM_001347060	ENSMUSG00000020014	Cfap54	4930485B16Rik|Gm872	cilia and flagella associated protein 54	protein-coding
chr10	92739047	92739047	-64.3836	hypo	intron (NM_001322265, intron 2 of 4)	intron (NM_001322265, intron 2 of 4)	34857	NM_001282967	13713	Mm.4454	NM_013508	ENSMUSG00000008398	Elk3	D430049E23Rik|Erp|Etrp|Net|Sap-2	ELK3, member of ETS oncogene family	protein-coding
chr10	92764620	92764620	79.1667	hyper	intron (NM_001322265, intron 1 of 4)	intron (NM_001322265, intron 1 of 4)	9284	NM_001282967	13713	Mm.4454	NM_013508	ENSMUSG00000008398	Elk3	D430049E23Rik|Erp|Etrp|Net|Sap-2	ELK3, member of ETS oncogene family	protein-coding
chr10	92867450	92867450	-32.8358	hypo	Intergenic	Intergenic	-28402	NR_106161	102465791		NR_106161	ENSMUSG00000098679	Mir7688	Gm27874|mmu-mir-7688	microRNA 7688	ncRNA
chr10	93020022	93020022	-100	hypo	intron (NM_175488, intron 5 of 15)	URR1A|DNA|MER1_type	16645	NM_175488	237465	Mm.477086	NM_175488	ENSMUSG00000036168	Ccdc38	4933417K05Rik	coiled-coil domain containing 38	protein-coding
chr10	93508163	93508163	32.1839	hyper	exon (NM_053072, exon 2 of 21)	exon (NM_053072, exon 2 of 21)	9417	NM_053072	13998	Mm.269596	NM_053072	ENSMUSG00000020021	Fgd6	AA123052|Etohd4|ZFYVE24	FYVE, RhoGEF and PH domain containing 6	protein-coding
chr10	93600324	93600324	72.3443	hyper	intron (NM_053072, intron 18 of 20)	intron (NM_053072, intron 18 of 20)	-10352	NM_011629	22025	Mm.107483	NM_011629	ENSMUSG00000005897	Nr2c1	4831444H07Rik|80.3|Eenr|TR2|Tr2-11	nuclear receptor subfamily 2, group C, member 1	protein-coding
chr10	93733971	93733971	31.1041	hyper	Intergenic	Intergenic	27477	NR_033209	215472	Mm.255656	NM_174999	ENSMUSG00000053420	Gm4792	E130012K09|EG215472	predicted gene 4792	ncRNA
chr10	93911795	93911795	32.9978	hyper	Intergenic	Intergenic	-65807	NM_172051	319880	Mm.23047	NM_172051	ENSMUSG00000020023	Tmcc3	AW488095|C630016B22Rik|C88213|Tmcc1	transmembrane and coiled coil domains 3	protein-coding
chr10	94281842	94281842	64.0875	hyper	intron (NM_018797, intron 21 of 30)	MIR|SINE|MIR	125370	NM_018797	54712	Mm.256712	NM_018797	ENSMUSG00000074785	Plxnc1	2510048K12Rik|AW742158|CD232|Vespr	plexin C1	protein-coding
chr10	94305216	94305216	42.2222	hyper	intron (NM_018797, intron 14 of 30)	L2|LINE|L2	101996	NM_018797	54712	Mm.256712	NM_018797	ENSMUSG00000074785	Plxnc1	2510048K12Rik|AW742158|CD232|Vespr	plexin C1	protein-coding
chr10	94381124	94381124	-44.1322	hypo	intron (NM_018797, intron 2 of 30)	MIR|SINE|MIR	26088	NM_018797	54712	Mm.256712	NM_018797	ENSMUSG00000074785	Plxnc1	2510048K12Rik|AW742158|CD232|Vespr	plexin C1	protein-coding
chr10	94395880	94395880	65.0794	hyper	intron (NM_018797, intron 1 of 30)	intron (NM_018797, intron 1 of 30)	11332	NM_018797	54712	Mm.256712	NM_018797	ENSMUSG00000074785	Plxnc1	2510048K12Rik|AW742158|CD232|Vespr	plexin C1	protein-coding
chr10	94395883	94395883	28.3465	hyper	intron (NM_018797, intron 1 of 30)	intron (NM_018797, intron 1 of 30)	11329	NM_018797	54712	Mm.256712	NM_018797	ENSMUSG00000074785	Plxnc1	2510048K12Rik|AW742158|CD232|Vespr	plexin C1	protein-coding
chr10	94408636	94408636	67.4528	hyper	Intergenic	Intergenic	-1424	NM_018797	54712	Mm.256712	NM_018797	ENSMUSG00000074785	Plxnc1	2510048K12Rik|AW742158|CD232|Vespr	plexin C1	protein-coding
chr10	94768434	94768434	-58.5897	hypo	intron (NM_009950, intron 2 of 2)	intron (NM_009950, intron 2 of 2)	17909	NM_001330138	12905	Mm.473739	NM_009950	ENSMUSG00000045867	Cradd	RAIDD	CASP2 and RIPK1 domain containing adaptor with death domain	protein-coding
chr10	94774388	94774388	64.8148	hyper	intron (NM_009950, intron 2 of 2)	intron (NM_009950, intron 2 of 2)	11955	NM_001330138	12905	Mm.473739	NM_009950	ENSMUSG00000045867	Cradd	RAIDD	CASP2 and RIPK1 domain containing adaptor with death domain	protein-coding
chr10	95285506	95285506	-32.2034	hypo	Intergenic	Intergenic	-117791	NM_001001932	216238	Mm.210035	NM_001001932	ENSMUSG00000036499	Eea1	A430109M19Rik|B230358H09Rik|ZFYVE2	early endosome antigen 1	protein-coding
chr10	96078039	96078039	43.2033	hyper	Intergenic	Intergenic	-1596	NM_007569	12226	Mm.23811	NM_007569	ENSMUSG00000036478	Btg1	AI426953|AW546738	B cell translocation gene 1, anti-proliferative	protein-coding
chr10	96302214	96302214	-69.1223	hypo	Intergenic	Intergenic	-196188	NR_045358	75301	Mm.108650	NR_045358		4930556N09Rik	-	RIKEN cDNA 4930556N09 gene	ncRNA
chr10	96357384	96357384	-32.8049	hypo	Intergenic	Intergenic	-141018	NR_045358	75301	Mm.108650	NR_045358		4930556N09Rik	-	RIKEN cDNA 4930556N09 gene	ncRNA
chr10	98271889	98271889	26.9231	hyper	Intergenic	Intergenic	-105897	NM_026482	67972	Mm.166944	NM_026482	ENSMUSG00000019943	Atp2b1	2810442I22Rik|E130111D10Rik|Pmca1	ATPase, Ca++ transporting, plasma membrane 1	protein-coding
chr10	98345408	98345408	-32.0513	hypo	Intergenic	Intergenic	-32378	NM_026482	67972	Mm.166944	NM_026482	ENSMUSG00000019943	Atp2b1	2810442I22Rik|E130111D10Rik|Pmca1	ATPase, Ca++ transporting, plasma membrane 1	protein-coding
chr10	98571000	98571000	-26.3158	hypo	5' UTR (NM_015737, exon 1 of 1)	5' UTR (NM_015737, exon 1 of 1)	231	NM_015737	14426	Mm.314	NM_015737	ENSMUSG00000090035	Galnt4	AV011803	UDP-N-acetyl-alpha-D-galactosamine:polypeptide N-acetylgalactosaminyltransferase 4	protein-coding
chr10	98571840	98571840	78.9474	hyper	exon (NM_015737, exon 1 of 1)	exon (NM_015737, exon 1 of 1)	1071	NM_015737	14426	Mm.314	NM_015737	ENSMUSG00000090035	Galnt4	AV011803	UDP-N-acetyl-alpha-D-galactosamine:polypeptide N-acetylgalactosaminyltransferase 4	protein-coding
chr10	98713770	98713770	-33.3946	hypo	Intergenic	Intergenic	-12095	NM_026268	67603	Mm.1791	NM_026268	ENSMUSG00000019960	Dusp6	1300019I03Rik|MKP-3|MKP3|PYST1	dual specificity phosphatase 6	protein-coding
chr10	98733264	98733264	-40.9836	hypo	Intergenic	Intergenic	7399	NM_026268	67603	Mm.1791	NM_026268	ENSMUSG00000019960	Dusp6	1300019I03Rik|MKP-3|MKP3|PYST1	dual specificity phosphatase 6	protein-coding
chr10	98761997	98761997	32.913	hyper	Intergenic	Intergenic	36132	NM_026268	67603	Mm.1791	NM_026268	ENSMUSG00000019960	Dusp6	1300019I03Rik|MKP-3|MKP3|PYST1	dual specificity phosphatase 6	protein-coding
chr10	98974595	98974595	76.2712	hyper	Intergenic	RLTR9E|LTR|ERVK	-97210	NR_038019	100504202	Mm.403801	NR_038019		Gm20110	-	predicted gene, 20110	ncRNA
chr10	99056219	99056219	-71.2	hypo	Intergenic	MLT2F|LTR|ERVL	-15586	NR_038019	100504202	Mm.403801	NR_038019		Gm20110	-	predicted gene, 20110	ncRNA
chr10	99263194	99263194	30.4752	hyper	Intergenic	Intergenic	-40902	NM_027945	71832	Mm.483162	NM_027945	ENSMUSG00000046934	Csl	1700007H16Rik	citrate synthase like	protein-coding
chr10	99694419	99694419	-29.4986	hypo	Intergenic	RLTR10|LTR|ERVK	-103891	NM_001166636	100043247	Mm.478257	NM_001166636	ENSMUSG00000096640	Gm4312	-	predicted gene 4312	protein-coding
chr10	104558957	104558957	-28.3937	hypo	Intergenic	Intergenic	452578	NM_177368	278279	Mm.25225	NM_177368	ENSMUSG00000036019	Tmtc2	8430438D04Rik|D330034A10Rik	transmembrane and tetratricopeptide repeat containing 2	protein-coding
chr10	104853312	104853312	32.6087	hyper	intron (NM_177368, intron 1 of 11)	intron (NM_177368, intron 1 of 11)	158223	NM_177368	278279	Mm.25225	NM_177368	ENSMUSG00000036019	Tmtc2	8430438D04Rik|D330034A10Rik	transmembrane and tetratricopeptide repeat containing 2	protein-coding
chr10	105906497	105906497	44.8577	hyper	promoter-TSS (NM_001205341)	promoter-TSS (NM_001205341)	-869	NM_001205341	327814	Mm.391424	NM_177373	ENSMUSG00000053825	Ppfia2	5330438O12|B230207K17Rik|E130120L08Rik|mKIAA4112	protein tyrosine phosphatase, receptor type, f polypeptide (PTPRF), interacting protein (liprin), alpha 2	protein-coding
chr10	107170156	107170156	-28.2233	hypo	Intergenic	Intergenic	-13073	NM_001081432	237523	Mm.391418	NM_001081432	ENSMUSG00000035916	Ptprq	-	protein tyrosine phosphatase, receptor type, Q	protein-coding
chr10	107341483	107341483	-44.1176	hypo	intron (NM_001177567, intron 3 of 57)	B4A|SINE|B4	7707	NM_001177567	628870	Mm.336090	NM_001177567	ENSMUSG00000091455	Otogl	EG628870|Gm6924	otogelin-like	protein-coding
chr10	107349378	107349378	35.7143	hyper	promoter-TSS (NM_001177567)	promoter-TSS (NM_001177567)	-188	NM_001177567	628870	Mm.336090	NM_001177567	ENSMUSG00000091455	Otogl	EG628870|Gm6924	otogelin-like	protein-coding
chr10	107722508	107722508	-56.8966	hypo	Intergenic	B4A|SINE|B4	-46737	NM_054056	114774	Mm.391419	NM_054056	ENSMUSG00000035873	Pawr	2310001G03Rik|PAR4|Par-4	PRKC, apoptosis, WT1, regulator	protein-coding
chr10	107722522	107722522	-50	hypo	Intergenic	B4A|SINE|B4	-46723	NM_054056	114774	Mm.391419	NM_054056	ENSMUSG00000035873	Pawr	2310001G03Rik|PAR4|Par-4	PRKC, apoptosis, WT1, regulator	protein-coding
chr10	109773595	109773595	50	hyper	Intergenic	Intergenic	-264111	NR_028438	109335	Mm.367727	NR_028438		9230102K24Rik	-	RIKEN cDNA 9230102K24 gene	ncRNA
chr10	109941489	109941489	-27.7778	hypo	Intergenic	L1Md_Gf|LINE|L1	-96217	NR_028438	109335	Mm.367727	NR_028438		9230102K24Rik	-	RIKEN cDNA 9230102K24 gene	ncRNA
chr10	110077738	110077738	26.6055	hyper	Intergenic	Intergenic	40032	NR_028438	109335	Mm.367727	NR_028438		9230102K24Rik	-	RIKEN cDNA 9230102K24 gene	ncRNA
chr10	110990876	110990876	51.7241	hyper	Intergenic	Intergenic	40453	NR_045344	71321	Mm.410785	NR_045344	ENSMUSG00000097082	4933440J02Rik	-	RIKEN cDNA 4933440J02 gene	ncRNA
chr10	111221196	111221196	48.2759	hyper	Intergenic	Intergenic	90236	NR_046029	629206	Mm.391444	NR_046029		Gm20758	-	predicted gene, 20758	ncRNA
chr10	112851580	112851580	-42.7922	hypo	Intergenic	Intergenic	-485498	NM_001033474	382423	Mm.431239	NM_001033474	ENSMUSG00000074748	Atxn7l3b	4921506J03Rik|6230409E21Rik|AI315132|ENSMUSG00000074747	ataxin 7-like 3B	protein-coding
chr10	114237753	114237753	57.722	hyper	exon (NM_146241, exon 1 of 19)	exon (NM_146241, exon 1 of 19)	673	NM_146241	237553	Mm.445550	NM_146241	ENSMUSG00000050663	Trhde	9330155P21Rik	TRH-degrading enzyme	protein-coding
chr10	114237757	114237757	29.4118	hyper	exon (NM_146241, exon 1 of 19)	exon (NM_146241, exon 1 of 19)	669	NM_146241	237553	Mm.445550	NM_146241	ENSMUSG00000050663	Trhde	9330155P21Rik	TRH-degrading enzyme	protein-coding
chr10	114651647	114651647	-39.7453	hypo	intron (NM_025706, intron 10 of 16)	intron (NM_025706, intron 10 of 16)	-29569	NM_173391	216343	Mm.31597	NM_173391	ENSMUSG00000006764	Tph2	AU043594|Ntph	tryptophan hydroxylase 2	protein-coding
chr10	114810184	114810184	51.2195	hyper	intron (NM_025780, intron 2 of 2)	PB1D9|SINE|Alu	-10866	NM_133683	67226	Mm.29647	NM_133683	ENSMUSG00000069520	Tmem19	2810428F02Rik|AW125171	transmembrane protein 19	protein-coding
chr10	114950063	114950063	-27.4322	hypo	intron (NM_010195, intron 2 of 17)	(ACTG)n|Simple_repeat|Simple_repeat	-56979	NM_029982	77798	Mm.446685	NM_029982	ENSMUSG00000092210	A930009A15Rik	-	RIKEN cDNA A930009A15 gene	protein-coding
chr10	115001747	115001747	-31.1475	hypo	intron (NM_010195, intron 1 of 17)	intron (NM_010195, intron 1 of 17)	-5295	NM_029982	77798	Mm.446685	NM_029982	ENSMUSG00000092210	A930009A15Rik	-	RIKEN cDNA A930009A15 gene	protein-coding
chr10	115108089	115108089	-41.7059	hypo	Intergenic	Intergenic	-83253	NM_010195	14160	Mm.42103	NM_010195	ENSMUSG00000020140	Lgr5	FEX|Gpr49	leucine rich repeat containing G protein coupled receptor 5	protein-coding
chr10	115243330	115243330	46.8307	hyper	Intergenic	L2|LINE|L2	-11010	NM_146010	216350	Mm.22270	NM_146010	ENSMUSG00000034127	Tspan8	C76990|E330007O21Rik|Tm4sf3	tetraspanin 8	protein-coding
chr10	115273806	115273806	-29.3772	hypo	intron (NM_001168679, intron 6 of 8)	intron (NM_001168679, intron 6 of 8)	19466	NM_001168680	216350	Mm.22270	NM_146010	ENSMUSG00000034127	Tspan8	C76990|E330007O21Rik|Tm4sf3	tetraspanin 8	protein-coding
chr10	115703856	115703856	31.4562	hyper	intron (NM_001161840, intron 10 of 10)	intron (NM_001161840, intron 10 of 10)	-34574	NM_029928	19263	Mm.37213	NM_029928	ENSMUSG00000020154	Ptprb	3230402H02Rik|C130094E24|Ptpz|Rptpb|VE-PTP|Veptp	protein tyrosine phosphatase, receptor type, B	protein-coding
chr10	116149963	116149963	31.5607	hyper	Intergenic	B1_Mur1|SINE|Alu	16270	NR_045345	72286	Mm.396207	NR_045345	ENSMUSG00000100198	1700030O20Rik	-	RIKEN cDNA 1700030O20 gene	ncRNA
chr10	116401340	116401340	63.7681	hyper	promoter-TSS (NR_027847)	promoter-TSS (NR_027847)	-456	NR_027847	103175	Mm.27138	NR_027846	ENSMUSG00000031294	D630029K05Rik	AI314111|AI875589	RIKEN cDNA D630029K05 gene	ncRNA
chr10	116482524	116482524	64.6452	hyper	exon (NM_146242, exon 1 of 1)	exon (NM_146242, exon 1 of 1)	127	NM_146242	237560	Mm.37320	NM_146242	ENSMUSG00000060187	Lrrc10	D330003I11Rik|Hrlrrp|Serdin1	leucine rich repeat containing 10	protein-coding
chr10	116915248	116915248	37.6367	hyper	Intergenic	Intergenic	-101219	NM_001013391	432508	Mm.478881	NM_001013391	ENSMUSG00000055531	Cpsf6	4733401N12Rik|AI256641|CFIM|CFIM68|HPBRII-4|HPBRII-7	cleavage and polyadenylation specific factor 6	protein-coding
chr10	116947041	116947041	41.1765	hyper	Intergenic	Intergenic	-119515	NM_027468	70574	Mm.339332	NM_027468	ENSMUSG00000020183	Cpm	1110060I01Rik|5730456K23Rik|AA589379|E030045M14Rik	carboxypeptidase M	protein-coding
chr10	117010683	117010683	28.6713	hyper	Intergenic	Intergenic	-55873	NM_027468	70574	Mm.339332	NM_027468	ENSMUSG00000020183	Cpm	1110060I01Rik|5730456K23Rik|AA589379|E030045M14Rik	carboxypeptidase M	protein-coding
chr10	117120219	117120219	61.2245	hyper	intron (NM_027468, intron 8 of 8)	intron (NM_027468, intron 8 of 8)	27595	NM_001288586	17246	Mm.22670	NM_010786	ENSMUSG00000020184	Mdm2	1700007J15Rik|AA415488|Mdm-2	transformed mouse 3T3 cell double minute 2	protein-coding
chr10	117120226	117120226	32.6087	hyper	intron (NM_027468, intron 8 of 8)	intron (NM_027468, intron 8 of 8)	27588	NM_001288586	17246	Mm.22670	NM_010786	ENSMUSG00000020184	Mdm2	1700007J15Rik|AA415488|Mdm-2	transformed mouse 3T3 cell double minute 2	protein-coding
chr10	117120239	117120239	40.4762	hyper	intron (NM_027468, intron 8 of 8)	intron (NM_027468, intron 8 of 8)	27575	NM_001288586	17246	Mm.22670	NM_010786	ENSMUSG00000020184	Mdm2	1700007J15Rik|AA415488|Mdm-2	transformed mouse 3T3 cell double minute 2	protein-coding
chr10	117120248	117120248	56.8182	hyper	intron (NM_027468, intron 8 of 8)	intron (NM_027468, intron 8 of 8)	27566	NM_001288586	17246	Mm.22670	NM_010786	ENSMUSG00000020184	Mdm2	1700007J15Rik|AA415488|Mdm-2	transformed mouse 3T3 cell double minute 2	protein-coding
chr10	117125454	117125454	31.0169	hyper	TTS (NM_001288586)	TTS (NM_001288586)	22360	NM_001288586	17246	Mm.22670	NM_010786	ENSMUSG00000020184	Mdm2	1700007J15Rik|AA415488|Mdm-2	transformed mouse 3T3 cell double minute 2	protein-coding
chr10	117234428	117234428	43.7713	hyper	Intergenic	Intergenic	-4667	NM_134010	103468	Mm.12568	NM_134010	ENSMUSG00000052798	Nup107	AW541137|C76801	nucleoporin 107	protein-coding
chr10	117322509	117322509	40.3764	hyper	Intergenic	Intergenic	-39479	NM_024457	215449	Mm.233009	NM_024457	ENSMUSG00000052681	Rap1b	2810443E11Rik	RAS related protein 1b	protein-coding
chr10	117394815	117394815	36.8421	hyper	Intergenic	MTD|LTR|MaLR	32300	NR_045342	71067	Mm.410793	NR_045342		4933411E08Rik	-	RIKEN cDNA 4933411E08 gene	ncRNA
chr10	117573844	117573844	55.9322	hyper	Intergenic	Intergenic	-4999	NM_001162904	17245	Mm.101191	NM_010785	ENSMUSG00000020212	Mdm1	Arrd2|Mdm-1	transformed mouse 3T3 cell double minute 1	protein-coding
chr10	117645492	117645492	-29.6487	hypo	intron (NM_016971, intron 4 of 4)	intron (NM_016971, intron 4 of 4)	3472	NM_016971	50929	Mm.103585	NM_016971	ENSMUSG00000074695	Il22	IL-22|IL-22a|ILTIFa|Iltif	interleukin 22	protein-coding
chr10	117997680	117997680	-26	hypo	Intergenic	Intergenic	-4099	NR_104123	103214	Mm.30529	NR_104123		Tmevpg1	AI447422	Theiler's murine encephalomyelitis virus persistence candidate gene 1	ncRNA
chr10	118230163	118230163	-62.5	hypo	Intergenic	Intergenic	75796	NM_001014390	69181	Mm.45565	NM_001014390	ENSMUSG00000028630	Dyrk2	1810038L18Rik	dual-specificity tyrosine-(Y)-phosphorylation regulated kinase 2	protein-coding
chr10	118296853	118296853	40.458	hyper	exon (NM_001014390, exon 3 of 3)	exon (NM_001014390, exon 3 of 3)	9106	NM_001014390	69181	Mm.45565	NM_001014390	ENSMUSG00000028630	Dyrk2	1810038L18Rik	dual-specificity tyrosine-(Y)-phosphorylation regulated kinase 2	protein-coding
chr10	118545834	118545834	37.0858	hyper	Intergenic	Intergenic	15873	NR_045348	73400	Mm.416864	NR_045348	ENSMUSG00000100681	1700064J06Rik	-	RIKEN cDNA 1700064J06 gene	ncRNA
chr10	119423237	119423237	-47.7677	hypo	intron (NM_001277293, intron 10 of 24)	intron (NM_001277293, intron 10 of 24)	-6741	NM_001277295	74053	Mm.196692	NM_028736	ENSMUSG00000034813	Grip1	4931400F03Rik|GRIP|eb	glutamate receptor interacting protein 1	protein-coding
chr10	119458963	119458963	-26.8527	hypo	intron (NM_001277292, intron 15 of 22)	B1_Mus1|SINE|Alu	28985	NR_102387	74053	Mm.196692	NM_028736	ENSMUSG00000034813	Grip1	4931400F03Rik|GRIP|eb	glutamate receptor interacting protein 1	protein-coding
chr10	119489557	119489557	-39.2523	hypo	intron (NM_028736, intron 22 of 24)	B3|SINE|B2	59579	NR_102387	74053	Mm.196692	NM_028736	ENSMUSG00000034813	Grip1	4931400F03Rik|GRIP|eb	glutamate receptor interacting protein 1	protein-coding
chr10	119537752	119537752	-28.0952	hypo	intron (NM_080446, intron 6 of 12)	MER2|DNA|MER2_type	12269	NM_080446	117599	Mm.214703	NM_080446	ENSMUSG00000020228	Helb	AI447783|D10Ertd664e	helicase (DNA) B	protein-coding
chr10	119629209	119629209	-45.257	hypo	intron (NM_028679, intron 1 of 11)	intron (NM_028679, intron 1 of 11)	9384	NM_028679	73914	Mm.146194	NM_028679	ENSMUSG00000020227	Irak3	4833428C18Rik|AI563835|IRAK-M	interleukin-1 receptor-associated kinase 3	protein-coding
chr10	119629222	119629222	-33.361	hypo	intron (NM_028679, intron 1 of 11)	intron (NM_028679, intron 1 of 11)	9371	NM_028679	73914	Mm.146194	NM_028679	ENSMUSG00000020227	Irak3	4833428C18Rik|AI563835|IRAK-M	interleukin-1 receptor-associated kinase 3	protein-coding
chr10	119670894	119670894	25.3682	hyper	Intergenic	B4A|SINE|B4	6778	NM_025431	66225	Mm.291755	NM_025431	ENSMUSG00000020224	Llph	1190005P17Rik	LLP homolog, long-term synaptic facilitation (Aplysia)	protein-coding
chr10	119670908	119670908	52.1739	hyper	Intergenic	Intergenic	6792	NM_025431	66225	Mm.291755	NM_025431	ENSMUSG00000020224	Llph	1190005P17Rik	LLP homolog, long-term synaptic facilitation (Aplysia)	protein-coding
chr10	119682696	119682696	-31.4079	hypo	Intergenic	Intergenic	18580	NM_025431	66225	Mm.291755	NM_025431	ENSMUSG00000020224	Llph	1190005P17Rik	LLP homolog, long-term synaptic facilitation (Aplysia)	protein-coding
chr10	119878666	119878666	-50.6545	hypo	intron (NM_010441, intron 3 of 4)	intron (NM_010441, intron 3 of 4)	6500	NR_030434	791076		NR_030434	ENSMUSG00000076448	Mir763	Mirn763|mir-763|mmu-mir-763	microRNA 763	ncRNA
chr10	120158819	120158819	-50	hypo	Intergenic	Intergenic	-43969	NR_038003	70874	Mm.427286	NR_038000	ENSMUSG00000044544	4921513I03Rik	-	RIKEN cDNA 4921513I03 gene	ncRNA
chr10	120344395	120344395	-47.7891	hypo	Intergenic	Intergenic	-8368	NM_177092	320183	Mm.169755	NM_177092	ENSMUSG00000051236	Msrb3	D430026P16Rik|I-8-23|MsrB2	methionine sulfoxide reductase B3	protein-coding
chr10	120544768	120544768	31.1927	hyper	Intergenic	Intergenic	73708	NM_011915	24117	Mm.32831	NM_011915	ENSMUSG00000020218	Wif1	AW107799|WIF-1	Wnt inhibitory factor 1	protein-coding
chr10	120704222	120704222	76	hyper	exon (NM_029057, exon 12 of 12)	exon (NM_029057, exon 12 of 12)	44023	NM_029057	74694	Mm.233833	NM_029057	ENSMUSG00000052302	Tbc1d30	4930505D03Rik	TBC1 domain family, member 30	protein-coding
chr10	120704225	120704225	34.4029	hyper	exon (NM_029057, exon 12 of 12)	exon (NM_029057, exon 12 of 12)	44020	NM_029057	74694	Mm.233833	NM_029057	ENSMUSG00000052302	Tbc1d30	4930505D03Rik	TBC1 domain family, member 30	protein-coding
chr10	120704228	120704228	33.4146	hyper	exon (NM_029057, exon 12 of 12)	exon (NM_029057, exon 12 of 12)	44017	NM_029057	74694	Mm.233833	NM_029057	ENSMUSG00000052302	Tbc1d30	4930505D03Rik	TBC1 domain family, member 30	protein-coding
chr10	120859086	120859086	53.5714	hyper	intron (NM_138956, intron 1 of 4)	intron (NM_138956, intron 1 of 4)	54220	NM_138956	192678	Mm.41265	NM_138956	ENSMUSG00000025795	Rassf3	AW212023|AW322379	Ras association (RalGDS/AF-6) domain family member 3	protein-coding
chr10	120876497	120876497	37.415	hyper	intron (NM_138956, intron 1 of 4)	intron (NM_138956, intron 1 of 4)	36809	NM_138956	192678	Mm.41265	NM_138956	ENSMUSG00000025795	Rassf3	AW212023|AW322379	Ras association (RalGDS/AF-6) domain family member 3	protein-coding
chr10	121363424	121363424	-48.4848	hypo	intron (NM_001081037, intron 2 of 21)	intron (NM_001081037, intron 2 of 21)	120947	NM_001081037	117600	Mm.288698	NM_001081037	ENSMUSG00000020121	Srgap1	4930572H05Rik|Arhgap13	SLIT-ROBO Rho GTPase activating protein 1	protein-coding
chr10	121442362	121442362	-41.5691	hypo	intron (NM_001081037, intron 1 of 21)	intron (NM_001081037, intron 1 of 21)	42009	NM_001081037	117600	Mm.288698	NM_001081037	ENSMUSG00000020121	Srgap1	4930572H05Rik|Arhgap13	SLIT-ROBO Rho GTPase activating protein 1	protein-coding
chr10	122397556	122397556	39.9164	hyper	Intergenic	Intergenic	25224	NR_029527	387251		NR_029527	ENSMUSG00000065406	Mirlet7i	Mirnlet7i|let-7i|mmu-let-7i	microRNA let7i	ncRNA
chr10	122397583	122397583	30.7253	hyper	Intergenic	Intergenic	25197	NR_029527	387251		NR_029527	ENSMUSG00000065406	Mirlet7i	Mirnlet7i|let-7i|mmu-let-7i	microRNA let7i	ncRNA
chr10	122639078	122639078	41.9355	hyper	Intergenic	Intergenic	-5003	NM_027604	14479	Mm.244209	NM_027604	ENSMUSG00000020124	Usp15	4921514G19Rik|AI327321|E430033I05Rik|Gcap18	ubiquitin specific peptidase 15	protein-coding
chr10	122693100	122693100	-25.098	hypo	Intergenic	Intergenic	-8032	NM_001252387	268354	Mm.51939	NM_182807	ENSMUSG00000044071	Fam19a2	6330575M02|FAM19A2 TAFA-2|TAFA2|Tafa-2	family with sequence similarity 19, member A2	protein-coding
chr10	122739527	122739527	-36.6667	hypo	intron (NR_045514, intron 1 of 5)	intron (NR_045514, intron 1 of 5)	38395	NM_182807	268354	Mm.51939	NM_182807	ENSMUSG00000044071	Fam19a2	6330575M02|FAM19A2 TAFA-2|TAFA2|Tafa-2	family with sequence similarity 19, member A2	protein-coding
chr10	125276656	125276656	29.5042	hyper	Intergenic	Intergenic	-126619	NM_177152	320398	Mm.275586	NM_177152	ENSMUSG00000020105	Lrig3	9030421L11Rik|9130004I02Rik|9430095K15Rik|mKIAA3016	leucine-rich repeats and immunoglobulin-like domains 3	protein-coding
chr10	125428296	125428296	-50.5602	hypo	intron (NM_177152, intron 3 of 18)	intron (NM_177152, intron 3 of 18)	25021	NM_177152	320398	Mm.275586	NM_177152	ENSMUSG00000020105	Lrig3	9030421L11Rik|9130004I02Rik|9430095K15Rik|mKIAA3016	leucine-rich repeats and immunoglobulin-like domains 3	protein-coding
chr10	126128831	126128831	39.4737	hyper	Intergenic	Intergenic	18616	NR_105841	102465224		NR_105841	ENSMUSG00000098756	Mir378d	Gm27650|mmu-mir-378d	microRNA 378d	ncRNA
chr10	126300369	126300369	26.9478	hyper	Intergenic	Intergenic	38058	NM_001159559	68876	Mm.276769	NM_026858	ENSMUSG00000025436	Xrcc6bp1	1110068E08Rik|2410012H02Rik|Atp23	XRCC6 binding protein 1	protein-coding
chr10	126300464	126300464	65.3327	hyper	Intergenic	Intergenic	37963	NM_001159559	68876	Mm.276769	NM_026858	ENSMUSG00000025436	Xrcc6bp1	1110068E08Rik|2410012H02Rik|Atp23	XRCC6 binding protein 1	protein-coding
chr10	126462507	126462507	26.7992	hyper	intron (NM_025537, intron 4 of 5)	intron (NM_025537, intron 4 of 5)	5363	NM_025537	66399	Mm.29900	NM_025537	ENSMUSG00000040521	Tsfm	2310050B20Rik|9430024O13Rik|EF-TS|EF-Tsmt	Ts translation elongation factor, mitochondrial	protein-coding
chr10	126533741	126533741	27.0216	hyper	exon (NM_001171026, exon 14 of 15)	exon (NM_001171026, exon 14 of 15)	17778	NM_001033263	216439	Mm.336761	NM_001033263	ENSMUSG00000025422	Agap2	AGAP-2|Centg1|PIKE|cnt-g1|mKIAA0167	ArfGAP with GTPase domain, ankyrin repeat and PH domain 2	protein-coding
chr10	126764779	126764779	48.7654	hyper	exon (NM_001285785, exon 11 of 16)	exon (NM_001285785, exon 11 of 16)	3996	NM_146011	216445	Mm.227198	NM_146011	ENSMUSG00000040345	Arhgap9	AU043488	Rho GTPase activating protein 9	protein-coding
chr10	126918623	126918623	-28.4884	hypo	intron (NM_027900, intron 13 of 23)	intron (NM_027900, intron 13 of 23)	-20150	NM_177707	237611	Mm.32087	NM_177707	ENSMUSG00000040287	Stac3	9.83e+24	SH3 and cysteine rich domain 3	protein-coding
chr10	126918639	126918639	-59.0774	hypo	intron (NM_027900, intron 13 of 23)	intron (NM_027900, intron 13 of 23)	-20134	NM_177707	237611	Mm.32087	NM_177707	ENSMUSG00000040287	Stac3	9.83e+24	SH3 and cysteine rich domain 3	protein-coding
chr10	126993985	126993985	41.1765	hyper	exon (NM_008512, exon 51 of 89)	exon (NM_008512, exon 51 of 89)	-22370	NM_183297	104080	Mm.437200	NM_183297	ENSMUSG00000040258	Nxph4	1110036M10Rik|AI851051	neurexophilin 4	protein-coding
chr10	127186716	127186716	52.381	hyper	TTS (NM_007412)	TTS (NM_007412)	2138	NM_007412	11536	Mm.2857	NM_007412	ENSMUSG00000058396	Gpr182	AM-R|Admr|G10-D|Gpcr17|Gpcr22|MB10|NOW	G protein-coupled receptor 182	protein-coding
chr10	127384863	127384863	-27.704	hypo	Intergenic	Intergenic	49272	NM_027301	70061	Mm.158320	NM_027301	ENSMUSG00000040127	Sdr9c7	1810054F20Rik|Rdh20|Rdhs|SDR-O|Sdro	4short chain dehydrogenase/reductase family 9C, member 7	protein-coding
chr10	127464289	127464289	-46.707	hypo	intron (NM_008921, intron 11 of 12)	intron (NM_008921, intron 11 of 12)	-8113	NM_001282976	17938	Mm.3746	NM_013608	ENSMUSG00000061315	Naca	AL022831|AL024382|Gm1878|mKIAA0363|skNAC	nascent polypeptide-associated complex alpha polypeptide	protein-coding
chr10	127687360	127687360	-37.5	hypo	exon (NM_001136082, exon 24 of 29)	exon (NM_001136082, exon 24 of 29)	-3827	NM_133996	28194	Mm.439846	NM_133996	ENSMUSG00000051716	Apon	AI195275|D10Ucla2	apolipoprotein N	protein-coding
chr10	127699466	127699466	39.005	hyper	Intergenic	RLTR27|LTR|ERVK	-5587	NM_133997	103161	Mm.26513	NM_133997	ENSMUSG00000047631	Apof	AI255964	apolipoprotein F	protein-coding
chr10	127699470	127699470	52.2284	hyper	Intergenic	RLTR27|LTR|ERVK	-5583	NM_133997	103161	Mm.26513	NM_133997	ENSMUSG00000047631	Apof	AI255964	apolipoprotein F	protein-coding
chr10	127699484	127699484	37.2093	hyper	Intergenic	RLTR27|LTR|ERVK	-5569	NM_133997	103161	Mm.26513	NM_133997	ENSMUSG00000047631	Apof	AI255964	apolipoprotein F	protein-coding
chr10	127699487	127699487	80.678	hyper	Intergenic	RLTR27|LTR|ERVK	-5566	NM_133997	103161	Mm.26513	NM_133997	ENSMUSG00000047631	Apof	AI255964	apolipoprotein F	protein-coding
chr10	127808219	127808219	36.0465	hyper	Intergenic	Intergenic	-1126	NM_001081040	210582	Mm.296876	NM_001081040	ENSMUSG00000039914	Coq10a	Gm1	coenzyme Q10A	protein-coding
chr10	128944166	128944166	-25.7407	hypo	Intergenic	IAPEY3-int|LTR|ERVK	6224	NM_146933	258935	Mm.377756	NM_146933	ENSMUSG00000044025	Olfr790	MOR112-1	olfactory receptor 790	protein-coding
chr10	129965130	129965130	42.5926	hyper	Intergenic	RLTR9C|LTR|ERVK	-30695	NM_001103366	625131	Mm.469844	NM_001103366	ENSMUSG00000091511	Vmn2r87	EG625131	vomeronasal 2, receptor 87	protein-coding
chr11	3050503	3050503	-52.8945	hypo	intron (NM_030207, intron 14 of 32)	intron (NM_030207, intron 14 of 32)	26473	NR_003518	66776	Mm.247625	NR_003518		Pisd-ps3	4933439C20Rik	phosphatidylserine decarboxylase, pseudogene 3	pseudo
chr11	3268935	3268935	29.1667	hyper	intron (NM_010718, intron 2 of 15)	intron (NM_010718, intron 2 of 15)	2460	NM_173053	16886	Mm.124176	NM_010718	ENSMUSG00000020451	Limk2	Limk-2|whe	LIM motif-containing protein kinase 2	protein-coding
chr11	3275293	3275293	64.7731	hyper	intron (NM_010718, intron 2 of 15)	intron (NM_010718, intron 2 of 15)	-3898	NM_173053	16886	Mm.124176	NM_010718	ENSMUSG00000020451	Limk2	Limk-2|whe	LIM motif-containing protein kinase 2	protein-coding
chr11	3417202	3417202	26.9953	hyper	TTS (NM_001159284)	TTS (NM_001159284)	2515	NM_053267	114679	Mm.34046	NM_053267	ENSMUSG00000075702	Selenom	1500040L08Rik|A230103K18|Selm|Sepm	selenoprotein M	protein-coding
chr11	3421763	3421763	-39.3793	hypo	intron (NM_013870, intron 19 of 20)	intron (NM_013870, intron 19 of 20)	7076	NM_053267	114679	Mm.34046	NM_053267	ENSMUSG00000075702	Selenom	1500040L08Rik|A230103K18|Selm|Sepm	selenoprotein M	protein-coding
chr11	3529036	3529036	-33.3333	hypo	Intergenic	CpG	18503	NR_002322	544752	Mm.390314	NR_002321	ENSMUSG00000056579	Tug1	AI316828	taurine upregulated gene 1	ncRNA
chr11	3885480	3885480	-37.2312	hypo	intron (NM_016922, intron 2 of 3)	intron (NM_016922, intron 2 of 3)	1841	NM_001177703	53897	Mm.103414	NM_016922	ENSMUSG00000049721	Gal3st1	Cst|Gcst	galactose-3-O-sulfotransferase 1	protein-coding
chr11	3892564	3892564	84.0909	hyper	intron (NM_001177691, intron 1 of 2)	intron (NM_001177691, intron 1 of 2)	2628	NM_001177691	53897	Mm.103414	NM_016922	ENSMUSG00000049721	Gal3st1	Cst|Gcst	galactose-3-O-sulfotransferase 1	protein-coding
chr11	4203406	4203406	56.9565	hyper	Intergenic	Intergenic	36607	NM_001039537	16878	Mm.4964	NM_008501	ENSMUSG00000034394	Lif	-	leukemia inhibitory factor	protein-coding
chr11	4208522	4208522	31.1688	hyper	Intergenic	Intergenic	41723	NM_001039537	16878	Mm.4964	NM_008501	ENSMUSG00000034394	Lif	-	leukemia inhibitory factor	protein-coding
chr11	4540156	4540156	32.2127	hyper	intron (NM_029291, intron 1 of 19)	B1_Mur3|SINE|Alu	2360	NM_029291	75452	Mm.439906	NM_029291	ENSMUSG00000020412	Ascc2	1700011I11Rik|2610034L15Rik|AI482016|ASC1p100|AW046480	activating signal cointegrator 1 complex subunit 2	protein-coding
chr11	4583351	4583351	-48.4091	hypo	TTS (NM_029291)	TTS (NM_029291)	20996	NM_197979	66152	Mm.269736	NM_197979	ENSMUSG00000059534	Uqcr10	1110020P15Rik|AA960494|Ucrc	ubiquinol-cytochrome c reductase, complex III subunit X	protein-coding
chr11	4626242	4626242	-26.0417	hypo	intron (NM_026015, intron 2 of 5)	intron (NM_026015, intron 2 of 5)	20539	NM_138948	192650	Mm.207056	NM_138948	ENSMUSG00000009075	Cabp7	-	calcium binding protein 7	protein-coding
chr11	4703080	4703080	56.2715	hyper	intron (NM_010898, intron 7 of 15)	intron (NM_010898, intron 7 of 15)	30058	NM_001252253	18016	Mm.297109	NM_010898	ENSMUSG00000009073	Nf2	merlin	neurofibromin 2	protein-coding
chr11	4959357	4959357	26.7581	hyper	intron (NM_145216, intron 1 of 2)	intron (NM_145216, intron 1 of 2)	1226	NM_145216	75668	Mm.374836	NM_145216	ENSMUSG00000034209	Rasl10a	2210403B10Rik|AI852688	RAS-like, family 10, member A	protein-coding
chr11	5014208	5014208	-27.4994	hypo	intron (NM_080595, intron 13 of 14)	intron (NM_080595, intron 13 of 14)	14040	NM_001290493	279766	Mm.260866	NM_177370	ENSMUSG00000034175	Rhbdd3	Ptag	rhomboid domain containing 3	protein-coding
chr11	5143435	5143435	56.5657	hyper	intron (NM_032396, intron 2 of 8)	B3|SINE|B2	18178	NM_032396	84035	Mm.209989	NM_032396	ENSMUSG00000020393	Kremen1	AV002070|Kremen|Krm1	kringle containing transmembrane protein 1	protein-coding
chr11	5416830	5416830	-40.8425	hypo	Intergenic	Intergenic	-3814	NM_001271730	22433	Mm.469937	NM_013842	ENSMUSG00000020484	Xbp1	D11Ertd39e|TREB-5|TREB5|XBP-1	X-box binding protein 1	protein-coding
chr11	5768750	5768750	27.6596	hyper	exon (NM_009636, exon 14 of 21)	exon (NM_009636, exon 14 of 21)	6881	NM_001291857	11568	Mm.3317	NM_009636	ENSMUSG00000020473	Aebp1	ACLP	AE binding protein 1	protein-coding
chr11	5870460	5870460	-64.7059	hypo	3' UTR (NM_001174054, exon 21 of 21)	3' UTR (NM_001174054, exon 21 of 21)	14699	NM_019661	56418	Mm.294821	NM_019661	ENSMUSG00000002741	Ykt6	0610042I15Rik|1810013M05Rik|AW105923	YKT6 v-SNARE homolog (S. cerevisiae)	protein-coding
chr11	5925319	5925319	-32.8571	hypo	intron (NM_007595, intron 2 of 20)	intron (NM_007595, intron 2 of 20)	40432	NM_007595	12323	Mm.439733	NM_007595	ENSMUSG00000057897	Camk2b	CaMKII	calcium/calmodulin-dependent protein kinase II, beta	protein-coding
chr11	5955734	5955734	-37.6623	hypo	intron (NM_007595, intron 1 of 20)	intron (NM_007595, intron 1 of 20)	10017	NM_007595	12323	Mm.439733	NM_007595	ENSMUSG00000057897	Camk2b	CaMKII	calcium/calmodulin-dependent protein kinase II, beta	protein-coding
chr11	6053378	6053378	37.4224	hyper	intron (NM_173748, intron 2 of 5)	intron (NM_173748, intron 2 of 5)	19956	NR_029471	100042173	Mm.441799	NR_029471		Rps15a-ps6	Gm11968|OTTMUSG00000005107	ribosomal protein S15A, pseudogene 6	pseudo
chr11	6077985	6077985	25.9753	hyper	intron (NM_173748, intron 2 of 5)	intron (NM_173748, intron 2 of 5)	-4651	NR_029471	100042173	Mm.441799	NR_029471		Rps15a-ps6	Gm11968|OTTMUSG00000005107	ribosomal protein S15A, pseudogene 6	pseudo
chr11	6115203	6115203	68.8889	hyper	intron (NM_207242, intron 14 of 18)	intron (NM_207242, intron 14 of 18)	-14749	NM_173748	209586	Mm.25321	NM_173748	ENSMUSG00000053838	Nudcd3	AI427847|BC024322|mKIAA1068	NudC domain containing 3	protein-coding
chr11	6499022	6499022	52.1739	hyper	intron (NM_001081652, intron 3 of 7)	intron (NM_001081652, intron 3 of 7)	7035	NM_001081652	192950	Mm.337771	NM_001081652	ENSMUSG00000041073	Nacad	D230024G13Rik|mKIAA0363	NAC alpha domain containing	protein-coding
chr11	6513492	6513492	-25.9098	hypo	Intergenic	Intergenic	6930	NR_034042	100217467	Mm.247761	NR_034042		Snora5c	MBI-80	small nucleolar RNA, H/ACA box 5C	snoRNA
chr11	6568364	6568364	-36.0647	hypo	intron (NM_019511, intron 1 of 2)	L1M4b|LINE|L1	-8125	NR_028586	100041311	Mm.388018	NR_028586	ENSMUSG00000086373	Gm11978	OTTMUSG00000005125|OTTMUSG00000005127	predicted gene 11978	pseudo
chr11	6576420	6576420	43.5897	hyper	intron (NM_019511, intron 2 of 2)	intron (NM_019511, intron 2 of 2)	-16181	NR_028586	100041311	Mm.388018	NR_028586	ENSMUSG00000086373	Gm11978	OTTMUSG00000005125|OTTMUSG00000005127	predicted gene 11978	pseudo
chr11	6682695	6682695	-57.1429	hypo	Intergenic	Intergenic	-62655	NR_046025	626419	Mm.390334	NR_046025	ENSMUSG00000086808	Gm11981	OTTMUSG00000005129	predicted gene 11981	ncRNA
chr11	7747163	7747163	-35.1351	hypo	Intergenic	IAP-d-int|LTR|ERVK	-633237	NM_008343	16009	Mm.29254	NM_008343	ENSMUSG00000020427	Igfbp3	AI649005|IGFBP-3|IGgfbp3	insulin-like growth factor binding protein 3	protein-coding
chr11	7747178	7747178	-40.9091	hypo	Intergenic	IAP-d-int|LTR|ERVK	-633252	NM_008343	16009	Mm.29254	NM_008343	ENSMUSG00000020427	Igfbp3	AI649005|IGFBP-3|IGgfbp3	insulin-like growth factor binding protein 3	protein-coding
chr11	9031750	9031750	-29.8862	hypo	exon (NM_001159401, exon 5 of 9)	exon (NM_001159401, exon 5 of 9)	13240	NM_001159402	22271	Mm.4610	NM_009477	ENSMUSG00000020407	Upp1	AI325217|UPase|UdRPase|Up|Upp	uridine phosphorylase 1	protein-coding
chr11	10272181	10272181	31.3814	hyper	Intergenic	Intergenic	-741838	NM_177033	319922	Mm.337851	NM_177033	ENSMUSG00000050830	Vwc2	A930041G11Rik|G11|PSST739|UNQ739|cradin	von Willebrand factor C domain containing 2	protein-coding
chr11	11015098	11015098	25.9342	hyper	intron (NM_177033, intron 1 of 3)	intron (NM_177033, intron 1 of 3)	1079	NM_177033	319922	Mm.337851	NM_177033	ENSMUSG00000050830	Vwc2	A930041G11Rik|G11|PSST739|UNQ739|cradin	von Willebrand factor C domain containing 2	protein-coding
chr11	11793110	11793110	39.8673	hyper	intron (NM_001190448, intron 1 of 14)	intron (NM_001190448, intron 1 of 14)	-2699	NM_016672	13195	Mm.12906	NM_016672	ENSMUSG00000020182	Ddc	Aadc	dopa decarboxylase	protein-coding
chr11	11938759	11938759	-35.5797	hypo	Intergenic	Intergenic	-1336	NM_010345	14783	Mm.273117	NM_010345	ENSMUSG00000020176	Grb10	5730571D09Rik|AI325020|Meg1|mKIAA0207	growth factor receptor bound protein 10	protein-coding
chr11	12678390	12678390	27.2727	hyper	Intergenic	L1Md_F2|LINE|L1	-313427	NM_001282993	12808	Mm.22847	NM_172496	ENSMUSG00000020173	Cobl	-	cordon-bleu WH2 repeat	protein-coding
chr11	16039239	16039239	28.3709	hyper	Intergenic	Intergenic	-118488	NM_001290539	211739	Mm.284015	NM_145967	ENSMUSG00000048834	Vstm2a	Vstm2	V-set and transmembrane domain containing 2A	protein-coding
chr11	16552939	16552939	28.583	hyper	Intergenic	MT2A|LTR|ERVL	-99267	NM_207655	13649	Mm.8534	NM_007912	ENSMUSG00000020122	Egfr	9030024J15Rik|AI552599|Erbb|Errb1|Errp|Wa5|wa-2|wa2	epidermal growth factor receptor	protein-coding
chr11	16952197	16952197	-31.2883	hypo	exon (NM_029861, exon 1 of 3)	exon (NM_029861, exon 1 of 3)	260	NM_029861	380686	Mm.425666	NM_029861	ENSMUSG00000044629	Cnrip1	1500041B16Rik|3110054C06Rik|5330437A18Rik|AI854501|C2orf32	cannabinoid receptor interacting protein 1	protein-coding
chr11	16952208	16952208	-32.4324	hypo	exon (NM_029861, exon 1 of 3)	exon (NM_029861, exon 1 of 3)	271	NM_029861	380686	Mm.425666	NM_029861	ENSMUSG00000044629	Cnrip1	1500041B16Rik|3110054C06Rik|5330437A18Rik|AI854501|C2orf32	cannabinoid receptor interacting protein 1	protein-coding
chr11	16999107	16999107	34.4156	hyper	Intergenic	L1Md_Gf|LINE|L1	47170	NM_029861	380686	Mm.425666	NM_029861	ENSMUSG00000044629	Cnrip1	1500041B16Rik|3110054C06Rik|5330437A18Rik|AI854501|C2orf32	cannabinoid receptor interacting protein 1	protein-coding
chr11	18776645	18776645	41.5152	hyper	Intergenic	Intergenic	142327	NM_001193271	17268	Mm.356578	NM_010789	ENSMUSG00000020160	Meis1	C530044H18Rik|Evi8	Meis homeobox 1	protein-coding
chr11	18920754	18920754	66.6667	hyper	Intergenic	CpG	-1782	NM_010789	17268	Mm.356578	NM_010789	ENSMUSG00000020160	Meis1	C530044H18Rik|Evi8	Meis homeobox 1	protein-coding
chr11	19375669	19375669	37.5448	hyper	Intergenic	Intergenic	410391	NR_046037	74059	Mm.292321	NR_046037	ENSMUSG00000086025	4933406G16Rik	-	RIKEN cDNA 4933406G16 gene	ncRNA
chr11	19685391	19685391	48.5632	hyper	Intergenic	Intergenic	-139054	NM_033523	114716	Mm.266627	NM_033523	ENSMUSG00000045671	Spred2	C79158	sprouty-related, EVH1 domain containing 2	protein-coding
chr11	19832986	19832986	31.8152	hyper	intron (NM_033523, intron 1 of 5)	intron (NM_033523, intron 1 of 5)	8541	NM_033523	114716	Mm.266627	NM_033523	ENSMUSG00000045671	Spred2	C79158	sprouty-related, EVH1 domain containing 2	protein-coding
chr11	19850922	19850922	52.1431	hyper	intron (NM_033523, intron 1 of 5)	intron (NM_033523, intron 1 of 5)	26477	NM_033523	114716	Mm.266627	NM_033523	ENSMUSG00000045671	Spred2	C79158	sprouty-related, EVH1 domain containing 2	protein-coding
chr11	19851073	19851073	43.4262	hyper	intron (NM_033523, intron 1 of 5)	intron (NM_033523, intron 1 of 5)	26628	NM_033523	114716	Mm.266627	NM_033523	ENSMUSG00000045671	Spred2	C79158	sprouty-related, EVH1 domain containing 2	protein-coding
chr11	19852152	19852152	64.1975	hyper	intron (NM_033523, intron 1 of 5)	intron (NM_033523, intron 1 of 5)	27707	NM_033523	114716	Mm.266627	NM_033523	ENSMUSG00000045671	Spred2	C79158	sprouty-related, EVH1 domain containing 2	protein-coding
chr11	19865395	19865395	83.2895	hyper	intron (NM_033523, intron 1 of 5)	intron (NM_033523, intron 1 of 5)	40950	NM_033523	114716	Mm.266627	NM_033523	ENSMUSG00000045671	Spred2	C79158	sprouty-related, EVH1 domain containing 2	protein-coding
chr11	19917993	19917993	32.5955	hyper	intron (NM_033523, intron 4 of 5)	RSINE1|SINE|B4	93548	NM_033523	114716	Mm.266627	NM_033523	ENSMUSG00000045671	Spred2	C79158	sprouty-related, EVH1 domain containing 2	protein-coding
chr11	20159455	20159455	25.6198	hyper	Intergenic	MT2A|LTR|ERVL	-10028	NM_172260	216543	Mm.260314	NM_172260	ENSMUSG00000044066	Cep68	6030463E10Rik|AI481761|BC027174|Kiaa0582	centrosomal protein 68	protein-coding
chr11	20346547	20346547	-31.5217	hypo	Intergenic	Intergenic	-96709	NM_021372	58172	Mm.339676	NM_021372	ENSMUSG00000049800	Sertad2	AB041541|AU021878|Kiaa0127|MNCb-1504|SEI-2|Sei2|TRIP-Br2|mKIAA0127	SERTA domain containing 2	protein-coding
chr11	22538584	22538584	-33.6449	hypo	Intergenic	Intergenic	126298	NM_153596	103765	Mm.221274	NM_153596	ENSMUSG00000049904	Tmem17	AI503894|AW049890	transmembrane protein 17	protein-coding
chr11	22563282	22563282	-26.5379	hypo	Intergenic	RMER17C-int|LTR|ERVK	150996	NM_153596	103765	Mm.221274	NM_153596	ENSMUSG00000049904	Tmem17	AI503894|AW049890	transmembrane protein 17	protein-coding
chr11	22700602	22700602	33.7506	hyper	Intergenic	Intergenic	59133	NM_016888	53625	Mm.395495	NM_016888	ENSMUSG00000051650	B3gnt2	AA408337|AA409404|AW260308|B3Galt6|B3gnt1|BGnT-1|BGnT-2|BGnT1|BGnT2|Beta3gnt	UDP-GlcNAc:betaGal beta-1,3-N-acetylglucosaminyltransferase 2	protein-coding
chr11	22873161	22873161	36.1215	hyper	5' UTR (NM_011663, exon 1 of 1)	5' UTR (NM_011663, exon 1 of 1)	1156	NM_011663	22183	Mm.29542	NM_011663	ENSMUSG00000044068	Zrsr1	D11Ncvs75|Irlgs2|SP2|U2af1-rs1|U2afbp-rs	zinc finger (CCCH type), RNA binding motif and serine/arginine rich 1	protein-coding
chr11	23103875	23103875	31.2112	hyper	Intergenic	RLTR17|LTR|ERVK	51735	NR_131065	76993	Mm.59224	NR_131065	ENSMUSG00000086366	1700061J23Rik	-	RIKEN cDNA 1700061J23 gene	ncRNA
chr11	24213824	24213824	30.4348	hyper	Intergenic	Intergenic	-168085	NR_045857	71316	Mm.79162	NR_045857	ENSMUSG00000086892	4933430M04Rik	-	RIKEN cDNA 4933430M04 gene	ncRNA
chr11	25172737	25172737	30.9524	hyper	Intergenic	Intergenic	-53370	NR_045853	71234	Mm.158627	NR_045853	ENSMUSG00000033015	4933427E13Rik	-	RIKEN cDNA 4933427E13 gene	ncRNA
chr11	28549544	28549544	58.5784	hyper	Intergenic	Intergenic	-32020	NR_045906	72818	Mm.410846	NR_045906	ENSMUSG00000084966	2810471M01Rik	-	RIKEN cDNA 2810471M01 gene	ncRNA
chr11	30218903	30218903	-44.3937	hypo	Intergenic	RLTR1B|LTR|ERV1	-99131	NM_175836	20742	Mm.123110	NM_009260	ENSMUSG00000020315	Sptbn1	9930031C03Rik|AL033301|SPTB2|Spnb-2|Spnb2|elf1|elf3|mKIAA4049	spectrin beta, non-erythrocytic 1	protein-coding
chr11	31579981	31579981	-56.716	hypo	Intergenic	Intergenic	-8119	NM_001024919	69556	Mm.34183	NM_001024919	ENSMUSG00000044502	Bod1	2310022M17Rik|BOD2.1|Fam44b	biorientation of chromosomes in cell division 1	protein-coding
chr11	31773253	31773253	61.3636	hyper	exon (NM_001290676, exon 1 of 9)	exon (NM_001290676, exon 1 of 9)	2313	NM_026252	67579	Mm.339792	NM_026252	ENSMUSG00000020300	Cpeb4	Cpe-bp4|Cpeb-4|mCPEB-4	cytoplasmic polyadenylation element binding protein 4	protein-coding
chr11	32049756	32049756	-43.871	hypo	Intergenic	Intergenic	-48528	NR_130637	104692	Mm.414035	NR_130637	ENSMUSG00000086386	Gm12108	BB052462|OTTMUSG00000005365	predicted gene 12108	ncRNA
chr11	32224495	32224495	-66.6025	hypo	Intergenic	Intergenic	-23316	NM_177364	268396	Mm.227616	NM_177364	ENSMUSG00000040711	Sh3pxd2b	G431001E03Rik|TSK4|fad49	SH3 and PX domains 2B	protein-coding
chr11	32224516	32224516	-41.9314	hypo	Intergenic	Intergenic	-23295	NM_177364	268396	Mm.227616	NM_177364	ENSMUSG00000040711	Sh3pxd2b	G431001E03Rik|TSK4|fad49	SH3 and PX domains 2B	protein-coding
chr11	32431985	32431985	30.356	hyper	Intergenic	L1MB7|LINE|L1	-1281	NM_009288	20868	Mm.8235	NM_009288	ENSMUSG00000020272	Stk10	Gek1|Lok|mKIAA4026	serine/threonine kinase 10	protein-coding
chr11	32432141	32432141	50.3755	hyper	Intergenic	Intergenic	-1125	NM_009288	20868	Mm.8235	NM_009288	ENSMUSG00000020272	Stk10	Gek1|Lok|mKIAA4026	serine/threonine kinase 10	protein-coding
chr11	33014999	33014999	-45.9459	hypo	Intergenic	Intergenic	32401	NM_008005	14172	Mm.339812	NM_008005	ENSMUSG00000057967	Fgf18	D130055P09Rik|FGF-18	fibroblast growth factor 18	protein-coding
chr11	33719240	33719240	32.7485	hyper	intron (NM_001190885, intron 1 of 8)	intron (NM_001190885, intron 1 of 8)	24345	NM_001290690	70357	Mm.252514	NM_027398	ENSMUSG00000053519	Kcnip1	KCHIP1|Kchip1.2	Kv channel-interacting protein 1	protein-coding
chr11	33974457	33974457	43.29	hyper	intron (NM_010696, intron 8 of 20)	intron (NM_010696, intron 8 of 20)	27256	NM_010696	16822	Mm.265350	NM_010696	ENSMUSG00000002699	Lcp2	AI323664|BB161688|SLP-76|SLP76|m1Khoe|twm	lymphocyte cytosolic protein 2	protein-coding
chr11	35453171	35453171	82.2034	hyper	intron (NM_011412, intron 20 of 35)	intron (NM_011412, intron 20 of 35)	22853	NR_029799	723924		NR_029799	ENSMUSG00000065583	Mir218-2	Mirn218-2|mir-218-2	microRNA 218-2	ncRNA
chr11	35453183	35453183	95.7265	hyper	intron (NM_011412, intron 20 of 35)	intron (NM_011412, intron 20 of 35)	22865	NR_029799	723924		NR_029799	ENSMUSG00000065583	Mir218-2	Mirn218-2|mir-218-2	microRNA 218-2	ncRNA
chr11	35607383	35607383	32.3077	hyper	Intergenic	Intergenic	5003	NM_001004147	237730	Mm.189222	NM_001004147	ENSMUSG00000051062	Fbll1	AI595406	fibrillarin-like 1	protein-coding
chr11	35649605	35649605	-29.9105	hypo	Intergenic	Intergenic	-1575	NM_025936	104458	Mm.284906	NM_025936	ENSMUSG00000018848	Rars	2610011N19Rik|2610037E21Rik|AL033339|AW985894	arginyl-tRNA synthetase	protein-coding
chr11	35979164	35979164	-51.0352	hypo	intron (NM_011856, intron 8 of 28)	intron (NM_011856, intron 8 of 28)	-185573	NM_170779	211652	Mm.31267	NM_170779	ENSMUSG00000018849	Wwc1	AA408228|AU017197|BC037006|Kibra|mKIAA0869	WW, C2 and coiled-coil domain containing 1	protein-coding
chr11	37416218	37416218	-33.4368	hypo	Intergenic	Intergenic	-56273	NR_131154	100039148	Mm.120467	NR_131154	ENSMUSG00000087388	Gm12128	OTTMUSG00000005422	predicted gene 12128	ncRNA
chr11	37416226	37416226	-35.1652	hypo	Intergenic	Intergenic	-56265	NR_131154	100039148	Mm.120467	NR_131154	ENSMUSG00000087388	Gm12128	OTTMUSG00000005422	predicted gene 12128	ncRNA
chr11	39409937	39409937	82.2024	hyper	Intergenic	Intergenic	-206210	NR_126439	75315	Mm.461295	NR_126439		4930553C11Rik	-	RIKEN cDNA 4930553C11 gene	ncRNA
chr11	41601780	41601780	34.0426	hyper	Intergenic	Intergenic	212436	NM_177408	14406	Mm.5309	NM_008073	ENSMUSG00000020436	Gabrg2	GABAA-R|Gabrg-2|gamma2	gamma-aminobutyric acid (GABA) A receptor, subunit gamma 2	protein-coding
chr11	43200606	43200606	-59.375	hypo	Intergenic	Intergenic	-12643	NR_029558	387164		NR_029558	ENSMUSG00000065601	Mir146	Mirn146|miR-146a|mmu-mir-146	microRNA 146	ncRNA
chr11	43200618	43200618	-61.2903	hypo	Intergenic	Intergenic	-12655	NR_029558	387164		NR_029558	ENSMUSG00000065601	Mir146	Mirn146|miR-146a|mmu-mir-146	microRNA 146	ncRNA
chr11	43246955	43246955	44.2929	hyper	promoter-TSS (NM_148673)	promoter-TSS (NM_148673)	-278	NM_148673	193116	Mm.28200	NM_148673	ENSMUSG00000020409	Slu7	AU018913|D11Ertd730e|D3Bwg0878e	SLU7 splicing factor homolog (S. cerevisiae)	protein-coding
chr11	43370021	43370021	-27.7167	hypo	intron (NM_001045530, intron 2 of 5)	intron (NM_001045530, intron 2 of 5)	27770	NM_001045530	380694	Mm.247595	NM_001045530	ENSMUSG00000044707	Ccnjl	Gm877	cyclin J-like	protein-coding
chr11	43370047	43370047	36.2745	hyper	intron (NM_001045530, intron 2 of 5)	intron (NM_001045530, intron 2 of 5)	27796	NM_001045530	380694	Mm.247595	NM_001045530	ENSMUSG00000044707	Ccnjl	Gm877	cyclin J-like	protein-coding
chr11	43616408	43616408	-25.0524	hypo	intron (NM_001284381, intron 4 of 4)	intron (NM_001284381, intron 4 of 4)	33583	NM_007416	11548	Mm.39086	NM_007416	ENSMUSG00000050541	Adra1b	[a]1b	adrenergic receptor, alpha 1b	protein-coding
chr11	43649581	43649581	40.9091	hyper	exon (NM_001284380, exon 3 of 4)	exon (NM_001284380, exon 3 of 4)	410	NM_007416	11548	Mm.39086	NM_007416	ENSMUSG00000050541	Adra1b	[a]1b	adrenergic receptor, alpha 1b	protein-coding
chr11	44674607	44674607	-33.3333	hypo	intron (NM_007897, intron 6 of 15)	intron (NM_007897, intron 6 of 15)	243005	NM_007897	13591	Mm.439662	NM_007897	ENSMUSG00000057098	Ebf1	Ebf|O/E-1|OE-1|Olf-1|Olf1	early B cell factor 1	protein-coding
chr11	44777307	44777307	-34.2593	hypo	intron (NM_007897, intron 10 of 15)	intron (NM_007897, intron 10 of 15)	153123	NR_045100	100504255	Mm.123608	NR_045100	ENSMUSG00000084773	Gm12159	OTTMUSG00000005475	predicted gene 12159	ncRNA
chr11	46073836	46073836	-28.3333	hypo	intron (NM_001252460, intron 15 of 30)	MIR3|SINE|MIR	24777	NM_177075	320116	Mm.39600	NM_177075	ENSMUSG00000048721	Fndc9	C030019I05Rik	fibronectin type III domain containing 9	protein-coding
chr11	46264355	46264355	37.9032	hyper	Intergenic	Intergenic	-4078	NM_134250	171285	Mm.72168	NM_134250	ENSMUSG00000020399	Havcr2	TIM-3|Tim3|Timd3	hepatitis A virus cellular receptor 2	protein-coding
chr11	49716667	49716667	-29.4048	hypo	intron (NM_001347462, intron 1 of 13)	intron (NM_001347462, intron 1 of 13)	1004	NM_001347462	74563	Mm.258798	NM_029004	ENSMUSG00000020374	Rasgef1c	9130006A14Rik	RasGEF domain family, member 1C	protein-coding
chr11	49716671	49716671	-38.882	hypo	intron (NM_001347462, intron 1 of 13)	intron (NM_001347462, intron 1 of 13)	1008	NM_001347462	74563	Mm.258798	NM_029004	ENSMUSG00000020374	Rasgef1c	9130006A14Rik	RasGEF domain family, member 1C	protein-coding
chr11	49716676	49716676	-32.1154	hypo	intron (NM_001347462, intron 1 of 13)	intron (NM_001347462, intron 1 of 13)	1013	NM_001347462	74563	Mm.258798	NM_029004	ENSMUSG00000020374	Rasgef1c	9130006A14Rik	RasGEF domain family, member 1C	protein-coding
chr11	50219780	50219780	-55.5556	hypo	intron (NM_172557, intron 10 of 17)	intron (NM_172557, intron 10 of 17)	24833	NM_172557	216724	Mm.390400	NM_172557	ENSMUSG00000020375	Rufy1	3000002E04Rik|Rabip4|ZFYVE12	RUN and FYVE domain containing 1	protein-coding
chr11	50228159	50228159	29.892	hyper	intron (NM_172557, intron 6 of 17)	intron (NM_172557, intron 6 of 17)	16454	NM_172557	216724	Mm.390400	NM_172557	ENSMUSG00000020375	Rufy1	3000002E04Rik|Rabip4|ZFYVE12	RUN and FYVE domain containing 1	protein-coding
chr11	50334972	50334972	-53.9683	hypo	Intergenic	B3A|SINE|B2	-80615	NM_175643	216725	Mm.110597	NM_175643	ENSMUSG00000036545	Adamts2	ADAM-TS 2|ADAM-TS2|ADAMTS-2|PC I-NP|PCINP|pNPI	a disintegrin-like and metallopeptidase (reprolysin type) with thrombospondin type 1 motif, 2	protein-coding
chr11	50338768	50338768	-60.2294	hypo	Intergenic	Intergenic	-76819	NM_175643	216725	Mm.110597	NM_175643	ENSMUSG00000036545	Adamts2	ADAM-TS 2|ADAM-TS2|ADAMTS-2|PC I-NP|PCINP|pNPI	a disintegrin-like and metallopeptidase (reprolysin type) with thrombospondin type 1 motif, 2	protein-coding
chr11	50415892	50415892	25.9259	hyper	intron (NM_175643, intron 1 of 21)	CpG	305	NM_175643	216725	Mm.110597	NM_175643	ENSMUSG00000036545	Adamts2	ADAM-TS 2|ADAM-TS2|ADAMTS-2|PC I-NP|PCINP|pNPI	a disintegrin-like and metallopeptidase (reprolysin type) with thrombospondin type 1 motif, 2	protein-coding
chr11	50495742	50495742	32.7273	hyper	intron (NM_175643, intron 3 of 21)	intron (NM_175643, intron 3 of 21)	80155	NM_175643	216725	Mm.110597	NM_175643	ENSMUSG00000036545	Adamts2	ADAM-TS 2|ADAM-TS2|ADAMTS-2|PC I-NP|PCINP|pNPI	a disintegrin-like and metallopeptidase (reprolysin type) with thrombospondin type 1 motif, 2	protein-coding
chr11	50672913	50672913	-58.0019	hypo	intron (NM_173372, intron 8 of 10)	intron (NM_173372, intron 8 of 10)	8726	NM_173372	108072	Mm.134265	NM_173372	ENSMUSG00000000617	Grm6	BC021919|Gm3|Gprc1f|mGluR6|nerg1|nob2|nob3|nob4	glutamate receptor, metabotropic 6	protein-coding
chr11	50873680	50873680	42.623	hyper	intron (NM_001347495, intron 2 of 4)	intron (NM_001347495, intron 2 of 4)	921	NM_001347495	21408	Mm.4792	NM_009329	ENSMUSG00000020364	Zfp354a	AW488485|Tcf17|Znf354a|kid1	zinc finger protein 354A	protein-coding
chr11	50873694	50873694	31.3795	hyper	intron (NM_001347495, intron 2 of 4)	intron (NM_001347495, intron 2 of 4)	935	NM_001347495	21408	Mm.4792	NM_009329	ENSMUSG00000020364	Zfp354a	AW488485|Tcf17|Znf354a|kid1	zinc finger protein 354A	protein-coding
chr11	51460463	51460463	25.1748	hyper	intron (NM_145974, intron 1 of 4)	intron (NM_145974, intron 1 of 4)	-3993	NR_027958	97775	Mm.220299	NM_175289	ENSMUSG00000052563	D930048N14Rik	AI315703|R75254	RIKEN cDNA D930048N14 gene	ncRNA
chr11	51733505	51733505	34.5839	hyper	Intergenic	Intergenic	-47628	NM_029976	52626	Mm.289456	NM_029976	ENSMUSG00000020392	Cdkn2aipnl	A430101B06Rik|AA409260|D11Ertd497e|MNCb-1520	CDKN2A interacting protein N-terminal like	protein-coding
chr11	52097169	52097169	37.9495	hyper	promoter-TSS (NM_001313981)	promoter-TSS (NM_001313981)	-653	NM_001313981	21414	Mm.31630	NM_009331	ENSMUSG00000000782	Tcf7	AI465550|TCF-1|Tcf1	transcription factor 7, T cell specific	protein-coding
chr11	52097198	52097198	37.7811	hyper	promoter-TSS (NM_001313981)	promoter-TSS (NM_001313981)	-682	NM_001313981	21414	Mm.31630	NM_009331	ENSMUSG00000000782	Tcf7	AI465550|TCF-1|Tcf1	transcription factor 7, T cell specific	protein-coding
chr11	52153143	52153143	27.9311	hyper	Intergenic	Intergenic	-21221	NM_011694	22333	Mm.3555	NM_011694	ENSMUSG00000020402	Vdac1	AL033343|Vdac5|mVDAC1|mVDAC5	voltage-dependent anion channel 1	protein-coding
chr11	52154053	52154053	26.8293	hyper	Intergenic	Intergenic	-20311	NM_011694	22333	Mm.3555	NM_011694	ENSMUSG00000020402	Vdac1	AL033343|Vdac5|mVDAC1|mVDAC5	voltage-dependent anion channel 1	protein-coding
chr11	52155220	52155220	44.6542	hyper	Intergenic	Intergenic	-19144	NM_011694	22333	Mm.3555	NM_011694	ENSMUSG00000020402	Vdac1	AL033343|Vdac5|mVDAC1|mVDAC5	voltage-dependent anion channel 1	protein-coding
chr11	52167497	52167497	-36.8721	hypo	Intergenic	Intergenic	-6867	NM_011694	22333	Mm.3555	NM_011694	ENSMUSG00000020402	Vdac1	AL033343|Vdac5|mVDAC1|mVDAC5	voltage-dependent anion channel 1	protein-coding
chr11	52577633	52577633	38.1349	hyper	promoter-TSS (NM_177059)	promoter-TSS (NM_177059)	-575	NM_177059	320027	Mm.44518	NM_177059	ENSMUSG00000036264	Fstl4	B230374F23Rik|SPIG1|mKIAA1061	follistatin-like 4	protein-coding
chr11	52583680	52583680	-42.0675	hypo	intron (NM_177059, intron 1 of 15)	intron (NM_177059, intron 1 of 15)	5472	NM_177059	320027	Mm.44518	NM_177059	ENSMUSG00000036264	Fstl4	B230374F23Rik|SPIG1|mKIAA1061	follistatin-like 4	protein-coding
chr11	52583690	52583690	-40.4017	hypo	intron (NM_177059, intron 1 of 15)	intron (NM_177059, intron 1 of 15)	5482	NM_177059	320027	Mm.44518	NM_177059	ENSMUSG00000036264	Fstl4	B230374F23Rik|SPIG1|mKIAA1061	follistatin-like 4	protein-coding
chr11	53374347	53374347	-26.3788	hypo	Intergenic	MIRc|SINE|MIR	-6524	NM_001290806	16568	Mm.88694	NM_008443	ENSMUSG00000018395	Kif3a	Kif3|Kifl|Kns3	kinesin family member 3A	protein-coding
chr11	53447921	53447921	-47.4026	hypo	intron (NM_008355, intron 1 of 3)	intron (NM_008355, intron 1 of 3)	283	NM_008355	16163	Mm.1284	NM_008355	ENSMUSG00000020383	Il13	Il-13	interleukin 13	protein-coding
chr11	53545754	53545754	38.5714	hyper	Intergenic	Intergenic	11458	NM_010558	16191	Mm.4461	NM_010558	ENSMUSG00000036117	Il5	Il-5	interleukin 5	protein-coding
chr11	53552449	53552449	-29.4682	hypo	Intergenic	B1_Mus2|SINE|Alu	18153	NM_010558	16191	Mm.4461	NM_010558	ENSMUSG00000036117	Il5	Il-5	interleukin 5	protein-coding
chr11	53773981	53773981	-61.039	hypo	intron (NM_019723, intron 2 of 9)	intron (NM_019723, intron 2 of 9)	19548	NM_019723	56517	Mm.154284	NM_019723	ENSMUSG00000063652	Slc22a21	Octn3|Slc22a9	solute carrier family 22 (organic cation transporter), member 21	protein-coding
chr11	53807797	53807797	31.5589	hyper	intron (NM_019687, intron 5 of 9)	B2_Mm2|SINE|B2	-14268	NM_019723	56517	Mm.154284	NM_019723	ENSMUSG00000063652	Slc22a21	Octn3|Slc22a9	solute carrier family 22 (organic cation transporter), member 21	protein-coding
chr11	53888248	53888248	-55.398	hypo	Intergenic	Intergenic	-5729	NM_019417	30794	Mm.21830	NM_019417	ENSMUSG00000020388	Pdlim4	Ril	PDZ and LIM domain 4	protein-coding
chr11	53959586	53959586	50.6667	hyper	Intergenic	Intergenic	45160	NM_011031	18452	Mm.3705	NM_011031	ENSMUSG00000018906	P4ha2	AA407196|C76437|P4hl	procollagen-proline, 2-oxoglutarate 4-dioxygenase (proline 4-hydroxylase), alpha II polypeptide	protein-coding
chr11	55032477	55032477	-35.8974	hypo	intron (NM_153139, intron 2 of 10)	intron (NM_153139, intron 2 of 10)	14635	NM_153139	215335	Mm.35732	NM_153139	ENSMUSG00000020261	Slc36a1	5830411H19Rik|AI839897|Pat1	solute carrier family 36 (proton/amino acid symporter), member 1	protein-coding
chr11	55208458	55208458	28.0858	hyper	3' UTR (NM_001290817, exon 10 of 10)	3' UTR (NM_001290817, exon 10 of 10)	25124	NM_001290817	20692	Mm.291442	NM_009242	ENSMUSG00000018593	Sparc	BM-40|ON	secreted acidic cysteine rich glycoprotein	protein-coding
chr11	55208470	55208470	37.6238	hyper	3' UTR (NM_001290817, exon 10 of 10)	3' UTR (NM_001290817, exon 10 of 10)	25112	NM_001290817	20692	Mm.291442	NM_009242	ENSMUSG00000018593	Sparc	BM-40|ON	secreted acidic cysteine rich glycoprotein	protein-coding
chr11	55344647	55344647	31.1275	hyper	intron (NM_020492, intron 6 of 8)	intron (NM_020492, intron 6 of 8)	29919	NR_106112	102465760		NR_106112	ENSMUSG00000098906	Mir7652	Gm27932|mmu-mir-7652	microRNA 7652	ncRNA
chr11	55386848	55386848	28.0992	hyper	intron (NM_020492, intron 2 of 8)	intron (NM_020492, intron 2 of 8)	34852	NM_001290821	14654	Mm.89320	NM_020492	ENSMUSG00000000263	Glra1	nmf11|oscillator|ot|spasmodic|spd	glycine receptor, alpha 1 subunit	protein-coding
chr11	55733009	55733009	-50.4329	hypo	Intergenic	Intergenic	121480	NM_153079	216749	Mm.213205	NM_153079	ENSMUSG00000037393	Nmur2	Nmu2r	neuromedin U receptor 2	protein-coding
chr11	55898534	55898534	53.3801	hyper	Intergenic	Intergenic	-44045	NM_153079	216749	Mm.213205	NM_153079	ENSMUSG00000037393	Nmur2	Nmu2r	neuromedin U receptor 2	protein-coding
chr11	57245163	57245163	43.1388	hyper	Intergenic	Charlie7|DNA|MER1_type	86983	NM_001168668	67726	Mm.25632	NM_026342	ENSMUSG00000020523	Fam114a2	1810073G14Rik|9030624B09Rik	family with sequence similarity 114, member A2	protein-coding
chr11	57362890	57362890	41.8155	hyper	Intergenic	Intergenic	30723	NM_145426	216760	Mm.30501	NM_145426	ENSMUSG00000020522	Mfap3	2610509F16Rik|2700079M14Rik|AW536327	microfibrillar-associated protein 3	protein-coding
chr11	57484295	57484295	-55.8833	hypo	intron (NM_134189, intron 1 of 11)	intron (NM_134189, intron 1 of 11)	25351	NM_134189	171212	Mm.271670	NM_134189	ENSMUSG00000020520	Galnt10	AU018154|C330012K04Rik|GalNAc-T10|GalNAc-T9|Galnt9|ppGaNTase	UDP-N-acetyl-alpha-D-galactosamine:polypeptide N-acetylgalactosaminyltransferase 10	protein-coding
chr11	57725889	57725889	73.8462	hyper	Intergenic	Intergenic	-80240	NM_008213	15110	Mm.4746	NM_008213	ENSMUSG00000037335	Hand1	Ehand1|Hxt|Th1|Thing1|bHLHa27|eHAND	heart and neural crest derivatives expressed transcript 1	protein-coding
chr11	57883876	57883876	41.573	hyper	Intergenic	Intergenic	-33779	NM_026949	69125	Mm.28910	NM_026949	ENSMUSG00000020515	Cnot8	1500015I04Rik|1810022F04Rik|AA536816|AU015770|AU043059	CCR4-NOT transcription complex, subunit 8	protein-coding
chr11	57883882	57883882	37.0787	hyper	Intergenic	Intergenic	-33773	NM_026949	69125	Mm.28910	NM_026949	ENSMUSG00000020515	Cnot8	1500015I04Rik|1810022F04Rik|AA536816|AU015770|AU043059	CCR4-NOT transcription complex, subunit 8	protein-coding
chr11	57969125	57969125	44.4512	hyper	intron (NM_172558, intron 8 of 27)	intron (NM_172558, intron 8 of 27)	12916	NM_001166669	216766	Mm.275349	NM_172558	ENSMUSG00000037275	Gemin5	AA407055|AA407208|AI451603|BB194447|C330013N08	gem (nuclear organelle) associated protein 5	protein-coding
chr11	57969134	57969134	50.0305	hyper	exon (NM_001166669, exon 8 of 28)	exon (NM_001166669, exon 8 of 28)	12907	NM_001166669	216766	Mm.275349	NM_172558	ENSMUSG00000037275	Gemin5	AA407055|AA407208|AI451603|BB194447|C330013N08	gem (nuclear organelle) associated protein 5	protein-coding
chr11	58012065	58012065	-47.2727	hypo	promoter-TSS (NM_018738)	promoter-TSS (NM_018738)	-993	NM_018738	16145	Mm.33902	NM_018738	ENSMUSG00000078853	Igtp	AW558444|Irgm3	interferon gamma induced GTPase	protein-coding
chr11	58105050	58105050	-46.7544	hypo	Intergenic	Intergenic	-15521	NM_001040686	103836	Mm.41440	NM_182996	ENSMUSG00000037243	Zfp692	AI746306|AI839920|Zfp692-ps|Znf692	zinc finger protein 692	protein-coding
chr11	58268746	58268746	-30.3995	hypo	exon (NM_146878, exon 1 of 1)	exon (NM_146878, exon 1 of 1)	736	NM_146878	18329	Mm.222836	NM_146878	ENSMUSG00000043314	Olfr30	MOR2811|MTPCR07	olfactory receptor 30	protein-coding
chr11	58322783	58322783	59.7701	hyper	Intergenic	Intergenic	-6709	NM_001011861	100502887		NM_001011861	ENSMUSG00000058807	Olfr331	MOR275-4	olfactory receptor 331	protein-coding
chr11	58322795	58322795	35.3166	hyper	Intergenic	Intergenic	-6721	NM_001011861	100502887		NM_001011861	ENSMUSG00000058807	Olfr331	MOR275-4	olfactory receptor 331	protein-coding
chr11	58464587	58464587	-26.7883	hypo	exon (NM_001039047, exon 6 of 6)	exon (NM_001039047, exon 6 of 6)	10620	NM_001039047	216781	Mm.339507	NM_001039047	ENSMUSG00000037124	Trim58	Gm16|Gm1783	tripartite motif-containing 58	protein-coding
chr11	58784658	58784658	47.1872	hyper	exon (NM_031172, exon 7 of 7)	exon (NM_031172, exon 7 of 7)	-6937	NM_001290988	94091	Mm.248049	NM_053168	ENSMUSG00000020455	Trim11	-	tripartite motif-containing 11	protein-coding
chr11	58784662	58784662	57.4025	hyper	exon (NM_031172, exon 7 of 7)	exon (NM_031172, exon 7 of 7)	-6933	NM_001290988	94091	Mm.248049	NM_053168	ENSMUSG00000020455	Trim11	-	tripartite motif-containing 11	protein-coding
chr11	58804036	58804036	29.4118	hyper	exon (NM_001290988, exon 7 of 7)	exon (NM_001290988, exon 7 of 7)	12441	NM_053168	94091	Mm.248049	NM_053168	ENSMUSG00000020455	Trim11	-	tripartite motif-containing 11	protein-coding
chr11	58990813	58990813	28.9474	hyper	exon (NM_175452, exon 2 of 2)	exon (NM_175452, exon 2 of 2)	5515	NM_175452	118454	Mm.40016	NM_080454	ENSMUSG00000043448	Gjc2	B230382L12Rik|Cx47|Gja12	gap junction protein, gamma 2	protein-coding
chr11	59101737	59101737	-44.3386	hypo	intron (NM_009522, intron 1 of 3)	intron (NM_009522, intron 1 of 3)	2516	NM_009522	22416	Mm.1367	NM_009522	ENSMUSG00000009900	Wnt3a	Wnt-3a|vt	wingless-type MMTV integration site family, member 3A	protein-coding
chr11	59289643	59289643	28.195	hyper	Intergenic	B2_Mm1t|SINE|B2	-3667	NM_178417	237775	Mm.339604	NM_178417	ENSMUSG00000054519	Zfp867	-	zinc finger protein 867	protein-coding
chr11	59426559	59426559	-31.2301	hypo	promoter-TSS (NM_001011740)	promoter-TSS (NM_001011740)	91	NM_001011740	257886	Mm.457883	NM_001011740	ENSMUSG00000044061	Olfr225	MOR256-51	olfactory receptor 225	protein-coding
chr11	59654273	59654273	-46.0784	hypo	Intergenic	Intergenic	-1004	NM_011991	26572	Mm.40	NM_011991	ENSMUSG00000019373	Cops3	Csn3|Sgn3	COP9 signalosome subunit 3	protein-coding
chr11	59705679	59705679	45.119	hyper	Intergenic	Intergenic	-29322	NR_130986	69854	Mm.57859	NR_130986	ENSMUSG00000085551	1810063I02Rik	-	RIKEN cDNA 1810063I02 gene	ncRNA
chr11	60153097	60153097	48.1481	hyper	intron (NM_001039092, intron 1 of 13)	PB1|SINE|Alu	13310	NM_001039093	216810	Mm.218875	NM_153080	ENSMUSG00000000538	Tom1l2	2900016I08Rik|A730055F12Rik|AU042072|Srebf1	target of myb1-like 2 (chicken)	protein-coding
chr11	60281711	60281711	40	hyper	3' UTR (NM_021354, exon 13 of 13)	3' UTR (NM_021354, exon 13 of 13)	-1130	NM_182698	17910	Mm.89960	NM_010862	ENSMUSG00000042678	Myo15	Myo15a|sh-2|sh2	myosin XV	protein-coding
chr11	60525782	60525782	-26.2366	hypo	intron (NM_008502, intron 18 of 20)	intron (NM_008502, intron 18 of 20)	12590	NM_001159404	16897	Mm.285453	NM_008502	ENSMUSG00000020536	Llgl1	AI325176|Lgl1|Llglh|Mgl1	lethal giant larvae homolog 1 (Drosophila)	protein-coding
chr11	60724124	60724124	25.9036	hyper	intron (NM_025294, intron 1 of 2)	B1_Mus2|SINE|Alu	3170	NM_025294	24083	Mm.22780	NM_025294	ENSMUSG00000018931	Natd1	AI256713|F3-2|Gm16515|Gtlf3b	N-acetyltransferase domain containing 1	protein-coding
chr11	60770179	60770179	-38.7755	hypo	Intergenic	Intergenic	24620	NM_008928	26397	Mm.18494	NM_008928	ENSMUSG00000018932	Map2k3	AW212142|MEK3|MKK3|Prkmk3|mMKK3b	mitogen-activated protein kinase kinase 3	protein-coding
chr11	60903417	60903417	44.2308	hyper	Intergenic	Intergenic	24111	NM_010603	16515	Mm.4970	NM_010603	ENSMUSG00000042529	Kcnj12	IRK-2|IRK2|Kir2.2|MB-IRK2	potassium inwardly-rectifying channel, subfamily J, member 12	protein-coding
chr11	60961362	60961362	30.3245	hyper	TTS (NM_021349)	TTS (NM_021349)	7025	NM_021349	57916	Mm.265915	NM_021349	ENSMUSG00000010142	Tnfrsf13b	1200009E08Rik|Taci	tumor necrosis factor receptor superfamily, member 13b	protein-coding
chr11	61038655	61038655	57.3333	hyper	intron (NR_138545, intron 10 of 10)	intron (NR_138545, intron 10 of 10)	16411	NM_001112725	11670	Mm.4257	NM_007436	ENSMUSG00000019102	Aldh3a1	Ahd-4|Ahd4|Aldh|Aldh3	aldehyde dehydrogenase family 3, subfamily A1	protein-coding
chr11	61199505	61199505	-39.7749	hypo	Intergenic	Intergenic	-7928	NM_026183	67473	Mm.100741	NM_026183	ENSMUSG00000010122	Slc47a1	1300013J15Rik|AI036982|MATE1|mMATE1	solute carrier family 47, member 1	protein-coding
chr11	61210671	61210671	-25.4762	hypo	Intergenic	IAP-d-int|LTR|ERVK	-19094	NM_026183	67473	Mm.100741	NM_026183	ENSMUSG00000010122	Slc47a1	1300013J15Rik|AI036982|MATE1|mMATE1	solute carrier family 47, member 1	protein-coding
chr11	61263480	61263480	31.1877	hyper	exon (NM_001291024, exon 13 of 14)	exon (NM_001291024, exon 13 of 14)	4014	NM_009548	22671	Mm.89201	NM_009548	ENSMUSG00000010086	Rnf112	ZNF179|Zfp179|bfp|neurolastin	ring finger protein 112	protein-coding
chr11	61267311	61267311	53.0732	hyper	exon (NM_001291024, exon 1 of 14)	exon (NM_001291024, exon 1 of 14)	183	NM_009548	22671	Mm.89201	NM_009548	ENSMUSG00000010086	Rnf112	ZNF179|Zfp179|bfp|neurolastin	ring finger protein 112	protein-coding
chr11	61828845	61828845	29.5379	hyper	intron (NM_001281818, intron 1 of 14)	intron (NM_001281818, intron 1 of 14)	58580	NM_001281818	432572	Mm.438022	NM_001029936	ENSMUSG00000042331	Specc1	2810012G08Rik|B230396K10Rik|Cytsb	sperm antigen with calponin homology and coiled-coil domains 1	protein-coding
chr11	61939609	61939609	-45.7937	hypo	intron (NM_001029936, intron 2 of 12)	PB1D10|SINE|Alu	49083	NM_001029936	432572	Mm.438022	NM_001029936	ENSMUSG00000042331	Specc1	2810012G08Rik|B230396K10Rik|Cytsb	sperm antigen with calponin homology and coiled-coil domains 1	protein-coding
chr11	62041018	62041018	-25.4171	hypo	Intergenic	MIRb|SINE|MIR	-21468	NM_007413	11541	Mm.40740	NM_007413	ENSMUSG00000018500	Adora2b	A2BAR|A2BR|A2b|AA2BR|AI480866|AI605384	adenosine A2b receptor	protein-coding
chr11	62390052	62390052	53.0689	hyper	intron (NM_011706, intron 2 of 15)	intron (NM_011706, intron 2 of 15)	2064	NM_011706	22368	Mm.288064	NM_011706	ENSMUSG00000018507	Trpv2	GRC|OTRPC2|VRL-1|Vrl1	transient receptor potential cation channel, subfamily V, member 2	protein-coding
chr11	62394796	62394796	-45.473	hypo	exon (NM_011706, exon 4 of 16)	exon (NM_011706, exon 4 of 16)	6808	NM_011706	22368	Mm.288064	NM_011706	ENSMUSG00000018507	Trpv2	GRC|OTRPC2|VRL-1|Vrl1	transient receptor potential cation channel, subfamily V, member 2	protein-coding
chr11	62402181	62402181	-36.5854	hypo	intron (NM_011706, intron 6 of 15)	intron (NM_011706, intron 6 of 15)	14193	NM_011706	22368	Mm.288064	NM_011706	ENSMUSG00000018507	Trpv2	GRC|OTRPC2|VRL-1|Vrl1	transient receptor potential cation channel, subfamily V, member 2	protein-coding
chr11	62478670	62478670	27.1153	hyper	exon (NM_175002, exon 2 of 2)	exon (NM_175002, exon 2 of 2)	16504	NM_175002	216829	Mm.295306	NM_175002	ENSMUSG00000048497	Mmgt2	AI852046	membrane magnesium transporter 2	protein-coding
chr11	62478756	62478756	-54.8847	hypo	3' UTR (NM_175002, exon 2 of 2)	3' UTR (NM_175002, exon 2 of 2)	16590	NM_175002	216829	Mm.295306	NM_175002	ENSMUSG00000048497	Mmgt2	AI852046	membrane magnesium transporter 2	protein-coding
chr11	62563725	62563725	-55.4615	hypo	Intergenic	Intergenic	-21130	NM_133208	170740	Mm.339982	NM_133208	ENSMUSG00000005267	Zfp287	B230333C16Rik|SKAT-2|Skat2|Znf287|mszf16|mszf74	zinc finger protein 287	protein-coding
chr11	62563785	62563785	29.092	hyper	Intergenic	Intergenic	-21190	NM_133208	170740	Mm.339982	NM_133208	ENSMUSG00000005267	Zfp287	B230333C16Rik|SKAT-2|Skat2|Znf287|mszf16|mszf74	zinc finger protein 287	protein-coding
chr11	63525359	63525359	-28.2676	hypo	Intergenic	Intergenic	210427	NM_018805	54710	Mm.274426	NM_018805	ENSMUSG00000070407	Hs3st3b1	3-OST-3B|3OST3B1|3Ost3b|AU041882|AW536289|Hs3st3b|m3-OST-3B	heparan sulfate (glucosamine) 3-O-sulfotransferase 3B1	protein-coding
chr11	63924632	63924632	35.582	hyper	Intergenic	Intergenic	31646	NR_033780	66456	Mm.124828	NR_033780	ENSMUSG00000087497	2810001G20Rik	AW045514	RIKEN cDNA 2810001G20 gene	ncRNA
chr11	63924647	63924647	25.0238	hyper	Intergenic	Intergenic	31661	NR_033780	66456	Mm.124828	NR_033780	ENSMUSG00000087497	2810001G20Rik	AW045514	RIKEN cDNA 2810001G20 gene	ncRNA
chr11	63924678	63924678	40.3175	hyper	Intergenic	Intergenic	31692	NR_033780	66456	Mm.124828	NR_033780	ENSMUSG00000087497	2810001G20Rik	AW045514	RIKEN cDNA 2810001G20 gene	ncRNA
chr11	63998330	63998330	-26.9595	hypo	Intergenic	Intergenic	105344	NR_033780	66456	Mm.124828	NR_033780	ENSMUSG00000087497	2810001G20Rik	AW045514	RIKEN cDNA 2810001G20 gene	ncRNA
chr11	64325000	64325000	-51.8987	hypo	intron (NM_178870, intron 1 of 1)	intron (NM_178870, intron 1 of 1)	-74824	NR_028445	654805	Mm.436132	NR_028445		F930015N05Rik	-	RIKEN cDNA F930015N05 gene	ncRNA
chr11	64334300	64334300	69.0355	hyper	exon (NM_178870, exon 2 of 2)	exon (NM_178870, exon 2 of 2)	-84124	NR_028445	654805	Mm.436132	NR_028445		F930015N05Rik	-	RIKEN cDNA F930015N05 gene	ncRNA
chr11	64523870	64523870	-30.8387	hypo	Intergenic	MTD|LTR|MaLR	-268667	NM_023479	68626	Mm.157711	NM_023479	ENSMUSG00000020549	Elac2	1110017O07Rik|D11Wsu80e|Hpc2	elaC ribonuclease Z 2	protein-coding
chr11	64696373	64696373	30.7471	hyper	Intergenic	Intergenic	-96164	NM_023479	68626	Mm.157711	NM_023479	ENSMUSG00000020549	Elac2	1110017O07Rik|D11Wsu80e|Hpc2	elaC ribonuclease Z 2	protein-coding
chr11	65308458	65308458	48.75	hyper	Intergenic	Intergenic	-207123	NR_040280	327946	Mm.383301	NR_040280	ENSMUSG00000085162	Gm12295	A730013G04|OTTMUSG00000005904	predicted gene 12295	ncRNA
chr11	65628177	65628177	-41.4983	hypo	exon (NM_001302374, exon 2 of 7)	exon (NM_001302374, exon 2 of 7)	7500	NM_001302374	52712	Mm.340052	NM_026107	ENSMUSG00000018347	Zkscan6	1700128E15Rik|D11Ertd714e|KOX11|Zfp535|Znf18	zinc finger with KRAB and SCAN domains 6	protein-coding
chr11	66930970	66930970	-30.5098	hypo	intron (NR_038055, intron 2 of 4)	B1_Mus2|SINE|Alu	2612	NR_038055	74184	Mm.162554	NR_038055	ENSMUSG00000087410	2310065F04Rik	linc-Myh	RIKEN cDNA 2310065F04 gene	ncRNA
chr11	67358819	67358819	46.7857	hyper	intron (NM_008088, intron 1 of 13)	intron (NM_008088, intron 1 of 13)	12319	NM_008088	14457	Mm.40338	NM_008088	ENSMUSG00000033066	Gas7	AW124766|B230343A10Rik|Gas7-cb	growth arrest specific 7	protein-coding
chr11	67426451	67426451	40.9836	hyper	intron (NM_001277080, intron 2 of 12)	L1MB7|LINE|L1	16394	NM_001277079	14457	Mm.40338	NM_008088	ENSMUSG00000033066	Gas7	AW124766|B230343A10Rik|Gas7-cb	growth arrest specific 7	protein-coding
chr11	67502093	67502093	-72.4762	hypo	3' UTR (NM_008088, exon 14 of 14)	3' UTR (NM_008088, exon 14 of 14)	-6735	NM_009038	19674	Mm.439726	NM_009038	ENSMUSG00000020907	Rcvrn	CAR|S-modulin	recoverin	protein-coding
chr11	68002691	68002691	53.0136	hyper	intron (NM_018768, intron 7 of 7)	intron (NM_018768, intron 7 of 7)	-31703	NR_105833	102465219		NR_105833	ENSMUSG00000099174	Mir6406	Gm27981|mmu-mir-6406	microRNA 6406	ncRNA
chr11	68192377	68192377	27.9503	hyper	intron (NM_008744, intron 2 of 6)	intron (NM_008744, intron 2 of 6)	7951	NM_008744	18208	Mm.39095	NM_008744	ENSMUSG00000020902	Ntn1	AI561871|BC019633|Netrin-1	netrin 1	protein-coding
chr11	68200212	68200212	39.2857	hyper	5' UTR (NM_008744, exon 1 of 7)	5' UTR (NM_008744, exon 1 of 7)	116	NM_008744	18208	Mm.39095	NM_008744	ENSMUSG00000020902	Ntn1	AI561871|BC019633|Netrin-1	netrin 1	protein-coding
chr11	68305957	68305957	38.1818	hyper	exon (NM_177320, exon 10 of 19)	exon (NM_177320, exon 10 of 19)	-10564	NM_001004435	104709	Mm.234573	NM_001004435	ENSMUSG00000046207	Pik3r6	BB220380|p84|p84 PIKAP|p87(PIKAP)|p87PIKAP	phosphoinositide-3-kinase, regulatory subunit 6	protein-coding
chr11	68342202	68342202	-75.5198	hypo	intron (NM_001004435, intron 6 of 19)	intron (NM_001004435, intron 6 of 19)	25681	NR_126154	104709	Mm.234573	NM_001004435	ENSMUSG00000046207	Pik3r6	BB220380|p84|p84 PIKAP|p87(PIKAP)|p87PIKAP	phosphoinositide-3-kinase, regulatory subunit 6	protein-coding
chr11	68347156	68347156	36.6557	hyper	non-coding (NR_126153, exon 11 of 20)	non-coding (NR_126153, exon 11 of 20)	-22532	NM_146004	215723	Mm.131205	NM_146004	ENSMUSG00000048329	Mfsd6l	-	major facilitator superfamily domain containing 6-like	protein-coding
chr11	68800633	68800633	-27.4031	hypo	3' UTR (NM_001159519, exon 28 of 28)	3' UTR (NM_001159519, exon 28 of 28)	3547	NR_037222	100526545		NR_037222	ENSMUSG00000092727	Mir3062	mir-3062|mmu-mir-3062	microRNA 3062	ncRNA
chr11	68931030	68931030	39.7727	hyper	Intergenic	Intergenic	-2925	NM_033041	84653	Mm.98505	NM_033041	ENSMUSG00000023781	Hes7	bHLHb37	hairy and enhancer of split 7 (Drosophila)	protein-coding
chr11	68952862	68952862	40.5564	hyper	intron (NM_011786, intron 12 of 14)	intron (NM_011786, intron 12 of 14)	12983	NM_011786	23801	Mm.41989	NM_011786	ENSMUSG00000020892	Aloxe3	e-LOX-3|eLOX-3	arachidonate lipoxygenase 3	protein-coding
chr11	68967642	68967642	-31.9742	hypo	Intergenic	Intergenic	-2932	NM_009659	11686	Mm.340329	NM_009659	ENSMUSG00000032807	Alox12b	12R-LOX|Aloxe2|e-LOX2	arachidonate 12-lipoxygenase, 12R type	protein-coding
chr11	69329142	69329142	-31.9444	hypo	exon (NM_001081330, exon 11 of 86)	exon (NM_001081330, exon 11 of 86)	33468	NM_001081330	327954	Mm.247478	NM_177617	ENSMUSG00000005237	Dnah2	2900022L05Rik|4930564A01|D130094J20|D330014H01Rik|Dnahc2|Dnhd3	dynein, axonemal, heavy chain 2	protein-coding
chr11	69376520	69376520	41.2281	hyper	intron (NM_144824, intron 6 of 9)	intron (NM_144824, intron 6 of 9)	-2781	NM_007911	13643	Mm.249637	NM_007911	ENSMUSG00000003934	Efnb3	EFL-6|ELF-3|Elk-L3|Epl8|LERK-8|NLERK-2	ephrin B3	protein-coding
chr11	69418780	69418780	27.027	hyper	exon (NM_013415, exon 1 of 7)	exon (NM_013415, exon 1 of 7)	682	NM_013415	11932	Mm.235204	NM_013415	ENSMUSG00000041329	Atp1b2	Amog|Atpb-2	ATPase, Na+/K+ transporting, beta 2 polypeptide	protein-coding
chr11	69560450	69560450	-26.7857	hypo	exon (NM_001291068, exon 5 of 29)	exon (NM_001291068, exon 5 of 29)	11685	NM_001291068	20020	Mm.16533	NM_009089	ENSMUSG00000005198	Polr2a	220kDa|Rpb1|Rpo2-1	polymerase (RNA) II (DNA directed) polypeptide A	protein-coding
chr11	69589720	69589720	45.0994	hyper	exon (NM_029348, exon 3 of 4)	exon (NM_029348, exon 3 of 4)	10306	NM_029348	75580	Mm.426361	NM_029348	ENSMUSG00000018750	Zbtb4	2310026P19Rik|9230111I22Rik|mKIAA1538	zinc finger and BTB domain containing 4	protein-coding
chr11	69611540	69611540	-25.2941	hypo	intron (NM_010198, intron 5 of 5)	intron (NM_010198, intron 5 of 5)	-2101	NM_009601	11443	Mm.86425	NM_009601	ENSMUSG00000041189	Chrnb1	Achr-2|Acrb	cholinergic receptor, nicotinic, beta polypeptide 1 (muscle)	protein-coding
chr11	69665294	69665294	-35.2998	hypo	non-coding (NR_033133, exon 7 of 7)	non-coding (NR_033133, exon 7 of 7)	5148	NR_033133	70310	Mm.28874	NM_023564	ENSMUSG00000019461	Plscr3	2210403O21Rik|2610037N06Rik|ESTM3|X83310	phospholipid scramblase 3	protein-coding
chr11	69856163	69856163	30.8619	hyper	exon (NM_001109752, exon 17 of 20)	exon (NM_001109752, exon 17 of 20)	-11463	NM_001291131	11889	Mm.6559	NM_009714	ENSMUSG00000020884	Asgr1	ASGPR1|Asgr|Asgr-1|HL-1	asialoglycoprotein receptor 1	protein-coding
chr11	70003039	70003039	35.0322	hyper	Intergenic	Intergenic	22914	NM_001204252	17312	Mm.252405	NM_010796	ENSMUSG00000000318	Clec10a	CD301a|M-ASGP-BP-1|Mgl|Mgl1	C-type lectin domain family 10, member A	protein-coding
chr11	70288653	70288653	33.9525	hyper	Intergenic	B4|SINE|B4	-15167	NM_023158	66102	Mm.425692	NM_023158	ENSMUSG00000018920	Cxcl16	0910001K24Rik|AV290116|BB024863|CXCL16v1|CXCL16v2|SR-PSOX|Zmynd15|b2b498Clo	chemokine (C-X-C motif) ligand 16	protein-coding
chr11	70432036	70432036	-27.0687	hypo	intron (NM_009603, intron 3 of 11)	intron (NM_009603, intron 3 of 11)	660	NM_009603	11448	Mm.4980	NM_009603	ENSMUSG00000014609	Chrne	AChrepsilon|Acre|nAChRE	cholinergic receptor, nicotinic, epsilon polypeptide	protein-coding
chr11	70541790	70541790	-45.9821	hypo	exon (NM_153103, exon 23 of 23)	exon (NM_153103, exon 23 of 23)	22298	NR_105890	102465557		NR_105890	ENSMUSG00000105932	Mir6925	mmu-mir-6925	microRNA 6925	ncRNA
chr11	70589124	70589124	38.4601	hyper	Intergenic	ID_B1|SINE|B4	11175	NM_177565	193043	Mm.40966	NM_177565	ENSMUSG00000043602	Zfp3	AI854635|B230309J24|Fnp-1|Zfp-3	zinc finger protein 3	protein-coding
chr11	71551475	71551475	-64	hypo	Intergenic	Kanga2_a|DNA|Tc2	-12730	NM_177618	216881	Mm.48648	NM_177618	ENSMUSG00000020811	Wscd1	mKIAA0523	WSC domain containing 1	protein-coding
chr11	71551557	71551557	-55.3835	hypo	Intergenic	Kanga2_a|DNA|Tc2	-12648	NM_177618	216881	Mm.48648	NM_177618	ENSMUSG00000020811	Wscd1	mKIAA0523	WSC domain containing 1	protein-coding
chr11	71900520	71900520	29.6296	hyper	intron (NM_001081641, intron 3 of 18)	intron (NM_001081641, intron 3 of 18)	44516	NM_144526	109212	Mm.33118	NM_144526	ENSMUSG00000020808	Fam64a	2610008F03Rik|6720460F02Rik|AI115087|CATS	family with sequence similarity 64, member A	protein-coding
chr11	72127661	72127661	36.131	hyper	promoter-TSS (NM_001099688)	promoter-TSS (NM_001099688)	-285	NM_001099688	628100	Mm.390365	NM_001099688	ENSMUSG00000070388	Fbxo39	1700010H23Rik	F-box protein 39	protein-coding
chr11	72792200	72792200	-33.3333	hypo	exon (NM_016745, exon 12 of 22)	exon (NM_016745, exon 12 of 22)	17529	NM_016745	53313	Mm.6306	NM_016745	ENSMUSG00000020788	Atp2a3	SERCA3b|Serca3	ATPase, Ca++ transporting, ubiquitous	protein-coding
chr11	74642839	74642839	40.1705	hyper	Intergenic	Intergenic	-1587	NM_010813	17428	Mm.3759	NM_010813	ENSMUSG00000000282	Mnt	Rox|bHLHd3	max binding protein	protein-coding
chr11	74642854	74642854	25.3779	hyper	Intergenic	Intergenic	-1572	NM_010813	17428	Mm.3759	NM_010813	ENSMUSG00000000282	Mnt	Rox|bHLHd3	max binding protein	protein-coding
chr11	74660649	74660649	44.1953	hyper	Intergenic	Intergenic	16223	NM_010813	17428	Mm.3759	NM_010813	ENSMUSG00000000282	Mnt	Rox|bHLHd3	max binding protein	protein-coding
chr11	74695066	74695066	62.9371	hyper	intron (NM_197943, intron 2 of 22)	B4|SINE|B4	-13370	NR_105891	102465558		NR_105891	ENSMUSG00000098317	Mir6926	Gm27949|mmu-mir-6926	microRNA 6926	ncRNA
chr11	74966346	74966346	-66.962	hypo	intron (NM_001002764, intron 15 of 18)	intron (NM_001002764, intron 15 of 18)	15308	NM_001098203	15248	Mm.57250	NM_010430	ENSMUSG00000043099	Hic1	AA408311|HIC-1	hypermethylated in cancer 1	protein-coding
chr11	74979883	74979883	26.5045	hyper	exon (NM_001098203, exon 2 of 2)	exon (NM_001098203, exon 2 of 2)	1771	NM_001098203	15248	Mm.57250	NM_010430	ENSMUSG00000043099	Hic1	AA408311|HIC-1	hypermethylated in cancer 1	protein-coding
chr11	74980383	74980383	-29.4118	hypo	exon (NM_001098203, exon 2 of 2)	exon (NM_001098203, exon 2 of 2)	1271	NM_001098203	15248	Mm.57250	NM_010430	ENSMUSG00000043099	Hic1	AA408311|HIC-1	hypermethylated in cancer 1	protein-coding
chr11	75006104	75006104	-29.6472	hypo	Intergenic	Intergenic	-1391	NM_177708	237847	Mm.82661	NM_177708	ENSMUSG00000045287	Rtn4rl1	Ngr3|Ngrh2|Ngrl2	reticulon 4 receptor-like 1	protein-coding
chr11	75057821	75057821	39.7263	hyper	intron (NM_177708, intron 1 of 1)	intron (NM_177708, intron 1 of 1)	50326	NM_177708	237847	Mm.82661	NM_177708	ENSMUSG00000045287	Rtn4rl1	Ngr3|Ngrh2|Ngrl2	reticulon 4 receptor-like 1	protein-coding
chr11	75073131	75073131	32.3529	hyper	intron (NM_177708, intron 1 of 1)	L2a|LINE|L2	65636	NM_177708	237847	Mm.82661	NM_177708	ENSMUSG00000045287	Rtn4rl1	Ngr3|Ngrh2|Ngrl2	reticulon 4 receptor-like 1	protein-coding
chr11	75092970	75092970	-27.1186	hypo	Intergenic	Intergenic	68915	NM_001164223	68275	Mm.102574	NM_026653	ENSMUSG00000000751	Rpa1	5031405K23Rik|70kDa|AA589576|AW557552|RF-A|RP-A|Rpa	replication protein A1	protein-coding
chr11	75107780	75107780	49.0291	hyper	Intergenic	Intergenic	54105	NM_001164223	68275	Mm.102574	NM_026653	ENSMUSG00000000751	Rpa1	5031405K23Rik|70kDa|AA589576|AW557552|RF-A|RP-A|Rpa	replication protein A1	protein-coding
chr11	75107823	75107823	55.4577	hyper	Intergenic	Intergenic	54062	NM_001164223	68275	Mm.102574	NM_026653	ENSMUSG00000000751	Rpa1	5031405K23Rik|70kDa|AA589576|AW557552|RF-A|RP-A|Rpa	replication protein A1	protein-coding
chr11	75139375	75139375	-46.3415	hypo	intron (NM_026653, intron 5 of 16)	intron (NM_026653, intron 5 of 16)	22510	NM_001164223	68275	Mm.102574	NM_026653	ENSMUSG00000000751	Rpa1	5031405K23Rik|70kDa|AA589576|AW557552|RF-A|RP-A|Rpa	replication protein A1	protein-coding
chr11	75265858	75265858	-38.0282	hypo	exon (NM_138950, exon 1 of 10)	exon (NM_138950, exon 1 of 10)	2361	NM_138950	192652	Mm.340378	NM_138950	ENSMUSG00000045374	Wdr81	BC054822|Gm883|mFLJ00182|nur5	WD repeat domain 81	protein-coding
chr11	75266468	75266468	-35.6974	hypo	exon (NM_138950, exon 1 of 10)	exon (NM_138950, exon 1 of 10)	1751	NM_138950	192652	Mm.340378	NM_138950	ENSMUSG00000045374	Wdr81	BC054822|Gm883|mFLJ00182|nur5	WD repeat domain 81	protein-coding
chr11	75323234	75323234	30.3959	hyper	promoter-TSS (NM_001029938)	promoter-TSS (NM_001029938)	-362	NM_001029938	280408	Mm.41416	NM_001029938	ENSMUSG00000038195	Rilp	AI835553|Gm857	Rab interacting lysosomal protein	protein-coding
chr11	75350854	75350854	32.7586	hyper	intron (NM_001199283, intron 2 of 13)	ID4_|SINE|ID	5240	NM_001199283	215113	Mm.11186	NM_173388	ENSMUSG00000038178	Slc43a2	7630402D21Rik|BC042513|Lat4	solute carrier family 43, member 2	protein-coding
chr11	75760080	75760080	38.9762	hyper	Intergenic	Intergenic	-20687	NM_001291159	380714	Mm.425697	NM_029548	ENSMUSG00000020847	Rph3al	Gm1753|Noc2	rabphilin 3A-like (without C2 domains)	protein-coding
chr11	75790479	75790479	-45.2381	hypo	Intergenic	Intergenic	-22935	NM_198637	74230	Mm.271247	NM_198637	ENSMUSG00000053783	1700016K19Rik	Liat1	RIKEN cDNA 1700016K19 gene	protein-coding
chr11	75806851	75806851	30.2349	hyper	Intergenic	MTD|LTR|MaLR	-6563	NM_198637	74230	Mm.271247	NM_198637	ENSMUSG00000053783	1700016K19Rik	Liat1	RIKEN cDNA 1700016K19 gene	protein-coding
chr11	76204527	76204527	-36.4838	hypo	intron (NM_008750, intron 1 of 7)	intron (NM_008750, intron 1 of 7)	8116	NM_008750	18230	Mm.27915	NM_008750	ENSMUSG00000020844	Nxn	l11Jus13	nucleoredoxin	protein-coding
chr11	76277109	76277109	63.6905	hyper	exon (NM_198018, exon 7 of 22)	exon (NM_198018, exon 7 of 22)	4858	NM_001291186	109934	Mm.258939	NM_198018	ENSMUSG00000017631	Abr	-	active BCR-related gene	protein-coding
chr11	76479835	76479835	27.7778	hyper	Intergenic	CpG	-6137	NM_177182	320522	Mm.131585	NM_177182	ENSMUSG00000044243	Bhlha9	A830053O21Rik|Fingerin	basic helix-loop-helix family, member a9	protein-coding
chr11	76486778	76486778	25.2499	hyper	3' UTR (NM_177182, exon 1 of 1)	3' UTR (NM_177182, exon 1 of 1)	806	NM_177182	320522	Mm.131585	NM_177182	ENSMUSG00000044243	Bhlha9	A830053O21Rik|Fingerin	basic helix-loop-helix family, member a9	protein-coding
chr11	76523256	76523256	25.8399	hyper	Intergenic	Intergenic	29881	NM_177709	237858	Mm.127006	NM_177709	ENSMUSG00000046275	Tusc5	C130069F04Rik|DSPB1|Lost1	tumor suppressor candidate 5	protein-coding
chr11	77301623	77301623	-25.9319	hypo	intron (NM_172945, intron 1 of 15)	intron (NM_172945, intron 1 of 15)	1557	NM_172945	268445	Mm.39296	NM_172945	ENSMUSG00000037907	Ankrd13b	AW124583|B930093C12Rik	ankyrin repeat domain 13b	protein-coding
chr11	77322359	77322359	81.0127	hyper	exon (NM_001024920, exon 6 of 7)	exon (NM_001024920, exon 6 of 7)	4416	NM_001024920	216964	Mm.341211	NM_001024920	ENSMUSG00000044328	Trp53i13	2410019G02Rik|Tp53i13	transformation related protein 53 inducible protein 13	protein-coding
chr11	77331953	77331953	-37.1228	hypo	exon (NM_026185, exon 2 of 2)	exon (NM_026185, exon 2 of 2)	3334	NM_026185	67477	Mm.432526	NM_026185	ENSMUSG00000000686	Abhd15	1300007F04Rik	abhydrolase domain containing 15	protein-coding
chr11	77404569	77404569	40.6915	hyper	intron (NM_144825, intron 1 of 19)	ID_B1|SINE|B4	16748	NM_144825	216965	Mm.340436	NM_144825	ENSMUSG00000017291	Taok1	2810468K05Rik|AU020252|D130018F14Rik|Map3k16|Markk|Psk2|mKIAA1361	TAO kinase 1	protein-coding
chr11	77477110	77477110	-43.7037	hypo	Intergenic	Intergenic	-22531	NM_001024205	68564	Mm.428996	NM_001024205	ENSMUSG00000037857	Nufip2	1110001M19Rik|9530056D24Rik|AI256692|AI461731|PIG1|mKIAA1321	nuclear fragile X mental retardation protein interacting protein 2	protein-coding
chr11	77658378	77658378	29.5455	hyper	intron (NM_001291214, intron 26 of 38)	B1_Mus2|SINE|Alu	43578	NM_001291214	360013	Mm.341248	NM_011586	ENSMUSG00000000631	Myo18a	MAJN|MyoPDZ|MysPDZ|SP-R210	myosin XVIIIA	protein-coding
chr11	77663750	77663750	-59.0779	hypo	exon (NM_001291212, exon 36 of 41)	exon (NM_001291212, exon 36 of 41)	43624	NM_008952	19193	Mm.8543	NM_008952	ENSMUSG00000017453	Pipox	LPIPOX|Pso	pipecolic acid oxidase	protein-coding
chr11	77672828	77672828	74.5945	hyper	intron (NM_001291214, intron 38 of 38)	intron (NM_001291214, intron 38 of 38)	34546	NM_008952	19193	Mm.8543	NM_008952	ENSMUSG00000017453	Pipox	LPIPOX|Pso	pipecolic acid oxidase	protein-coding
chr11	77710881	77710881	38.0952	hyper	Intergenic	Intergenic	-3507	NM_008952	19193	Mm.8543	NM_008952	ENSMUSG00000017453	Pipox	LPIPOX|Pso	pipecolic acid oxidase	protein-coding
chr11	77745821	77745821	34.0812	hyper	intron (NM_021286, intron 1 of 16)	intron (NM_021286, intron 1 of 16)	1480	NM_001291225	20370	Mm.229330	NM_021286	ENSMUSG00000000632	Sez6	BSRP-C|D11Bhm177e|sez-6	seizure related gene 6	protein-coding
chr11	78097883	78097883	-78.2446	hypo	intron (NM_001002004, intron 28 of 38)	intron (NM_001002004, intron 28 of 38)	-6460	NM_001287206	216976	Mm.477146	NM_001045522		BC030499	BC037104|Sgk494	cDNA sequence BC030499	protein-coding
chr11	78139502	78139502	-80.303	hypo	exon (NM_001303423, exon 8 of 9)	exon (NM_001303423, exon 8 of 9)	1802	NM_009657	11676	Mm.7729	NM_009657	ENSMUSG00000017390	Aldoc	AI847350|AU040929|Aldo3|Scrg2	aldolase C, fructose-bisphosphate	protein-coding
chr11	78143968	78143968	53.8462	hyper	intron (NM_201406, intron 3 of 11)	L1Md_F3|LINE|L1	2044	NM_201406	276846	Mm.295908	NM_201406	ENSMUSG00000041958	Pigs	BC058979|Gm393|Gm689	phosphatidylinositol glycan anchor biosynthesis, class S	protein-coding
chr11	78214308	78214308	25.1656	hyper	exon (NM_022411, exon 7 of 12)	exon (NM_022411, exon 7 of 12)	6321	NR_003282	790911	Mm.457257	NR_003282	ENSMUSG00000085747	Slc13a2os	Gm11194|OTTMUSG00000000132	solute carrier family 13 (sodium-dependent dicarboxylate transporter), member 2, opposite strand	ncRNA
chr11	78310524	78310524	36.7614	hyper	exon (NM_001168521, exon 1 of 9)	exon (NM_001168521, exon 1 of 9)	732	NM_172795	237868	Mm.210332	NM_172795	ENSMUSG00000050132	Sarm1	A830091I15Rik|C78606|MyD885|Sarm	sterile alpha and HEAT/Armadillo motif containing 1	protein-coding
chr11	78619454	78619454	-77.8049	hypo	Intergenic	ORR1E|LTR|MaLR	-20643	NM_001076681	66274	Mm.258932	NM_001076681	ENSMUSG00000072640	Lyrm9	1810012P15Rik	LYR motif containing 9	protein-coding
chr11	78629525	78629525	-31.8333	hypo	Intergenic	Intergenic	-10572	NM_001076681	66274	Mm.258932	NM_001076681	ENSMUSG00000072640	Lyrm9	1810012P15Rik	LYR motif containing 9	protein-coding
chr11	78843313	78843313	25.2707	hyper	intron (NM_013571, intron 9 of 17)	intron (NM_013571, intron 9 of 17)	6214	NR_045873	790910	Mm.440410	NR_045873		Gm11201	ENSMUSG00000072637|OTTMUSG00000000169	predicted gene 11201	ncRNA
chr11	78926013	78926013	93.5484	hyper	intron (NM_013571, intron 1 of 17)	intron (NM_013571, intron 1 of 17)	33843	NM_013571	16706	Mm.4745	NM_013571	ENSMUSG00000018334	Ksr1	AW492498|B-KSR1|D11Bhm183e|D11Bhm184e|Ksr|RSU2|hb	kinase suppressor of ras 1	protein-coding
chr11	79054275	79054275	-36.7347	hypo	exon (NM_001042565, exon 3 of 4)	exon (NM_001042565, exon 3 of 4)	2251	NM_001042565	78889	Mm.307022	NM_019653	ENSMUSG00000017677	Wsb1	1110056B13Rik|2700038M07Rik	WD repeat and SOCS box-containing 1	protein-coding
chr11	79364640	79364640	30	hyper	intron (NM_010897, intron 47 of 57)	intron (NM_010897, intron 47 of 57)	-20529	NM_010161	14017	Mm.439665	NM_010161	ENSMUSG00000078771	Evi2a	AW491894|Evi-2|Evi2	ecotropic viral integration site 2a	protein-coding
chr11	79493460	79493460	34.6101	hyper	intron (NM_175543, intron 3 of 14)	RMER15|LTR|ERVL	-4872	NR_045898	72218	Mm.443271	NR_045898	ENSMUSG00000086569	Rab11fip4os2	1700020F10Rik|4930542H20Rik|Rab11fib4os2	RAB11 family interacting protein 4 (class II), opposite strand 2	ncRNA
chr11	79697508	79697508	74.2484	hyper	Intergenic	MURVY-LTR|LTR|ERV1	78381	NM_144826	216987	Mm.274961	NM_144826	ENSMUSG00000035575	Utp6	4732497O03Rik|HCA66	UTP6 small subunit processome component	protein-coding
chr11	79951532	79951532	31.5789	hyper	exon (NM_183275, exon 3 of 4)	exon (NM_183275, exon 3 of 4)	4123	NM_183275	68550	Mm.18466	NM_183275	ENSMUSG00000046909	Tefm	1110002N22Rik	transcription elongation factor, mitochondrial	protein-coding
chr11	79958838	79958838	31.25	hyper	Intergenic	RSINE1|SINE|B4	-3183	NM_183275	68550	Mm.18466	NM_183275	ENSMUSG00000046909	Tefm	1110002N22Rik	transcription elongation factor, mitochondrial	protein-coding
chr11	80113666	80113666	35.4167	hyper	promoter-TSS (NM_139228)	promoter-TSS (NM_139228)	-748	NM_139228	246104	Mm.194148	NM_139228	ENSMUSG00000017692	Rhbdl3	AI847581|Rhbdl4|Rhomr1|Vrho	rhomboid, veinlet-like 3 (Drosophila)	protein-coding
chr11	80277506	80277506	-33.3333	hypo	intron (NM_178616, intron 8 of 13)	B2_Mm1a|SINE|B2	-13042	NM_009871	12569	Mm.142275	NM_009871	ENSMUSG00000048895	Cdk5r1	Cdk5r|D11Bwg0379e|p25|p35	cyclin-dependent kinase 5, regulatory subunit 1 (p35)	protein-coding
chr11	80291503	80291503	40	hyper	exon (NM_009871, exon 1 of 1)	exon (NM_009871, exon 1 of 1)	955	NM_009871	12569	Mm.142275	NM_009871	ENSMUSG00000048895	Cdk5r1	Cdk5r|D11Bwg0379e|p25|p35	cyclin-dependent kinase 5, regulatory subunit 1 (p35)	protein-coding
chr11	80291525	80291525	44.4444	hyper	exon (NM_009871, exon 1 of 1)	exon (NM_009871, exon 1 of 1)	977	NM_009871	12569	Mm.142275	NM_009871	ENSMUSG00000048895	Cdk5r1	Cdk5r|D11Bwg0379e|p25|p35	cyclin-dependent kinase 5, regulatory subunit 1 (p35)	protein-coding
chr11	80638016	80638016	26.7327	hyper	Intergenic	Intergenic	14099	NM_029537	103743	Mm.27682	NM_029537	ENSMUSG00000035413	Tmem98	6530411B15Rik|AI463522	transmembrane protein 98	protein-coding
chr11	80790772	80790772	-34.1737	hypo	intron (NM_001034013, intron 1 of 9)	intron (NM_001034013, intron 1 of 9)	118881	NM_029367	75622	Mm.26988	NM_029367	ENSMUSG00000053184	Spaca3	1700025M08Rik|ALLP17|Lyc3|SLLP1|mSLLP1	sperm acrosome associated 3	protein-coding
chr11	80790912	80790912	-66.5242	hypo	intron (NM_001034013, intron 1 of 9)	intron (NM_001034013, intron 1 of 9)	119021	NM_029367	75622	Mm.26988	NM_029367	ENSMUSG00000053184	Spaca3	1700025M08Rik|ALLP17|Lyc3|SLLP1|mSLLP1	sperm acrosome associated 3	protein-coding
chr11	81250822	81250822	-45.283	hypo	intron (NM_001034013, intron 1 of 9)	intron (NM_001034013, intron 1 of 9)	136219	NM_001033765	237880	Mm.435528	NM_001033765		1700071K01Rik	-	RIKEN cDNA 1700071K01 gene	protein-coding
chr11	81399616	81399616	-35.7085	hypo	intron (NM_001034013, intron 1 of 9)	intron (NM_001034013, intron 1 of 9)	-12575	NM_001033765	237880	Mm.435528	NM_001033765		1700071K01Rik	-	RIKEN cDNA 1700071K01 gene	protein-coding
chr11	81413236	81413236	-28.8889	hypo	intron (NM_001034013, intron 1 of 9)	intron (NM_001034013, intron 1 of 9)	-26195	NM_001033765	237880	Mm.435528	NM_001033765		1700071K01Rik	-	RIKEN cDNA 1700071K01 gene	protein-coding
chr11	81977203	81977203	65.2632	hyper	Intergenic	RLTR17|LTR|ERVK	16111	NM_011329	20290	Mm.1283	NM_011329	ENSMUSG00000020702	Ccl1	BF534335|I-309|Scya1|Tca-3	chemokine (C-C motif) ligand 1	protein-coding
chr11	81977208	81977208	77.4194	hyper	Intergenic	RLTR17|LTR|ERVK	16106	NM_011329	20290	Mm.1283	NM_011329	ENSMUSG00000020702	Ccl1	BF534335|I-309|Scya1|Tca-3	chemokine (C-C motif) ligand 1	protein-coding
chr11	81977412	81977412	-45.3659	hypo	Intergenic	Intergenic	15902	NM_011329	20290	Mm.1283	NM_011329	ENSMUSG00000020702	Ccl1	BF534335|I-309|Scya1|Tca-3	chemokine (C-C motif) ligand 1	protein-coding
chr11	82132531	82132531	25.6168	hyper	Intergenic	Intergenic	-69871	NM_001304439	270893	Mm.341593	NM_023438	ENSMUSG00000020701	Tmem132e	Gm644	transmembrane protein 132E	protein-coding
chr11	82322998	82322998	29.1179	hyper	Intergenic	Intergenic	120596	NM_001304439	270893	Mm.341593	NM_023438	ENSMUSG00000020701	Tmem132e	Gm644	transmembrane protein 132E	protein-coding
chr11	82398490	82398490	-45.5072	hypo	Intergenic	B1_Mus1|SINE|Alu	-48365	NR_033582	791422	Mm.341562	NR_033582	ENSMUSG00000069796	Gm11426	OTTMUSG00000000913	predicted gene 11426	ncRNA
chr11	82674852	82674852	49.4845	hyper	intron (NM_001164569, intron 1 of 7)	B1_Mur4|SINE|Alu	9394	NM_001164570	67338	Mm.341608	NM_026097	ENSMUSG00000020696	Rffl	1700051E09Rik|4930516L10Rik|BG080975|Carp2	ring finger and FYVE like domain containing protein	protein-coding
chr11	82702258	82702258	67.4699	hyper	intron (NR_102720, intron 2 of 8)	intron (NR_102720, intron 2 of 8)	1868	NM_001277938	19364	Mm.9286	NM_011235	ENSMUSG00000018841	Rad51d	R51H3|Rad51l3|TRAD|Trad-d5	RAD51 paralog D	protein-coding
chr11	82850628	82850628	-30.7711	hypo	intron (NR_073524, intron 1 of 4)	intron (NR_073524, intron 1 of 4)	2916	NR_073523	237887	Mm.341645	NM_181542	ENSMUSG00000072621	Slfn10-ps	Slfn10|mFLJ00257	schlafen 10, pseudogene	pseudo
chr11	83233144	83233144	45.9707	hyper	3' UTR (NM_001013386, exon 4 of 4)	3' UTR (NM_001013386, exon 4 of 4)	9570	NM_001013386	276952	Mm.66275	NM_001013386	ENSMUSG00000020684	Rasl10b	B230331P10Rik|Gm729|VTS58635	RAS-like, family 10, member B	protein-coding
chr11	83613519	83613519	32.823	hyper	Intergenic	Intergenic	46380	NM_145432	217026	Mm.117874	NM_145432	ENSMUSG00000000976	Heatr6	2700008B19Rik|BB135312|BB249351	HEAT repeat containing 6	protein-coding
chr11	83663227	83663227	25.9018	hyper	Intergenic	Intergenic	-1144	NM_001291268	21410	Mm.7226	NM_009330	ENSMUSG00000020679	Hnf1b	HNF-1-beta|HNF-1B|HNF-1Beta|Hnf1beta|LFB3|Tcf-2|Tcf2|vHNF1	HNF1 homeobox B	protein-coding
chr11	83663401	83663401	36.7647	hyper	promoter-TSS (NM_009330)	promoter-TSS (NM_009330)	-970	NM_001291268	21410	Mm.7226	NM_009330	ENSMUSG00000020679	Hnf1b	HNF-1-beta|HNF-1B|HNF-1Beta|Hnf1beta|LFB3|Tcf-2|Tcf2|vHNF1	HNF1 homeobox B	protein-coding
chr11	83982454	83982454	65.5172	hyper	Intergenic	Intergenic	-1476	NM_001037932	628813	Mm.390389	NM_001037932	ENSMUSG00000051452	Gm11437	AI463690|OTTMUSG00000000997	predicted gene 11437	protein-coding
chr11	84190144	84190144	-45.2255	hypo	intron (NM_133360, intron 48 of 53)	intron (NM_133360, intron 48 of 53)	136859	NM_019816	56321	Mm.257482	NM_019816	ENSMUSG00000018697	Aatf	4933415H02Rik|5830465M17Rik|Che-1|Trb	apoptosis antagonizing transcription factor	protein-coding
chr11	84223053	84223053	-49.9806	hypo	Intergenic	Intergenic	103950	NM_019816	56321	Mm.257482	NM_019816	ENSMUSG00000018697	Aatf	4933415H02Rik|5830465M17Rik|Che-1|Trb	apoptosis antagonizing transcription factor	protein-coding
chr11	84434282	84434282	-36.6957	hypo	Intergenic	Intergenic	95120	NR_038057	78365	Mm.260345	NR_038057	ENSMUSG00000087211	Lhx1os	1500016L03Rik|Lhx1as	LIM homeobox 1, opposite strand	ncRNA
chr11	84506188	84506188	72.2222	hyper	Intergenic	Intergenic	27746	NR_046197	78471	Mm.47152	NR_046197	ENSMUSG00000085044	1700109G15Rik	-	RIKEN cDNA 1700109G15 gene	ncRNA
chr11	84515010	84515010	38.2997	hyper	Intergenic	Intergenic	18924	NR_046197	78471	Mm.47152	NR_046197	ENSMUSG00000085044	1700109G15Rik	-	RIKEN cDNA 1700109G15 gene	ncRNA
chr11	85205867	85205867	46.4086	hyper	intron (NM_138681, intron 6 of 25)	intron (NM_138681, intron 6 of 25)	39201	NM_138681	192197	Mm.209989	NM_138681	ENSMUSG00000059439	Bcas3	1500019F07Rik|2610028P08Rik|AU021018|BC028339|K20D4|rudhira	breast carcinoma amplified sequence 3	protein-coding
chr11	85624184	85624184	-38.3142	hypo	intron (NR_077059, intron 1 of 4)	MTEb|LTR|MaLR	21706	NR_077059	69909	Mm.440214	NR_077059	ENSMUSG00000087013	2610027K06Rik	-	RIKEN cDNA 2610027K06 gene	ncRNA
chr11	85708577	85708577	26.1905	hyper	intron (NM_011536, intron 2 of 7)	intron (NM_011536, intron 2 of 7)	-1690	NM_172798	21387	Mm.275336	NM_011536	ENSMUSG00000000094	Tbx4	3930401C23	T-box 4	protein-coding
chr11	86250970	86250970	75.2212	hyper	Intergenic	Intergenic	-47189	NM_029788	76892	Mm.262707	NM_029788	ENSMUSG00000020521	Rnft1	0610013E23Rik|AV007605	ring finger protein, transmembrane 1	protein-coding
chr11	86250974	86250974	47.9214	hyper	Intergenic	Intergenic	-47185	NM_029788	76892	Mm.262707	NM_029788	ENSMUSG00000020521	Rnft1	0610013E23Rik|AV007605	ring finger protein, transmembrane 1	protein-coding
chr11	86897190	86897190	26.9231	hyper	exon (NM_024262, exon 2 of 4)	exon (NM_024262, exon 2 of 4)	3089	NM_024262	74133	Mm.23257	NM_024262	ENSMUSG00000020495	Smg8	1200011M11Rik	smg-8 homolog, nonsense mediated mRNA decay factor (C. elegans)	protein-coding
chr11	87122378	87122378	-38.1675	hypo	intron (NM_177167, intron 1 of 6)	intron (NM_177167, intron 1 of 6)	50118	NM_177167	320472	Mm.341988	NM_177167	ENSMUSG00000046442	Ppm1e	AW049266|B930008A12Rik|POPX1|PP2CH|mKIAA1072	protein phosphatase 1E (PP2C domain containing)	protein-coding
chr11	87312911	87312911	33.3333	hyper	intron (NM_001199293, intron 9 of 30)	intron (NM_001199293, intron 9 of 30)	71818	NM_001199293	83560	Mm.440758	NM_031386	ENSMUSG00000010342	Tex14	C85585	testis expressed gene 14	protein-coding
chr11	87523543	87523543	44.6167	hyper	intron (NM_172448, intron 2 of 9)	intron (NM_172448, intron 2 of 9)	10517	NR_045139	68690	Mm.342009	NR_045139		1110028F11Rik	-	RIKEN cDNA 1110028F11 gene	ncRNA
chr11	87577793	87577793	29.1667	hyper	exon (NM_172449, exon 5 of 32)	exon (NM_172449, exon 5 of 32)	3750	NM_172449	207777	Mm.342019	NM_172449	ENSMUSG00000034156	Bzrap1	D230016K05|PRAX-1|Tspoap1|mKIAA0612	benzodiazepine receptor associated protein 1	protein-coding
chr11	87585237	87585237	-48.7805	hypo	exon (NM_172449, exon 15 of 32)	exon (NM_172449, exon 15 of 32)	11194	NM_172449	207777	Mm.342019	NM_172449	ENSMUSG00000034156	Bzrap1	D230016K05|PRAX-1|Tspoap1|mKIAA0612	benzodiazepine receptor associated protein 1	protein-coding
chr11	87676257	87676257	28.9044	hyper	exon (NM_001039684, exon 17 of 18)	exon (NM_001039684, exon 17 of 18)	9530	NM_001039684	380718	Mm.24404	NM_001039684	ENSMUSG00000034121	Mks1	AK190930|B8d3	Meckel syndrome, type 1	protein-coding
chr11	87676295	87676295	-35.9375	hypo	exon (NM_001039684, exon 17 of 18)	exon (NM_001039684, exon 17 of 18)	9568	NM_001039684	380718	Mm.24404	NM_001039684	ENSMUSG00000034121	Mks1	AK190930|B8d3	Meckel syndrome, type 1	protein-coding
chr11	87887153	87887153	54.7619	hyper	exon (NM_016686, exon 2 of 6)	exon (NM_016686, exon 2 of 6)	5372	NM_016686	22344	Mm.46628	NM_016686	ENSMUSG00000018377	Vezf1	AI848691|AW046909|db1	vascular endothelial zinc finger 1	protein-coding
chr11	87937128	87937128	-27.1429	hypo	intron (NM_198013, intron 1 of 10)	intron (NM_198013, intron 1 of 10)	24480	NM_198013	103841	Mm.374846	NM_198013	ENSMUSG00000018378	Cuedc1	AI841487|C330016O16Rik	CUE domain containing 1	protein-coding
chr11	88107924	88107924	25.641	hyper	exon (NM_028859, exon 1 of 1)	exon (NM_028859, exon 1 of 1)	379	NM_028859	74297	Mm.207320	NM_028859	ENSMUSG00000034031	Ccdc182	1700106J16Rik	coiled-coil domain containing 182	protein-coding
chr11	88134112	88134112	-37.0455	hypo	Intergenic	Intergenic	26567	NM_028859	74297	Mm.207320	NM_028859	ENSMUSG00000034031	Ccdc182	1700106J16Rik	coiled-coil domain containing 182	protein-coding
chr11	88181829	88181829	35.7143	hyper	intron (NM_054043, intron 10 of 13)	intron (NM_054043, intron 10 of 13)	15554	NR_039545	100628571		NR_039545	ENSMUSG00000092985	Mir378b	mir-378b|mmu-mir-378b	microRNA 378b	ncRNA
chr11	88311617	88311617	52.0147	hyper	intron (NM_054043, intron 6 of 13)	intron (NM_054043, intron 6 of 13)	145342	NR_039545	100628571		NR_039545	ENSMUSG00000092985	Mir378b	mir-378b|mmu-mir-378b	microRNA 378b	ncRNA
chr11	88556215	88556215	25.6285	hyper	intron (NM_001201341, intron 5 of 7)	intron (NM_001201341, intron 5 of 7)	23328	NM_054043	76626	Mm.400451	NM_054043	ENSMUSG00000069769	Msi2	1700105C15Rik|AI451722|AI563628|AW489193|Msi2h	musashi RNA-binding protein 2	protein-coding
chr11	88580848	88580848	50.3483	hyper	intron (NR_038058, intron 1 of 3)	intron (NR_038058, intron 1 of 3)	891	NR_038058	193280	Mm.396842	NR_038058		C030037D09Rik	9330160M04	RIKEN cDNA C030037D09 gene	ncRNA
chr11	88580857	88580857	53.1184	hyper	intron (NR_038058, intron 1 of 3)	intron (NR_038058, intron 1 of 3)	900	NR_038058	193280	Mm.396842	NR_038058		C030037D09Rik	9330160M04	RIKEN cDNA C030037D09 gene	ncRNA
chr11	88688278	88688278	27.6364	hyper	Intergenic	ORR1C1|LTR|MaLR	24539	NM_009648	11640	Mm.2969	NM_009648	ENSMUSG00000018428	Akap1	AKAP121|AKAP84|Akap|C76494|C81186|DAKAP1|S-AKAP84	A kinase (PRKA) anchor protein 1	protein-coding
chr11	88706378	88706378	54.7585	hyper	exon (NM_009648, exon 2 of 11)	exon (NM_009648, exon 2 of 11)	6439	NM_009648	11640	Mm.2969	NM_009648	ENSMUSG00000018428	Akap1	AKAP121|AKAP84|Akap|C76494|C81186|DAKAP1|S-AKAP84	A kinase (PRKA) anchor protein 1	protein-coding
chr11	88856717	88856717	33.7338	hyper	Intergenic	Intergenic	-4000	NM_009546	217069	Mm.248445	NM_009546	ENSMUSG00000000275	Trim25	AA960166|AL022677|EFP|Zfp147	tripartite motif-containing 25	protein-coding
chr11	88881875	88881875	64.8649	hyper	TTS (NM_009546)	TTS (NM_009546)	21158	NM_009546	217069	Mm.248445	NM_009546	ENSMUSG00000000275	Trim25	AA960166|AL022677|EFP|Zfp147	tripartite motif-containing 25	protein-coding
chr11	88885845	88885845	65.0602	hyper	Intergenic	Intergenic	25128	NM_009546	217069	Mm.248445	NM_009546	ENSMUSG00000000275	Trim25	AA960166|AL022677|EFP|Zfp147	tripartite motif-containing 25	protein-coding
chr11	88966893	88966893	29.9845	hyper	Intergenic	Intergenic	31738	NM_001033266	217071	Mm.342127	NM_001033266	ENSMUSG00000072553	Gm525	-	predicted gene 525	protein-coding
chr11	89130506	89130506	32.3077	hyper	Intergenic	MER96|DNA|hAT	33367	NM_008711	18121	Mm.135266	NM_008711	ENSMUSG00000048616	Nog	-	noggin	protein-coding
chr11	89181399	89181399	36.6667	hyper	Intergenic	Intergenic	-17526	NM_008711	18121	Mm.135266	NM_008711	ENSMUSG00000048616	Nog	-	noggin	protein-coding
chr11	89916252	89916252	28.8542	hyper	Intergenic	Intergenic	24590	NM_026433	67888	Mm.212428	NM_026433	ENSMUSG00000069763	Tmem100	1810057C19Rik|AV011897	transmembrane protein 100	protein-coding
chr11	90031262	90031262	50	hyper	Intergenic	Intergenic	-79528	NM_026178	67468	Mm.277518	NM_026178	ENSMUSG00000003948	Mmd	1200017E07Rik|1810073C06Rik|AA690185	monocyte to macrophage differentiation-associated	protein-coding
chr11	90219591	90219591	28.7356	hyper	intron (NM_172563, intron 2 of 3)	intron (NM_172563, intron 2 of 3)	32640	NM_172563	217082	Mm.158903	NM_172563	ENSMUSG00000003949	Hlf	E230015K02Rik	hepatic leukemia factor	protein-coding
chr11	90220066	90220066	35.7143	hyper	intron (NM_172563, intron 2 of 3)	intron (NM_172563, intron 2 of 3)	32165	NM_172563	217082	Mm.158903	NM_172563	ENSMUSG00000003949	Hlf	E230015K02Rik	hepatic leukemia factor	protein-coding
chr11	92723479	92723479	-27.9007	hypo	Intergenic	L1Md_F2|LINE|L1	-237125	NM_028296	72605	Mm.342160	NM_028296	ENSMUSG00000056158	Car10	2700029L05Rik|BB085816|Ca10	carbonic anhydrase 10	protein-coding
chr11	92958890	92958890	83.6066	hyper	Intergenic	Intergenic	-1714	NM_028296	72605	Mm.342160	NM_028296	ENSMUSG00000056158	Car10	2700029L05Rik|BB085816|Ca10	carbonic anhydrase 10	protein-coding
chr11	93116093	93116093	38.6861	hyper	intron (NM_028296, intron 2 of 8)	intron (NM_028296, intron 2 of 8)	155489	NM_028296	72605	Mm.342160	NM_028296	ENSMUSG00000056158	Car10	2700029L05Rik|BB085816|Ca10	carbonic anhydrase 10	protein-coding
chr11	93286296	93286296	37.2975	hyper	intron (NM_028296, intron 3 of 8)	intron (NM_028296, intron 3 of 8)	325692	NM_028296	72605	Mm.342160	NM_028296	ENSMUSG00000056158	Car10	2700029L05Rik|BB085816|Ca10	carbonic anhydrase 10	protein-coding
chr11	93669915	93669915	-34.0559	hypo	Intergenic	Intergenic	77165	NM_001013375	217109	Mm.379350	NM_001013375	ENSMUSG00000054079	Utp18	6230425C22Rik|6430513M13|Wdr50	UTP18 small subunit processome component	protein-coding
chr11	93833505	93833505	-36.3636	hypo	Intergenic	RLTR41|LTR|ERV1	-3670	NM_008704	18102	Mm.439702	NM_008704	ENSMUSG00000037601	Nme1	AL024257|NDPK-A|NM23-M1|NM23A	NME/NM23 nucleoside diphosphate kinase 1	protein-coding
chr11	94200882	94200882	37.3832	hyper	TTS (NM_146024)	TTS (NM_146024)	11567	NM_027799	71452	Mm.141054	NM_027799	ENSMUSG00000020864	Ankrd40	1110011C06Rik|5530600A18Rik|Gcap15	ankyrin repeat domain 40	protein-coding
chr11	94237490	94237490	-33.7838	hypo	intron (NM_029600, intron 1 of 30)	intron (NM_029600, intron 1 of 30)	16800	NM_029600	76408	Mm.23942	NM_029600	ENSMUSG00000020865	Abcc3	1700019L09Rik|ABC31|MLP2|MOAT-D|MRP3	ATP-binding cassette, sub-family C (CFTR/MRP), member 3	protein-coding
chr11	94452992	94452992	34.0136	hyper	intron (NM_153807, intron 1 of 15)	Lx8|LINE|L1	10108	NM_153807	264895	Mm.386885	NM_153807	ENSMUSG00000076435	Acsf2	-	acyl-CoA synthetase family member 2	protein-coding
chr11	94531694	94531694	28.429	hyper	exon (NM_145828, exon 2 of 11)	exon (NM_145828, exon 2 of 11)	7113	NM_145828	217119	Mm.100638	NM_145828	ENSMUSG00000020868	Xylt2	E030002B02Rik|XT-II|XT2|xylT-II	xylosyltransferase II	protein-coding
chr11	94804169	94804169	40.4848	hyper	exon (NM_007742, exon 21 of 51)	exon (NM_007742, exon 21 of 51)	6631	NM_007742	12842	Mm.277735	NM_007742	ENSMUSG00000001506	Col1a1	Col1a-1|Cola-1|Cola1|Mov-13|Mov13	collagen, type I, alpha 1	protein-coding
chr11	94833204	94833204	26.4576	hyper	intron (NM_009161, intron 5 of 10)	B1_Mur4|SINE|Alu	4297	NM_018792	54388	Mm.30482	NM_018792	ENSMUSG00000038994	Hils1	H1.9|TISP64	histone H1-like protein in spermatids 1	protein-coding
chr11	94950279	94950279	34.8837	hyper	Intergenic	Intergenic	-12154	NM_001306162	16400	Mm.57035	NM_013565	ENSMUSG00000001507	Itga3	AA407068|CD49C|GAPB3	integrin alpha 3	protein-coding
chr11	94963160	94963160	47.1698	hyper	Intergenic	B4|SINE|B4	-18271	NM_010055	13393	Mm.5194	NM_010055	ENSMUSG00000001510	Dlx3	AV237891|Dlx-3	distal-less homeobox 3	protein-coding
chr11	95010342	95010342	31.1594	hyper	intron (NR_040279, intron 1 of 2)	intron (NR_040279, intron 1 of 2)	-3227	NM_007867	13394	Mm.439766	NM_007867	ENSMUSG00000020871	Dlx4	Dlx-4|Dlx7	distal-less homeobox 4	protein-coding
chr11	95437418	95437418	62.6712	hyper	intron (NM_033217, intron 3 of 5)	intron (NM_033217, intron 3 of 5)	11594	NM_033217	18053	Mm.283893	NM_033217	ENSMUSG00000000120	Ngfr	LNGFR|Tnfrsf16|p75|p75NGFR|p75NTR	nerve growth factor receptor (TNFR superfamily, member 16)	protein-coding
chr11	95459306	95459306	32.9138	hyper	Intergenic	Intergenic	-10294	NM_033217	18053	Mm.283893	NM_033217	ENSMUSG00000000120	Ngfr	LNGFR|Tnfrsf16|p75|p75NGFR|p75NTR	nerve growth factor receptor (TNFR superfamily, member 16)	protein-coding
chr11	95578729	95578729	-38.961	hypo	Intergenic	Intergenic	-4661	NR_045780	432396	Mm.426849	NR_045780	ENSMUSG00000086191	Zfp652os	1110035M17Rik	zinc finger protein 652, opposite strand	ncRNA
chr11	95600774	95600774	-27.226	hypo	Intergenic	B2_Mm1a|SINE|B2	-9607	NM_201609	268469	Mm.389038	NM_201609	ENSMUSG00000075595	Zfp652	9530033F24Rik|ZNF652	zinc finger protein 652	protein-coding
chr11	95716465	95716465	26.9398	hyper	Intergenic	L3|LINE|CR1	-3666	NR_045187	73906	Mm.399894	NR_045187	ENSMUSG00000086015	4833417C18Rik	-	RIKEN cDNA 4833417C18 gene	ncRNA
chr11	95925213	95925213	84.2105	hyper	intron (NM_172300, intron 1 of 6)	intron (NM_172300, intron 1 of 6)	1465	NM_172300	268470	Mm.38802	NM_172300	ENSMUSG00000014349	Ube2z	AW049199|C030047H17Rik|D11Moh35	ubiquitin-conjugating enzyme E2Z	protein-coding
chr11	95992846	95992846	28.8372	hyper	Intergenic	ID_B1|SINE|B4	-2254	NM_172799	237930	Mm.249912	NM_172799	ENSMUSG00000038756	Ttll6	4932418K24Rik|D11Moh43e|D11Moh44e|t8130b59	tubulin tyrosine ligase-like family, member 6	protein-coding
chr11	95999913	95999913	-33.289	hypo	intron (NM_172799, intron 4 of 14)	B3|SINE|B2	4813	NM_172799	237930	Mm.249912	NM_172799	ENSMUSG00000038756	Ttll6	4932418K24Rik|D11Moh43e|D11Moh44e|t8130b59	tubulin tyrosine ligase-like family, member 6	protein-coding
chr11	96093332	96093332	-30.0444	hypo	Intergenic	B2_Mm2|SINE|B2	-19642	NR_037977	193022	Mm.169508	NR_037977		Gm53	-	predicted gene 53	ncRNA
chr11	96117609	96117609	27.5	hyper	intron (NR_037977, intron 1 of 2)	intron (NR_037977, intron 1 of 2)	4635	NR_037977	193022	Mm.169508	NR_037977		Gm53	-	predicted gene 53	ncRNA
chr11	96117611	96117611	30.7701	hyper	intron (NR_037977, intron 1 of 2)	intron (NR_037977, intron 1 of 2)	4637	NR_037977	193022	Mm.169508	NR_037977		Gm53	-	predicted gene 53	ncRNA
chr11	96125406	96125406	65.6	hyper	intron (NR_037977, intron 2 of 2)	intron (NR_037977, intron 2 of 2)	-1072	NR_029721	387191		NR_029721	ENSMUSG00000065546	Mir196a-1	Mirn196|Mirn196a-1|miR-196|mir-196a-1	microRNA 196a-1	ncRNA
chr11	96125408	96125408	51.6129	hyper	intron (NR_037977, intron 2 of 2)	intron (NR_037977, intron 2 of 2)	-1070	NR_029721	387191		NR_029721	ENSMUSG00000065546	Mir196a-1	Mirn196|Mirn196a-1|miR-196|mir-196a-1	microRNA 196a-1	ncRNA
chr11	96130830	96130830	27.7077	hyper	Intergenic	Intergenic	-1814	NM_008270	15417	Mm.258271	NM_008270	ENSMUSG00000020875	Hoxb9	Hox-2.5	homeobox B9	protein-coding
chr11	96176106	96176106	33.1665	hyper	Intergenic	CpG	-2373	NR_029784	723893		NR_029784	ENSMUSG00000065519	Mir10a	Mirn10a|miR-10a|mmu-mir-10a	microRNA 10a	ncRNA
chr11	96176151	96176151	26.9231	hyper	Intergenic	CpG	-2328	NR_029784	723893		NR_029784	ENSMUSG00000065519	Mir10a	Mirn10a|miR-10a|mmu-mir-10a	microRNA 10a	ncRNA
chr11	96308856	96308856	-73.1481	hypo	non-coding (NR_033524, exon 3 of 3)	non-coding (NR_033524, exon 3 of 3)	17005	NR_033524	100038600	Mm.483549	NR_033524		Gm11529	OTTMUSG00000001775	predicted gene 11529	ncRNA
chr11	96309719	96309719	43.4238	hyper	non-coding (NR_033524, exon 3 of 3)	non-coding (NR_033524, exon 3 of 3)	16142	NR_033524	100038600	Mm.483549	NR_033524		Gm11529	OTTMUSG00000001775	predicted gene 11529	ncRNA
chr11	96393109	96393109	41.0526	hyper	intron (NM_001033186, intron 3 of 12)	intron (NM_001033186, intron 3 of 12)	67204	NM_001033186	78473	Mm.395840	NM_001033186	ENSMUSG00000057058	Skap1	1700091G21Rik|Scap1|Skap-55	src family associated phosphoprotein 1	protein-coding
chr11	96618487	96618487	53.7255	hyper	intron (NM_001033186, intron 12 of 12)	L1MC|LINE|L1	20382	NM_001163389	74479	Mm.270781	NM_028965	ENSMUSG00000020876	Snx11	4933439F10Rik|A930041K09Rik|AI117694	sorting nexin 11	protein-coding
chr11	96618562	96618562	-70.8333	hypo	intron (NM_001033186, intron 12 of 12)	B1F|SINE|Alu	20307	NM_001163389	74479	Mm.270781	NM_028965	ENSMUSG00000020876	Snx11	4933439F10Rik|A930041K09Rik|AI117694	sorting nexin 11	protein-coding
chr11	96739098	96739098	-64.4068	hypo	Intergenic	Intergenic	27391	NR_029562	387170		NR_029562	ENSMUSG00000065515	Mir152	Mirn152|mir-152|mmu-mir-152	microRNA 152	ncRNA
chr11	96773457	96773457	-35.9184	hypo	intron (NM_030248, intron 6 of 13)	intron (NM_030248, intron 6 of 13)	4371	NM_030248	80280	Mm.28297	NM_030248	ENSMUSG00000018669	Cdk5rap3	1810007E24Rik|BC002318|C53|C81486|HSF-27|IC53|LZAP|MST016	CDK5 regulatory subunit associated protein 3	protein-coding
chr11	96790791	96790791	52.9412	hyper	5' UTR (NM_146026, exon 1 of 3)	5' UTR (NM_146026, exon 1 of 3)	153	NM_146026	217138	Mm.342551	NM_146026	ENSMUSG00000047040	Prr15l	Atad4|BC022765|E230006A12Rik	proline rich 15-like	protein-coding
chr11	96812948	96812948	-34.6053	hypo	intron (NR_003293, intron 2 of 5)	B4|SINE|B4	7488	NR_003293	319371	Mm.436865	NR_003293	ENSMUSG00000078700	D030028A08Rik	-	RIKEN cDNA D030028A08 gene	ncRNA
chr11	96849643	96849643	26.7106	hyper	Intergenic	Intergenic	-10641	NM_030220	78912	Mm.491183	NM_030220	ENSMUSG00000018678	Sp2	4930480I16Rik|mKIAA0048	Sp2 transcription factor	protein-coding
chr11	96849991	96849991	44.8454	hyper	Intergenic	Intergenic	-10989	NM_030220	78912	Mm.491183	NM_030220	ENSMUSG00000018678	Sp2	4930480I16Rik|mKIAA0048	Sp2 transcription factor	protein-coding
chr11	96884315	96884315	32.8089	hyper	non-coding (NR_133649, exon 1 of 2)	non-coding (NR_133649, exon 1 of 2)	3417	NR_133649	100127433	Mm.156282	NR_133649	ENSMUSG00000087067	Gm11532	OTTMUSG00000001860|Sp6os	predicted gene 11532	ncRNA
chr11	96918929	96918929	31.5949	hyper	intron (NM_001081434, intron 12 of 22)	B1_Mus2|SINE|Alu	-6153	NR_106181	102465893		NR_106181	ENSMUSG00000098769	Mir8103	Gm27841|mmu-mir-8103	microRNA 8103	ncRNA
chr11	96929043	96929043	41.3043	hyper	exon (NM_001310509, exon 22 of 23)	exon (NM_001310509, exon 22 of 23)	3961	NR_106181	102465893		NR_106181	ENSMUSG00000098769	Mir8103	Gm27841|mmu-mir-8103	microRNA 8103	ncRNA
chr11	97404055	97404055	27.9891	hyper	intron (NM_018873, intron 3 of 19)	intron (NM_018873, intron 3 of 19)	32385	NM_018873	56013	Mm.342665	NM_018873	ENSMUSG00000038453	Srcin1	P140|SNIP|mKIAA1684|p140Cap	SRC kinase signaling inhibitor 1	protein-coding
chr11	97447469	97447469	37.535	hyper	Intergenic	L2c|LINE|L2	-11029	NM_018873	56013	Mm.342665	NM_018873	ENSMUSG00000038453	Srcin1	P140|SNIP|mKIAA1684|p140Cap	SRC kinase signaling inhibitor 1	protein-coding
chr11	97464479	97464479	38.6555	hyper	intron (NR_045496, intron 1 of 3)	intron (NR_045496, intron 1 of 3)	4654	NR_045496	69729	Mm.233452	NR_045496	ENSMUSG00000085860	2410003L11Rik	-	RIKEN cDNA 2410003L11 gene	ncRNA
chr11	97464483	97464483	44.8276	hyper	intron (NR_045496, intron 1 of 3)	intron (NR_045496, intron 1 of 3)	4658	NR_045496	69729	Mm.233452	NR_045496	ENSMUSG00000085860	2410003L11Rik	-	RIKEN cDNA 2410003L11 gene	ncRNA
chr11	97465388	97465388	42.5473	hyper	intron (NR_045496, intron 1 of 3)	intron (NR_045496, intron 1 of 3)	5563	NR_045496	69729	Mm.233452	NR_045496	ENSMUSG00000085860	2410003L11Rik	-	RIKEN cDNA 2410003L11 gene	ncRNA
chr11	97465396	97465396	30.4865	hyper	intron (NR_045496, intron 1 of 3)	intron (NR_045496, intron 1 of 3)	5571	NR_045496	69729	Mm.233452	NR_045496	ENSMUSG00000085860	2410003L11Rik	-	RIKEN cDNA 2410003L11 gene	ncRNA
chr11	97469013	97469013	28.3333	hyper	intron (NR_045496, intron 1 of 3)	B1_Mm|SINE|Alu	9188	NR_045496	69729	Mm.233452	NR_045496	ENSMUSG00000085860	2410003L11Rik	-	RIKEN cDNA 2410003L11 gene	ncRNA
chr11	97528150	97528150	57.5758	hyper	exon (NM_139311, exon 5 of 20)	exon (NM_139311, exon 5 of 20)	3424	NM_139311	246198	Mm.23685	NM_139311	ENSMUSG00000038437	Mllt6	AI315037|Af17	myeloid/lymphoid or mixed-lineage leukemia; translocated to, 6	protein-coding
chr11	97573795	97573795	31.5041	hyper	exon (NM_011971, exon 5 of 6)	exon (NM_011971, exon 5 of 6)	9047	NM_011971	26446	Mm.21874	NM_011971	ENSMUSG00000069744	Psmb3	AL033320|C10-II	proteasome (prosome, macropain) subunit, beta type 3	protein-coding
chr11	97579359	97579359	47.3482	hyper	3' UTR (NM_054051, exon 10 of 10)	3' UTR (NM_054051, exon 10 of 10)	14611	NM_011971	26446	Mm.21874	NM_011971	ENSMUSG00000069744	Psmb3	AL033320|C10-II	proteasome (prosome, macropain) subunit, beta type 3	protein-coding
chr11	97579502	97579502	36.2069	hyper	3' UTR (NM_054051, exon 10 of 10)	3' UTR (NM_054051, exon 10 of 10)	14754	NM_011971	26446	Mm.21874	NM_011971	ENSMUSG00000069744	Psmb3	AL033320|C10-II	proteasome (prosome, macropain) subunit, beta type 3	protein-coding
chr11	97774969	97774969	44.7179	hyper	Intergenic	Intergenic	-29501	NM_001081435	72973	Mm.245939	NM_001081435	ENSMUSG00000070336	Fbxo47	2900052P03Rik|Gm1562	F-box protein 47	protein-coding
chr11	97860788	97860788	-36.6039	hypo	Intergenic	Intergenic	-3301	NM_207231	217151	Mm.277896	NM_207231	ENSMUSG00000038352	Arl5c	Arl12|BC065791	ADP-ribosylation factor-like 5C	protein-coding
chr11	98203697	98203697	-35.4717	hypo	Intergenic	Intergenic	-6023	NM_144828	19049	Mm.45372	NM_144828	ENSMUSG00000061718	Ppp1r1b	AU040756|DARPP-32|Darpp32	protein phosphatase 1, regulatory (inhibitor) subunit 1B	protein-coding
chr11	98240297	98240297	37.037	hyper	exon (NM_021547, exon 13 of 15)	exon (NM_021547, exon 13 of 15)	-4828	NM_011540	21393	Mm.10762	NM_011540	ENSMUSG00000007877	Tcap	AI503981|AJ223855	titin-cap	protein-coding
chr11	98460851	98460851	31.875	hyper	TTS (NM_001195544)	TTS (NM_001195544)	1246	NM_001195544	192852	Mm.342821	NM_001195544	ENSMUSG00000086545	Lrrc3c	Gm12	leucine rich repeat containing 3C	protein-coding
chr11	98646784	98646784	26.3158	hyper	Intergenic	Intergenic	-10093	NM_145434	217166	Mm.390397	NM_145434	ENSMUSG00000020889	Nr1d1	A530070C09Rik|R75201	nuclear receptor subfamily 1, group D, member 1	protein-coding
chr11	98753468	98753468	25.4682	hyper	exon (NM_197940, exon 5 of 8)	exon (NM_197940, exon 5 of 8)	-15735	NM_001025779	23834	Mm.20912	NM_011799	ENSMUSG00000017499	Cdc6	CDC18L	cell division cycle 6	protein-coding
chr11	98753487	98753487	25.0221	hyper	exon (NM_197940, exon 5 of 8)	exon (NM_197940, exon 5 of 8)	-15716	NM_001025779	23834	Mm.20912	NM_011799	ENSMUSG00000017499	Cdc6	CDC18L	cell division cycle 6	protein-coding
chr11	98771493	98771493	35.3846	hyper	intron (NM_011799, intron 2 of 11)	intron (NM_011799, intron 2 of 11)	2028	NM_011799	23834	Mm.20912	NM_011799	ENSMUSG00000017499	Cdc6	CDC18L	cell division cycle 6	protein-coding
chr11	99250070	99250070	-30.1378	hypo	exon (NM_010660, exon 1 of 8)	exon (NM_010660, exon 1 of 8)	608	NM_010660	16661	Mm.22662	NM_010660	ENSMUSG00000019761	Krt10	D130054E02Rik|K10|K1C1|Krt-1.10|Krt1-10	keratin 10	protein-coding
chr11	99795392	99795392	31.3552	hyper	Intergenic	L1M2|LINE|L1	-2213	NM_001025244	432602	Mm.246878	NM_001025244	ENSMUSG00000051481	Krtap31-2	OTTMUSG00000002177	keratin associated protein 31-2	protein-coding
chr11	99939106	99939106	-78.4615	hypo	Intergenic	Intergenic	10434	NM_001159374	16670	Mm.4161	NM_010665	ENSMUSG00000046095	Krt32	Ha3|Hka2|K32|Krt1-2|Krtha2	keratin 32	protein-coding
chr11	100050962	100050962	-30.6881	hypo	exon (NM_201255, exon 6 of 8)	exon (NM_201255, exon 6 of 8)	3598	NM_201255	107656	Mm.445335	NM_201255	ENSMUSG00000051617	Krt9	EPPK|K9|Krt1-9	keratin 9	protein-coding
chr11	100117687	100117687	48.0457	hyper	3' UTR (NM_010663, exon 8 of 8)	3' UTR (NM_010663, exon 8 of 8)	4656	NM_010663	16667	Mm.14046	NM_010663	ENSMUSG00000035557	Krt17	K17|Krt1-17	keratin 17	protein-coding
chr11	100127192	100127192	-26.9737	hypo	intron (NM_212483, intron 3 of 7)	intron (NM_212483, intron 3 of 7)	3993	NM_212483	68239	Mm.158190	NM_212483	ENSMUSG00000053654	Krt42	2410039E07Rik|K17n|Ka22|ecat6	keratin 42	protein-coding
chr11	100127282	100127282	38.5759	hyper	intron (NM_212483, intron 3 of 7)	intron (NM_212483, intron 3 of 7)	3903	NM_212483	68239	Mm.158190	NM_212483	ENSMUSG00000053654	Krt42	2410039E07Rik|K17n|Ka22|ecat6	keratin 42	protein-coding
chr11	100244720	100244720	83.3333	hyper	exon (NM_010593, exon 3 of 14)	exon (NM_010593, exon 3 of 14)	14384	NM_010593	16480	Mm.299774	NM_010593	ENSMUSG00000001552	Jup	Ctnng|D930025P04Rik|PG	junction plakoglobin	protein-coding
chr11	100518160	100518160	37.8627	hyper	Intergenic	Intergenic	-6153	NM_177790	278304	Mm.274734	NM_177790	ENSMUSG00000014198	Zfp385c	A930006D11Rik|Znf385c	zinc finger protein 385C	protein-coding
chr11	100519082	100519082	30.117	hyper	Intergenic	Intergenic	-7075	NM_177790	278304	Mm.274734	NM_177790	ENSMUSG00000014198	Zfp385c	A930006D11Rik|Znf385c	zinc finger protein 385C	protein-coding
chr11	100648631	100648631	-41.8997	hypo	exon (NM_011489, exon 16 of 19)	exon (NM_011489, exon 16 of 19)	-16360	NM_031871	80860	Mm.37308	NM_031871	ENSMUSG00000017747	Ghdc	D11Lgp1e	GH3 domain containing	protein-coding
chr11	100753254	100753254	-26.1404	hypo	intron (NM_213660, intron 21 of 23)	intron (NM_213660, intron 21 of 23)	31456	NM_001164062	20850	Mm.277403	NM_011488	ENSMUSG00000004043	Stat5a	AA959963|STAT5	signal transducer and activator of transcription 5A	protein-coding
chr11	100863297	100863297	-27.7108	hypo	Intergenic	Intergenic	-7469	NM_001243050	11975	Mm.340818	NM_016920	ENSMUSG00000019302	Atp6v0a1	AA959968|ATP6a1|Atp6n1|Atp6n1a|Atpv0a1|Vpp-1|Vpp1	ATPase, H+ transporting, lysosomal V0 subunit A1	protein-coding
chr11	100924917	100924917	37.7534	hyper	3' UTR (NM_001243049, exon 21 of 21)	3' UTR (NM_001243049, exon 21 of 21)	-6491	NM_013792	27419	Mm.95452	NM_013792	ENSMUSG00000001751	Naglu	-	alpha-N-acetylglucosaminidase (Sanfilippo disease IIIB)	protein-coding
chr11	100940776	100940776	33.0518	hyper	intron (NM_010475, intron 4 of 5)	intron (NM_010475, intron 4 of 5)	1051	NM_010475	15485	Mm.188939	NM_010475	ENSMUSG00000019301	Hsd17b1	17HSDB1|17beta-HSD|E2DH|Hsd17ba	hydroxysteroid (17-beta) dehydrogenase 1	protein-coding
chr11	100976346	100976346	-42.4812	hypo	intron (NM_026501, intron 1 of 8)	B3|SINE|B2	4792	NM_026501	67998	Mm.33881	NM_026501	ENSMUSG00000017802	Fam134c	1300010M03Rik|4933404C01Rik|AI551748	family with sequence similarity 134, member C	protein-coding
chr11	100976435	100976435	-51.0583	hypo	intron (NM_026501, intron 1 of 8)	ID_B1|SINE|B4	4703	NM_026501	67998	Mm.33881	NM_026501	ENSMUSG00000017802	Fam134c	1300010M03Rik|4933404C01Rik|AI551748	family with sequence similarity 134, member C	protein-coding
chr11	101005048	101005048	40.4404	hyper	Intergenic	Intergenic	-12150	NM_134028	103768	Mm.142348	NM_134028	ENSMUSG00000045007	Tubg2	AI504772|Tubgl	tubulin, gamma 2	protein-coding
chr11	101037749	101037749	32.2581	hyper	promoter-TSS (NM_007721)	promoter-TSS (NM_007721)	318	NM_016782	53321	Mm.474527	NM_016782	ENSMUSG00000017167	Cntnap1	AI841080|Caspr|NCP1|Nrxn4|p190|shm	contactin associated protein-like 1	protein-coding
chr11	101037751	101037751	40	hyper	promoter-TSS (NM_007721)	promoter-TSS (NM_007721)	320	NM_016782	53321	Mm.474527	NM_016782	ENSMUSG00000017167	Cntnap1	AI841080|Caspr|NCP1|Nrxn4|p190|shm	contactin associated protein-like 1	protein-coding
chr11	101037759	101037759	25.8065	hyper	intron (NM_016782, intron 1 of 23)	intron (NM_016782, intron 1 of 23)	328	NM_016782	53321	Mm.474527	NM_016782	ENSMUSG00000017167	Cntnap1	AI841080|Caspr|NCP1|Nrxn4|p190|shm	contactin associated protein-like 1	protein-coding
chr11	101045949	101045949	-52.7113	hypo	exon (NM_016782, exon 17 of 24)	exon (NM_016782, exon 17 of 24)	8518	NM_016782	53321	Mm.474527	NM_016782	ENSMUSG00000017167	Cntnap1	AI841080|Caspr|NCP1|Nrxn4|p190|shm	contactin associated protein-like 1	protein-coding
chr11	101045963	101045963	36.9697	hyper	exon (NM_016782, exon 17 of 24)	exon (NM_016782, exon 17 of 24)	8532	NM_016782	53321	Mm.474527	NM_016782	ENSMUSG00000017167	Cntnap1	AI841080|Caspr|NCP1|Nrxn4|p190|shm	contactin associated protein-like 1	protein-coding
chr11	101114347	101114347	44.2455	hyper	promoter-TSS (NM_001284414)	promoter-TSS (NM_001284414)	-674	NM_001284414	28084	Mm.301020	NM_026776	ENSMUSG00000078656	Vps25	1110020N13Rik|AW107467|D11Wsu68e	vacuolar protein sorting 25	protein-coding
chr11	101124638	101124638	49.0566	hyper	intron (NM_175638, intron 2 of 18)	intron (NM_175638, intron 2 of 18)	2757	NM_175638	69847	Mm.23656	NM_175638	ENSMUSG00000035112	Wnk4	2010002J11Rik|Pha2b|Prkwnk4	WNK lysine deficient protein kinase 4	protein-coding
chr11	101124832	101124832	38.2353	hyper	intron (NM_175638, intron 2 of 18)	intron (NM_175638, intron 2 of 18)	2951	NM_175638	69847	Mm.23656	NM_175638	ENSMUSG00000035112	Wnk4	2010002J11Rik|Pha2b|Prkwnk4	WNK lysine deficient protein kinase 4	protein-coding
chr11	101126755	101126755	68.5059	hyper	exon (NM_175638, exon 6 of 19)	exon (NM_175638, exon 6 of 19)	4874	NM_175638	69847	Mm.23656	NM_175638	ENSMUSG00000035112	Wnk4	2010002J11Rik|Pha2b|Prkwnk4	WNK lysine deficient protein kinase 4	protein-coding
chr11	101167336	101167336	-43.4739	hypo	Intergenic	Intergenic	-3755	NM_019584	56208	Mm.178947	NM_019584	ENSMUSG00000035086	Becn1	4921513J16Rik|5430417M23Rik|Atg6	beclin 1, autophagy related	protein-coding
chr11	101238507	101238507	-25.0278	hypo	3' UTR (NM_008061, exon 5 of 5)	3' UTR (NM_008061, exon 5 of 5)	9477	NM_008061	14377	Mm.18064	NM_008061	ENSMUSG00000078650	G6pc	AW107337|G6Pase|G6pt|Glc-6-Pase	glucose-6-phosphatase, catalytic	protein-coding
chr11	101324244	101324244	26.1262	hyper	exon (NM_012037, exon 2 of 6)	exon (NM_012037, exon 2 of 6)	3269	NM_012037	26949	Mm.29210	NM_012037	ENSMUSG00000034993	Vat1	VAT-1	vesicle amine transport 1	protein-coding
chr11	101440385	101440385	37.8477	hyper	intron (NM_008676, intron 23 of 23)	RSINE1|SINE|B4	-3171	NM_144830	217203	Mm.280559	NM_144830	ENSMUSG00000034947	Tmem106a	0610008L10Rik|AI043106|BC022145	transmembrane protein 106A	protein-coding
chr11	101534324	101534324	72	hyper	Intergenic	Intergenic	7469	NM_025404	80981	Mm.266840	NM_025404	ENSMUSG00000034936	Arl4d	1110036H21Rik|ARL6|AW456149|Arf4l|Arfl4|Arl5	ADP-ribosylation factor-like 4D	protein-coding
chr11	101576957	101576957	-41.2245	hypo	Intergenic	L1MB3|LINE|L1	-17313	NM_144831	217207	Mm.28186	NM_144831	ENSMUSG00000034931	Dhx8	Ddx8|mDEAH6|mKIAA4096	DEAH (Asp-Glu-Ala-His) box polypeptide 8	protein-coding
chr11	101595357	101595357	29.0116	hyper	intron (NM_144831, intron 1 of 22)	B1_Mus1|SINE|Alu	1087	NM_144831	217207	Mm.28186	NM_144831	ENSMUSG00000034931	Dhx8	Ddx8|mDEAH6|mKIAA4096	DEAH (Asp-Glu-Ala-His) box polypeptide 8	protein-coding
chr11	101599550	101599550	30.5649	hyper	exon (NM_144831, exon 6 of 23)	exon (NM_144831, exon 6 of 23)	5280	NM_144831	217207	Mm.28186	NM_144831	ENSMUSG00000034931	Dhx8	Ddx8|mDEAH6|mKIAA4096	DEAH (Asp-Glu-Ala-His) box polypeptide 8	protein-coding
chr11	101742106	101742106	56.7308	hyper	intron (NM_010791, intron 1 of 2)	intron (NM_010791, intron 1 of 2)	13562	NM_010791	17285	Mm.3404	NM_010791	ENSMUSG00000001493	Meox1	AI385561|D330041M02Rik|Mox-1|Mox1	mesenchyme homeobox 1	protein-coding
chr11	101766417	101766417	32.2921	hyper	Intergenic	Intergenic	-10749	NM_010791	17285	Mm.3404	NM_010791	ENSMUSG00000001493	Meox1	AI385561|D330041M02Rik|Mox-1|Mox1	mesenchyme homeobox 1	protein-coding
chr11	101923413	101923413	-49.7175	hypo	exon (NM_016695, exon 8 of 13)	exon (NM_016695, exon 8 of 13)	20588	NM_001160713	52685	Mm.266885	NM_027987	ENSMUSG00000017309	Cd300lg	2310016B05Rik|Clm9|D11Ertd736e	CD300 molecule like family member G	protein-coding
chr11	102086049	102086049	31.25	hyper	exon (NM_001077696, exon 2 of 27)	exon (NM_001077696, exon 2 of 27)	5415	NR_106179	102465892		NR_106179	ENSMUSG00000098863	Mir8101	Gm27705|mmu-mir-8101	microRNA 8101	ncRNA
chr11	102102873	102102873	-43	hypo	Intergenic	ID_B1|SINE|B4	-7323	NM_153544	217216	Mm.247335	NM_153544	ENSMUSG00000034773	BC030867	-	cDNA sequence BC030867	protein-coding
chr11	102175293	102175293	42.3656	hyper	exon (NM_001044383, exon 5 of 20)	exon (NM_001044383, exon 5 of 20)	3308	NM_001044383	21429	Mm.2845	NM_011551	ENSMUSG00000020923	Ubtf	A930005G04Rik|NOR-90|Tcfubf|UBF|UBF-1|UBF1	upstream binding transcription factor, RNA polymerase I	protein-coding
chr11	102175295	102175295	66.0969	hyper	exon (NM_001044383, exon 5 of 20)	exon (NM_001044383, exon 5 of 20)	3306	NM_001044383	21429	Mm.2845	NM_011551	ENSMUSG00000020923	Ubtf	A930005G04Rik|NOR-90|Tcfubf|UBF|UBF-1|UBF1	upstream binding transcription factor, RNA polymerase I	protein-coding
chr11	102175306	102175306	68.2298	hyper	exon (NM_001044383, exon 5 of 20)	exon (NM_001044383, exon 5 of 20)	3295	NM_001044383	21429	Mm.2845	NM_011551	ENSMUSG00000020923	Ubtf	A930005G04Rik|NOR-90|Tcfubf|UBF|UBF-1|UBF1	upstream binding transcription factor, RNA polymerase I	protein-coding
chr11	102327618	102327618	40.4762	hyper	exon (NM_010575, exon 7 of 30)	exon (NM_010575, exon 7 of 30)	3579	NM_010575	16399	Mm.26646	NM_010575	ENSMUSG00000034664	Itga2b	AI172977|CD41|CD41B|GpIIb|alphaIIb	integrin alpha 2b	protein-coding
chr11	102520962	102520962	33.6326	hyper	Intergenic	Intergenic	-5937	NM_001127576	268491	Mm.447643	NM_001127576	ENSMUSG00000051455	Meioc	Gm1564|Gm663	meiosis specific with coiled-coil domain	protein-coding
chr11	102661508	102661508	37.3134	hyper	exon (NM_008122, exon 3 of 3)	exon (NM_008122, exon 3 of 3)	4825	NM_008122	14615	Mm.390369	NM_008122	ENSMUSG00000034520	Gjc1	C130009G16Rik|Cnx45|Cx45|Gja-7|Gja7	gap junction protein, gamma 1	protein-coding
chr11	102661517	102661517	40.678	hyper	exon (NM_008122, exon 3 of 3)	exon (NM_008122, exon 3 of 3)	4816	NM_008122	14615	Mm.390369	NM_008122	ENSMUSG00000034520	Gjc1	C130009G16Rik|Cnx45|Cx45|Gja-7|Gja7	gap junction protein, gamma 1	protein-coding
chr11	102694007	102694007	-55.3454	hypo	Intergenic	RMER1B|Other|Other	-3603	NM_080846	75689	Mm.44408	NM_080846	ENSMUSG00000020928	Higd1b	2310056K19Rik	HIG1 domain family, member 1B	protein-coding
chr11	102776513	102776513	-52.0833	hypo	exon (NM_197959, exon 4 of 16)	exon (NM_197959, exon 4 of 16)	9925	NM_197959	70218	Mm.32084	NM_197959	ENSMUSG00000051378	Kif18b	3000004C01Rik	kinesin family member 18B	protein-coding
chr11	102906432	102906432	52.7403	hyper	intron (NM_008707, intron 2 of 11)	PB1D10|SINE|Alu	16556	NM_008707	18107	Mm.10265	NM_008707	ENSMUSG00000020936	Nmt1	AW536594	N-myristoyltransferase 1	protein-coding
chr11	102955238	102955238	42.8571	hyper	intron (NM_152813, intron 1 of 14)	intron (NM_152813, intron 1 of 14)	7734	NM_152813	72469	Mm.264743	NM_152813	ENSMUSG00000020937	Plcd3	2610205J15Rik|mKIAA1964	phospholipase C, delta 3	protein-coding
chr11	103120183	103120183	-40.0742	hypo	intron (NM_016896, intron 1 of 15)	intron (NM_016896, intron 1 of 15)	8532	NM_016896	53859	Mm.158981	NM_016896	ENSMUSG00000020941	Map3k14	Nik|aly	mitogen-activated protein kinase kinase kinase 14	protein-coding
chr11	103124020	103124020	-34.9742	hypo	intron (NM_016896, intron 1 of 15)	intron (NM_016896, intron 1 of 15)	4695	NM_016896	53859	Mm.158981	NM_016896	ENSMUSG00000020941	Map3k14	Nik|aly	mitogen-activated protein kinase kinase kinase 14	protein-coding
chr11	103137607	103137607	28.3784	hyper	Intergenic	Intergenic	-8892	NM_016896	53859	Mm.158981	NM_016896	ENSMUSG00000020941	Map3k14	Nik|aly	mitogen-activated protein kinase kinase kinase 14	protein-coding
chr11	103166595	103166595	30.2158	hyper	Intergenic	Intergenic	-37880	NM_016896	53859	Mm.158981	NM_016896	ENSMUSG00000020941	Map3k14	Nik|aly	mitogen-activated protein kinase kinase kinase 14	protein-coding
chr11	103201481	103201481	34.5322	hyper	exon (NM_133715, exon 2 of 16)	exon (NM_133715, exon 2 of 16)	4535	NM_133715	544817	Mm.259113	NM_133715	ENSMUSG00000034255	Arhgap27	2310069I04Rik|5730442P18Rik|Gm21552|Sh3d20	Rho GTPase activating protein 27	protein-coding
chr11	103509844	103509844	-26.0274	hypo	promoter-TSS (NM_001033212)	promoter-TSS (NM_001033212)	-979	NM_001033212	104582	Mm.44618	NM_001033212	ENSMUSG00000046215	Rprml	AW049332	reprimo-like	protein-coding
chr11	103605733	103605733	-37.4665	hypo	intron (NM_011719, intron 1 of 3)	intron (NM_011719, intron 1 of 3)	5402	NM_011719	22412	Mm.215161	NM_011719	ENSMUSG00000018486	Wnt9b	Wnt14b|Wnt15|clf|clf1|wnt-14b|wnt-15	wingless-type MMTV integration site family, member 9B	protein-coding
chr11	103859167	103859167	48.0769	hyper	Intergenic	Intergenic	30982	NM_007477	11841	Mm.5061	NM_007477	ENSMUSG00000062421	Arf2	-	ADP-ribosylation factor 2	protein-coding
chr11	103883392	103883392	-32.7586	hypo	Intergenic	ID|SINE|ID	55207	NM_007477	11841	Mm.5061	NM_007477	ENSMUSG00000062421	Arf2	-	ADP-ribosylation factor 2	protein-coding
chr11	103934180	103934180	32.8932	hyper	Intergenic	Intergenic	-59915	NM_001313929	12921	Mm.1892	NM_007762	ENSMUSG00000018634	Crhr1	CRF1R|CRFR1|Crhr	corticotropin releasing hormone receptor 1	protein-coding
chr11	104024521	104024521	-38.5836	hypo	intron (NM_001313929, intron 3 of 13)	PB1D9|SINE|Alu	-23120	NM_001082535	237958	Mm.117063	NM_199019	ENSMUSG00000049506	Sppl2c	4933407P14Rik|IMP5	signal peptide peptidase 2C	protein-coding
chr11	104030036	104030036	-28.5714	hypo	intron (NM_001313929, intron 5 of 13)	intron (NM_001313929, intron 5 of 13)	-17605	NM_001082535	237958	Mm.117063	NM_199019	ENSMUSG00000049506	Sppl2c	4933407P14Rik|IMP5	signal peptide peptidase 2C	protein-coding
chr11	104030043	104030043	-42.5687	hypo	intron (NM_001313929, intron 5 of 13)	intron (NM_001313929, intron 5 of 13)	-17598	NM_001082535	237958	Mm.117063	NM_199019	ENSMUSG00000049506	Sppl2c	4933407P14Rik|IMP5	signal peptide peptidase 2C	protein-coding
chr11	104154551	104154551	53.6324	hyper	intron (NM_001038609, intron 4 of 11)	intron (NM_001038609, intron 4 of 11)	61801	NM_001038609	17762	Mm.1287	NM_010838	ENSMUSG00000018411	Mapt	AI413597|AW045860|Mtapt|Tau	microtubule-associated protein tau	protein-coding
chr11	104457980	104457980	27.9387	hyper	Intergenic	Intergenic	-11334	NM_016780	16416	Mm.87150	NM_016780	ENSMUSG00000020689	Itgb3	CD61|GP3A|INGRB3	integrin beta 3	protein-coding
chr11	104778908	104778908	-27.1884	hypo	Intergenic	Intergenic	-174625	NM_001081046	70894	Mm.87320	NM_001081046	ENSMUSG00000020690	Efcab3	4921510J17Rik	EF-hand calcium binding domain 3	protein-coding
chr11	105835050	105835050	-26.1231	hypo	intron (NM_207624, intron 9 of 24)	intron (NM_207624, intron 9 of 24)	-1472	NM_009598	11421	Mm.754	NM_009598	ENSMUSG00000020681	Ace	AW208573|CD143	angiotensin I converting enzyme (peptidyl-dipeptidase A) 1	protein-coding
chr11	106375770	106375770	34.5455	hyper	intron (NM_198292, intron 8 of 11)	intron (NM_198292, intron 8 of 11)	13465	NR_030703	100216537		NR_030703	ENSMUSG00000065126	Snord104	-	small nucleolar RNA, C/D box 104	snoRNA
chr11	106407236	106407236	69.697	hyper	intron (NM_198292, intron 4 of 11)	intron (NM_198292, intron 4 of 11)	44931	NR_030703	100216537		NR_030703	ENSMUSG00000065126	Snord104	-	small nucleolar RNA, C/D box 104	snoRNA
chr11	106482508	106482508	-43.5326	hypo	Intergenic	Intergenic	-8264	NM_198292	21763	Mm.102407	NM_198292	ENSMUSG00000040548	Tex2	4930568E07Rik|AI553404|Def-5|Taz4	testis expressed gene 2	protein-coding
chr11	106499329	106499329	37.5	hyper	Intergenic	Intergenic	-25085	NM_198292	21763	Mm.102407	NM_198292	ENSMUSG00000040548	Tex2	4930568E07Rik|AI553404|Def-5|Taz4	testis expressed gene 2	protein-coding
chr11	106504644	106504644	-25.8663	hypo	Intergenic	RLTR19C|LTR|ERVK	-30400	NM_198292	21763	Mm.102407	NM_198292	ENSMUSG00000040548	Tex2	4930568E07Rik|AI553404|Def-5|Taz4	testis expressed gene 2	protein-coding
chr11	106560992	106560992	41.4189	hyper	exon (NM_001032378, exon 3 of 14)	exon (NM_001032378, exon 3 of 14)	15603	NM_001032378	18613	Mm.343951	NM_008816	ENSMUSG00000020717	Pecam1	C85791|Cd31|PECAM-1|Pecam	platelet/endothelial cell adhesion molecule 1	protein-coding
chr11	106561008	106561008	31.1429	hyper	exon (NM_001032378, exon 3 of 14)	exon (NM_001032378, exon 3 of 14)	15587	NM_001032378	18613	Mm.343951	NM_008816	ENSMUSG00000020717	Pecam1	C85791|Cd31|PECAM-1|Pecam	platelet/endothelial cell adhesion molecule 1	protein-coding
chr11	106601567	106601567	72.449	hyper	Intergenic	B1F|SINE|Alu	-10973	NR_073165	380732	Mm.343952	NM_001033435	ENSMUSG00000040528	Milr1	Allergin-1|Gm885|Mca32	mast cell immunoglobulin like receptor 1	protein-coding
chr11	106635301	106635301	-31.7165	hypo	intron (NM_015810, intron 4 of 7)	intron (NM_015810, intron 4 of 7)	5528	NR_027785	50776	Mm.859	NM_015810	ENSMUSG00000020718	Polg2	-	polymerase (DNA directed), gamma 2, accessory subunit	protein-coding
chr11	106812132	106812132	35.0649	hyper	Intergenic	Intergenic	-30103	NM_025481	66313	Mm.340955	NM_025481	ENSMUSG00000018363	Smurf2	2810411E22Rik|AI558114|AI649275	SMAD specific E3 ubiquitin protein ligase 2	protein-coding
chr11	106845762	106845762	38.2353	hyper	Intergenic	Intergenic	15077	NM_010655	16647	Mm.12508	NM_010655	ENSMUSG00000018362	Kpna2	2410044B12Rik|IPOA1|PTAC58|Rch1	karyopherin (importin) alpha 2	protein-coding
chr11	106875900	106875900	60.1897	hyper	Intergenic	Intergenic	-13637	NM_001163473	69066	Mm.40679	NM_001163473	ENSMUSG00000078607	1810010H24Rik	OTTMUSG00000003581	RIKEN cDNA 1810010H24 gene	protein-coding
chr11	107202940	107202940	48.0864	hyper	intron (NM_145823, intron 1 of 9)	intron (NM_145823, intron 1 of 9)	129094	NM_145823	71795	Mm.397413	NM_145823	ENSMUSG00000040430	Pitpnc1	1110020B03Rik|5830436L09Rik|AI662802|AI851387|C330017I21Rik|Dnr411|RDGBB|RDGBB1|rdgB-beta	phosphatidylinositol transfer protein, cytoplasmic 1	protein-coding
chr11	107202946	107202946	39.4406	hyper	intron (NM_145823, intron 1 of 9)	intron (NM_145823, intron 1 of 9)	129088	NM_145823	71795	Mm.397413	NM_145823	ENSMUSG00000040430	Pitpnc1	1110020B03Rik|5830436L09Rik|AI662802|AI851387|C330017I21Rik|Dnr411|RDGBB|RDGBB1|rdgB-beta	phosphatidylinositol transfer protein, cytoplasmic 1	protein-coding
chr11	107233234	107233234	-45.1406	hypo	intron (NM_145823, intron 1 of 9)	intron (NM_145823, intron 1 of 9)	98800	NM_145823	71795	Mm.397413	NM_145823	ENSMUSG00000040430	Pitpnc1	1110020B03Rik|5830436L09Rik|AI662802|AI851387|C330017I21Rik|Dnr411|RDGBB|RDGBB1|rdgB-beta	phosphatidylinositol transfer protein, cytoplasmic 1	protein-coding
chr11	107240364	107240364	26.3158	hyper	intron (NM_145823, intron 1 of 9)	RSINE1|SINE|B4	91670	NM_145823	71795	Mm.397413	NM_145823	ENSMUSG00000040430	Pitpnc1	1110020B03Rik|5830436L09Rik|AI662802|AI851387|C330017I21Rik|Dnr411|RDGBB|RDGBB1|rdgB-beta	phosphatidylinositol transfer protein, cytoplasmic 1	protein-coding
chr11	107241033	107241033	81.07	hyper	intron (NM_145823, intron 1 of 9)	intron (NM_145823, intron 1 of 9)	91001	NM_145823	71795	Mm.397413	NM_145823	ENSMUSG00000040430	Pitpnc1	1110020B03Rik|5830436L09Rik|AI662802|AI851387|C330017I21Rik|Dnr411|RDGBB|RDGBB1|rdgB-beta	phosphatidylinositol transfer protein, cytoplasmic 1	protein-coding
chr11	107241049	107241049	39.3372	hyper	intron (NM_145823, intron 1 of 9)	intron (NM_145823, intron 1 of 9)	90985	NM_145823	71795	Mm.397413	NM_145823	ENSMUSG00000040430	Pitpnc1	1110020B03Rik|5830436L09Rik|AI662802|AI851387|C330017I21Rik|Dnr411|RDGBB|RDGBB1|rdgB-beta	phosphatidylinositol transfer protein, cytoplasmic 1	protein-coding
chr11	107241055	107241055	57.996	hyper	intron (NM_145823, intron 1 of 9)	intron (NM_145823, intron 1 of 9)	90979	NM_145823	71795	Mm.397413	NM_145823	ENSMUSG00000040430	Pitpnc1	1110020B03Rik|5830436L09Rik|AI662802|AI851387|C330017I21Rik|Dnr411|RDGBB|RDGBB1|rdgB-beta	phosphatidylinositol transfer protein, cytoplasmic 1	protein-coding
chr11	107241062	107241062	53.7975	hyper	intron (NM_145823, intron 1 of 9)	intron (NM_145823, intron 1 of 9)	90972	NM_145823	71795	Mm.397413	NM_145823	ENSMUSG00000040430	Pitpnc1	1110020B03Rik|5830436L09Rik|AI662802|AI851387|C330017I21Rik|Dnr411|RDGBB|RDGBB1|rdgB-beta	phosphatidylinositol transfer protein, cytoplasmic 1	protein-coding
chr11	107278464	107278464	35.7143	hyper	intron (NM_145823, intron 1 of 9)	intron (NM_145823, intron 1 of 9)	53570	NM_145823	71795	Mm.397413	NM_145823	ENSMUSG00000040430	Pitpnc1	1110020B03Rik|5830436L09Rik|AI662802|AI851387|C330017I21Rik|Dnr411|RDGBB|RDGBB1|rdgB-beta	phosphatidylinositol transfer protein, cytoplasmic 1	protein-coding
chr11	107738835	107738835	-45.9459	hypo	exon (NM_001199301, exon 6 of 6)	exon (NM_001199301, exon 6 of 6)	33841	NM_080644	140723	Mm.87663	NM_080644	ENSMUSG00000040373	Cacng5	-	calcium channel, voltage-dependent, gamma subunit 5	protein-coding
chr11	107841006	107841006	34.1558	hyper	intron (NM_011101, intron 11 of 16)	intron (NM_011101, intron 11 of 16)	-17156	NR_106082	102465705		NR_106082	ENSMUSG00000098989	Mir7223	Gm28009|mmu-mir-7223	microRNA 7223	ncRNA
chr11	108032831	108032831	33.8028	hyper	intron (NM_011101, intron 3 of 16)	intron (NM_011101, intron 3 of 16)	172371	NM_011101	18750	Mm.222178	NM_011101	ENSMUSG00000050965	Prkca	AI875142|Pkca	protein kinase C, alpha	protein-coding
chr11	108032843	108032843	42.5	hyper	intron (NM_011101, intron 3 of 16)	intron (NM_011101, intron 3 of 16)	172359	NM_011101	18750	Mm.222178	NM_011101	ENSMUSG00000050965	Prkca	AI875142|Pkca	protein kinase C, alpha	protein-coding
chr11	108085174	108085174	32.4373	hyper	intron (NM_011101, intron 2 of 16)	intron (NM_011101, intron 2 of 16)	120028	NM_011101	18750	Mm.222178	NM_011101	ENSMUSG00000050965	Prkca	AI875142|Pkca	protein kinase C, alpha	protein-coding
chr11	108099012	108099012	-36.3636	hypo	intron (NM_011101, intron 2 of 16)	intron (NM_011101, intron 2 of 16)	106190	NM_011101	18750	Mm.222178	NM_011101	ENSMUSG00000050965	Prkca	AI875142|Pkca	protein kinase C, alpha	protein-coding
chr11	108809807	108809807	41.9355	hyper	intron (NM_015732, intron 10 of 10)	intron (NM_015732, intron 10 of 10)	28144	NM_015732	12006	Mm.71710	NM_015732	ENSMUSG00000000142	Axin2	Axi1|Axil|Conductin	axin 2	protein-coding
chr11	108809823	108809823	53.1429	hyper	intron (NM_015732, intron 10 of 10)	intron (NM_015732, intron 10 of 10)	28160	NM_015732	12006	Mm.71710	NM_015732	ENSMUSG00000000142	Axin2	Axi1|Axil|Conductin	axin 2	protein-coding
chr11	109109454	109109454	25.8929	hyper	exon (NM_011268, exon 12 of 19)	exon (NM_011268, exon 12 of 19)	50041	NM_011268	19739	Mm.38548	NM_011268	ENSMUSG00000020599	Rgs9	RGS9-1|Rgs9-2	regulator of G-protein signaling 9	protein-coding
chr11	109109464	109109464	34.0206	hyper	exon (NM_011268, exon 12 of 19)	exon (NM_011268, exon 12 of 19)	50031	NM_011268	19739	Mm.38548	NM_011268	ENSMUSG00000020599	Rgs9	RGS9-1|Rgs9-2	regulator of G-protein signaling 9	protein-coding
chr11	109109475	109109475	34.0426	hyper	exon (NM_011268, exon 12 of 19)	exon (NM_011268, exon 12 of 19)	50020	NM_011268	19739	Mm.38548	NM_011268	ENSMUSG00000020599	Rgs9	RGS9-1|Rgs9-2	regulator of G-protein signaling 9	protein-coding
chr11	109120413	109120413	88.2353	hyper	intron (NM_001165934, intron 9 of 16)	intron (NM_001165934, intron 9 of 16)	39082	NM_011268	19739	Mm.38548	NM_011268	ENSMUSG00000020599	Rgs9	RGS9-1|Rgs9-2	regulator of G-protein signaling 9	protein-coding
chr11	109223183	109223183	26.0274	hyper	promoter-TSS (NM_010303)	promoter-TSS (NM_010303)	-925	NM_010303	14674	Mm.193925	NM_010303	ENSMUSG00000020611	Gna13	AU024132|AU043124|Galpha13	guanine nucleotide binding protein, alpha 13	protein-coding
chr11	109291290	109291290	-25.4092	hypo	exon (NM_025275, exon 6 of 9)	exon (NM_025275, exon 6 of 9)	3756	NM_001252193	13929	Mm.211850	NM_025275	ENSMUSG00000020610	Amz2	AA408420|ESTM12|X83328	archaelysin family metallopeptidase 2	protein-coding
chr11	109332909	109332909	33.3333	hyper	intron (NM_001029842, intron 1 of 5)	intron (NM_001029842, intron 1 of 5)	1634	NM_134038	104681	Mm.265874	NM_134038	ENSMUSG00000041920	Slc16a6	AW743111|ESTM12|MCT 6|MCT 7|MCT6	solute carrier family 16 (monocarboxylic acid transporters), member 6	protein-coding
chr11	109333080	109333080	25.459	hyper	intron (NM_001029842, intron 1 of 5)	intron (NM_001029842, intron 1 of 5)	1463	NM_134038	104681	Mm.265874	NM_134038	ENSMUSG00000041920	Slc16a6	AW743111|ESTM12|MCT 6|MCT 7|MCT6	solute carrier family 16 (monocarboxylic acid transporters), member 6	protein-coding
chr11	109395481	109395481	38.9467	hyper	intron (NM_028710, intron 9 of 13)	intron (NM_028710, intron 9 of 13)	-9544	NM_001166177	74008	Mm.482224	NM_028710	ENSMUSG00000020604	Arsg	6330406P08Rik|AI846872	arylsulfatase G	protein-coding
chr11	109421093	109421093	-42.8888	hypo	intron (NM_001166177, intron 3 of 4)	intron (NM_001166177, intron 3 of 4)	16068	NM_001166177	74008	Mm.482224	NM_028710	ENSMUSG00000020604	Arsg	6330406P08Rik|AI846872	arylsulfatase G	protein-coding
chr11	109430507	109430507	35.7473	hyper	intron (NM_001166177, intron 4 of 4)	intron (NM_001166177, intron 4 of 4)	25482	NM_001166177	74008	Mm.482224	NM_028710	ENSMUSG00000020604	Arsg	6330406P08Rik|AI846872	arylsulfatase G	protein-coding
chr11	110093422	110093422	35.5398	hyper	exon (NM_147218, exon 10 of 39)	exon (NM_147218, exon 10 of 39)	19668	NM_001166557	76184	Mm.159704	NM_147218	ENSMUSG00000044749	Abca6	6330565N06Rik	ATP-binding cassette, sub-family A (ABC1), member 6	protein-coding
chr11	110296743	110296743	-58.022	hypo	intron (NM_011943, intron 1 of 11)	MER63D|DNA|AcHobo	36307	NM_011943	26399	Mm.14487	NM_011943	ENSMUSG00000020623	Map2k6	MEK6|MKK6|Prkmk6|SAPKK3	mitogen-activated protein kinase kinase 6	protein-coding
chr11	110298469	110298469	-43.8442	hypo	intron (NM_011943, intron 1 of 11)	intron (NM_011943, intron 1 of 11)	38033	NM_011943	26399	Mm.14487	NM_011943	ENSMUSG00000020623	Map2k6	MEK6|MKK6|Prkmk6|SAPKK3	mitogen-activated protein kinase kinase 6	protein-coding
chr11	110937056	110937056	-26.7879	hypo	3' UTR (NM_008425, exon 2 of 2)	3' UTR (NM_008425, exon 2 of 2)	9578	NM_008425	16518	Mm.4951	NM_008425	ENSMUSG00000041695	Kcnj2	IRK1|Kcnf1|Kir2.1	potassium inwardly-rectifying channel, subfamily J, member 2	protein-coding
chr11	111642567	111642567	-48.9366	hypo	Intergenic	Intergenic	715089	NM_008425	16518	Mm.4951	NM_008425	ENSMUSG00000041695	Kcnj2	IRK1|Kcnf1|Kir2.1	potassium inwardly-rectifying channel, subfamily J, member 2	protein-coding
chr11	112905949	112905949	34.7826	hyper	non-coding (NR_015556, exon 3 of 3)	non-coding (NR_015556, exon 3 of 3)	157203	NR_015556	72386	Mm.266961	NR_015556	ENSMUSG00000087259	2610035D17Rik	-	RIKEN cDNA 2610035D17 gene	ncRNA
chr11	112905954	112905954	29.0323	hyper	non-coding (NR_015556, exon 3 of 3)	non-coding (NR_015556, exon 3 of 3)	157198	NR_015556	72386	Mm.266961	NR_015556	ENSMUSG00000087259	2610035D17Rik	-	RIKEN cDNA 2610035D17 gene	ncRNA
chr11	113261534	113261534	26.9586	hyper	intron (NM_027216, intron 5 of 9)	B3|SINE|B2	165595	NM_001166503	69806	Mm.341021	NM_027216	ENSMUSG00000041654	Slc39a11	1810074D23Rik	solute carrier family 39 (metal ion transporter), member 11	protein-coding
chr11	113373712	113373712	-25.8373	hypo	intron (NM_027216, intron 4 of 9)	MTEa|LTR|MaLR	53417	NM_001166503	69806	Mm.341021	NM_027216	ENSMUSG00000041654	Slc39a11	1810074D23Rik	solute carrier family 39 (metal ion transporter), member 11	protein-coding
chr11	113407807	113407807	-28.8136	hypo	intron (NM_027216, intron 3 of 9)	intron (NM_027216, intron 3 of 9)	19322	NM_001166503	69806	Mm.341021	NM_027216	ENSMUSG00000041654	Slc39a11	1810074D23Rik	solute carrier family 39 (metal ion transporter), member 11	protein-coding
chr11	113493670	113493670	-48.4698	hypo	Intergenic	Intergenic	12875	NM_001042606	20606		NM_009217	ENSMUSG00000047904	Sstr2	SRIF-1|SS2R|SSTR-2|Smstr-2|Smstr2|sst2	somatostatin receptor 2	protein-coding
chr11	113550114	113550114	34.1772	hyper	exon (NM_177777, exon 2 of 5)	exon (NM_177777, exon 2 of 5)	4388	NM_177777	276852	Mm.239566	NM_177777	ENSMUSG00000041623	D11Wsu47e	-	DNA segment, Chr 11, Wayne State University 47, expressed	protein-coding
chr11	113588903	113588903	35.971	hyper	3' UTR (NM_020006, exon 2 of 2)	3' UTR (NM_020006, exon 2 of 2)	-17572	NM_029794	52670	Mm.229207	NM_026682	ENSMUSG00000018727	Cpsf4l	0610010C04Rik|1500000C01Rik|D11Ertd636e	cleavage and polyadenylation specific factor 4-like	protein-coding
chr11	113590668	113590668	35.0746	hyper	exon (NM_020006, exon 2 of 2)	exon (NM_020006, exon 2 of 2)	-19337	NM_029794	52670	Mm.229207	NM_026682	ENSMUSG00000018727	Cpsf4l	0610010C04Rik|1500000C01Rik|D11Ertd636e	cleavage and polyadenylation specific factor 4-like	protein-coding
chr11	113590728	113590728	39.6896	hyper	exon (NM_020006, exon 2 of 2)	exon (NM_020006, exon 2 of 2)	-19397	NM_029794	52670	Mm.229207	NM_026682	ENSMUSG00000018727	Cpsf4l	0610010C04Rik|1500000C01Rik|D11Ertd636e	cleavage and polyadenylation specific factor 4-like	protein-coding
chr11	113608493	113608493	37.2733	hyper	intron (NM_001163346, intron 1 of 1)	intron (NM_001163346, intron 1 of 1)	3981	NM_020006	56699	Mm.293378	NM_020006	ENSMUSG00000041598	Cdc42ep4	1500041M20Rik|Borg4|CEP4	CDC42 effector protein (Rho GTPase binding) 4	protein-coding
chr11	113631106	113631106	-57.0151	hypo	Intergenic	MTD|LTR|MaLR	-17977	NM_001163346	56699	Mm.293378	NM_020006	ENSMUSG00000041598	Cdc42ep4	1500041M20Rik|Borg4|CEP4	CDC42 effector protein (Rho GTPase binding) 4	protein-coding
chr11	113642286	113642286	35.8209	hyper	exon (NM_172800, exon 45 of 45)	exon (NM_172800, exon 45 of 45)	-29157	NM_001163346	56699	Mm.293378	NM_020006	ENSMUSG00000041598	Cdc42ep4	1500041M20Rik|Borg4|CEP4	CDC42 effector protein (Rho GTPase binding) 4	protein-coding
chr11	113652341	113652341	26.9309	hyper	intron (NM_172800, intron 44 of 44)	intron (NM_172800, intron 44 of 44)	-39212	NM_001163346	56699	Mm.293378	NM_020006	ENSMUSG00000041598	Cdc42ep4	1500041M20Rik|Borg4|CEP4	CDC42 effector protein (Rho GTPase binding) 4	protein-coding
chr11	113668700	113668700	55.1724	hyper	intron (NM_172800, intron 37 of 44)	intron (NM_172800, intron 37 of 44)	-55571	NM_001163346	56699	Mm.293378	NM_020006	ENSMUSG00000041598	Cdc42ep4	1500041M20Rik|Borg4|CEP4	CDC42 effector protein (Rho GTPase binding) 4	protein-coding
chr11	113685065	113685065	-30.853	hypo	intron (NM_172800, intron 33 of 44)	Charlie22a|DNA|MER1_type	-71936	NM_001163346	56699	Mm.293378	NM_020006	ENSMUSG00000041598	Cdc42ep4	1500041M20Rik|Borg4|CEP4	CDC42 effector protein (Rho GTPase binding) 4	protein-coding
chr11	113685082	113685082	-31.4969	hypo	intron (NM_172800, intron 33 of 44)	Charlie22a|DNA|MER1_type	-71953	NM_001163346	56699	Mm.293378	NM_020006	ENSMUSG00000041598	Cdc42ep4	1500041M20Rik|Borg4|CEP4	CDC42 effector protein (Rho GTPase binding) 4	protein-coding
chr11	113785888	113785888	26.6667	hyper	intron (NM_172800, intron 2 of 44)	Cheshire|DNA|MER1_type	141377	NM_172800	237979	Mm.130504	NM_172800	ENSMUSG00000041592	Sdk2	4632412F08Rik|5330435L01Rik|Sdk-2|mKIAA1514	sidekick cell adhesion molecule 2	protein-coding
chr11	113868955	113868955	48.1013	hyper	intron (NM_172800, intron 1 of 44)	B4A|SINE|B4	58310	NM_172800	237979	Mm.130504	NM_172800	ENSMUSG00000041592	Sdk2	4632412F08Rik|5330435L01Rik|Sdk-2|mKIAA1514	sidekick cell adhesion molecule 2	protein-coding
chr11	114037159	114037159	28.2051	hyper	Intergenic	Intergenic	-22413	NR_045930	73536	Mm.54275	NR_045930	ENSMUSG00000078600	1700092K14Rik	-	RIKEN cDNA 1700092K14 gene	ncRNA
chr11	114055388	114055388	32.1941	hyper	Intergenic	Intergenic	-4184	NR_045930	73536	Mm.54275	NR_045930	ENSMUSG00000078600	1700092K14Rik	-	RIKEN cDNA 1700092K14 gene	ncRNA
chr11	114078758	114078758	37.5	hyper	Intergenic	Intergenic	19186	NR_045930	73536	Mm.54275	NR_045930	ENSMUSG00000078600	1700092K14Rik	-	RIKEN cDNA 1700092K14 gene	ncRNA
chr11	114222045	114222045	25.641	hyper	Intergenic	Intergenic	88129	NR_027643	319819	Mm.50754	NM_177008	ENSMUSG00000062391	4932435O22Rik	-	RIKEN cDNA 4932435O22 gene	ncRNA
chr11	114239352	114239352	-49.2867	hypo	Intergenic	Intergenic	70822	NR_027643	319819	Mm.50754	NM_177008	ENSMUSG00000062391	4932435O22Rik	-	RIKEN cDNA 4932435O22 gene	ncRNA
chr11	114285057	114285057	44.1654	hyper	non-coding (NR_027643, exon 2 of 3)	non-coding (NR_027643, exon 2 of 3)	25117	NR_027643	319819	Mm.50754	NM_177008	ENSMUSG00000062391	4932435O22Rik	-	RIKEN cDNA 4932435O22 gene	ncRNA
chr11	114292334	114292334	-36.6667	hypo	intron (NR_027643, intron 1 of 2)	intron (NR_027643, intron 1 of 2)	17840	NR_027643	319819	Mm.50754	NM_177008	ENSMUSG00000062391	4932435O22Rik	-	RIKEN cDNA 4932435O22 gene	ncRNA
chr11	114361005	114361005	-35.2564	hypo	Intergenic	Intergenic	-50831	NR_027643	319819	Mm.50754	NM_177008	ENSMUSG00000062391	4932435O22Rik	-	RIKEN cDNA 4932435O22 gene	ncRNA
chr11	114361029	114361029	-32.9001	hypo	Intergenic	Intergenic	-50855	NR_027643	319819	Mm.50754	NM_177008	ENSMUSG00000062391	4932435O22Rik	-	RIKEN cDNA 4932435O22 gene	ncRNA
chr11	114361032	114361032	-25.9528	hypo	Intergenic	Intergenic	-50858	NR_027643	319819	Mm.50754	NM_177008	ENSMUSG00000062391	4932435O22Rik	-	RIKEN cDNA 4932435O22 gene	ncRNA
chr11	114385757	114385757	42.8773	hyper	Intergenic	Intergenic	-75583	NR_027643	319819	Mm.50754	NM_177008	ENSMUSG00000062391	4932435O22Rik	-	RIKEN cDNA 4932435O22 gene	ncRNA
chr11	114459181	114459181	-36.5385	hypo	Intergenic	MER21B|LTR|ERV1	-70676	NM_023372	67671	Mm.238817	NM_023372	ENSMUSG00000057322	Rpl38	0610025G13Rik|Rbt|Ts|Tss	ribosomal protein L38	protein-coding
chr11	114517098	114517098	-76.9231	hypo	Intergenic	Intergenic	-12759	NM_023372	67671	Mm.238817	NM_023372	ENSMUSG00000057322	Rpl38	0610025G13Rik|Rbt|Ts|Tss	ribosomal protein L38	protein-coding
chr11	114571976	114571976	53.8246	hyper	intron (NM_053273, intron 11 of 13)	intron (NM_053273, intron 11 of 13)	-16750	NM_001034878	432611	Mm.212764	NM_001034878	ENSMUSG00000034706	Dnaic2	C030015H18Rik|Dnai2|Gm728	dynein, axonemal, intermediate chain 2	protein-coding
chr11	114589154	114589154	38.6861	hyper	intron (NM_001034878, intron 1 of 12)	intron (NM_001034878, intron 1 of 12)	428	NM_001034878	432611	Mm.212764	NM_001034878	ENSMUSG00000034706	Dnaic2	C030015H18Rik|Dnai2|Gm728	dynein, axonemal, intermediate chain 2	protein-coding
chr11	114595982	114595982	36.7153	hyper	exon (NM_001034878, exon 3 of 13)	exon (NM_001034878, exon 3 of 13)	7256	NM_001034878	432611	Mm.212764	NM_001034878	ENSMUSG00000034706	Dnaic2	C030015H18Rik|Dnai2|Gm728	dynein, axonemal, intermediate chain 2	protein-coding
chr11	114952817	114952817	30.6667	hyper	promoter-TSS (NM_001163753)	promoter-TSS (NM_001163753)	72	NM_001163753	58222	Mm.143789	NM_021411	ENSMUSG00000020732	Rab37	B230331O03Rik|B230354I04Rik	RAB37, member RAS oncogene family	protein-coding
chr11	114961037	114961037	56.1037	hyper	intron (NM_001163753, intron 1 of 8)	intron (NM_001163753, intron 1 of 8)	8292	NM_001163753	58222	Mm.143789	NM_021411	ENSMUSG00000020732	Rab37	B230331O03Rik|B230354I04Rik	RAB37, member RAS oncogene family	protein-coding
[truncated: 6,252 more rows]

## Sheet: DKOvsWt
Chr	Start	End	meth.diff	CpG	Annotation	Detailed Annotation	Distance to TSS	Nearest PromoterID	Entrez ID	Nearest Unigene	Nearest Refseq	Nearest Ensembl	Gene Name	Gene Alias	Gene Description	Gene Type
[truncated: 7,078 more rows]

[truncated: 3 more sheets: Tet2KOvsWT, Tet1KOvsWt, Tet2vsTet1]
